# Supplementary material for: Phenotypic Trait Variation as a Response to Altitude-Related Constraints in Arabidopsis Populations
Source: Front Plant Sci. 2019 Apr 9;10:430. doi: 10.3389/fpls.2019.00430 (PMC6465555; doi:10.3389/fpls.2019.00430)
Supplement: TABLE S3 — Raw Phenotyping data. [file Table_3.xlsx]

## Sheet: Information
Supporting information Table S3. Raw Phenotyping data
Supporting information S3A. Germination assays
Supporting information S3B. Rosettes phenotyping
Supporting information S3C. Stems phenotyping
Supporting information S3D. Bolting Stage Data
Supporting information S3E. Floral stem speed
Supporting information S3F. Chlorophyll and anthocyanin content

## Sheet: Table S3A
Supporting information S3A. Germination assays
Populations	Temperature	Batch	Testa ruptures (%)	Endosperm ruptures (%)
Arag	15	2	23	59.65
Argu	15	2	3	47.93
Bedo	15	2	5	2.86
Belc	15	2	5	13.22
Biel	15	2	0	16.22
Bier	15	2	0	21.36
Bran	15	2	5	0.79
Camu	15	2	1	48.28
Cast	15	2	25	24.47
Chau	15	2	3	13.4
Col	15	2	8	39.62
Eaux	15	2	22	2.34
Eget	15	2	8	57.47
Fos	15	2	0	4
Gava	15	2	0	1.83
Gedr	15	2	11	1.12
Grip	15	2	0	3
Guch	15	2	7	61
Hern	15	2	2	33
Herr	15	2	3	11
Hosp	15	2	18	83
Jaco	15	2	5	51
Lant	15	2	3	45
Lave	15	2	7	39
Mari	15	2	2	23
Mere	15	2	13	56
Pont	15	2	0	0
Prad	15	2	0	8
Roch	15	2	19	67
Savi	15	2	0	4
Sha	15	2	3	35
Urdo	15	2	3	56
Arag	15	3	12	66
Argu	15	3	0	61
Bedo	15	3	12	29
Belc	15	3	6	23
Biel	15	3	2	46
Bier	15	3	0	35
Bran	15	3	26	11
Camu	15	3	0	65
Cast	15	3	30	64
Chau	15	3	0	51
Col	15	3	19	77
Eaux	15	3	34	19
Eget	15	3	12	56
Fos	15	3	0	13
Gava	15	3	0	8
Gedr	15	3	9	29
Grip	15	3	10	2
Guch	15	3	9	88
Hern	15	3	2	27
Herr	15	3	8	35
Hosp	15	3	25	91
Jaco	15	3	5	69
Lant	15	3	2	50
Lave	15	3	10	43
Mari	15	3	3	29
Mere	15	3	22	52
Pont	15	3	0	4
Prad	15	3	0	34
Roch	15	3	5	96
Savi	15	3	1	15
Sha	15	3	1.59	36
Urdo	15	3	9	71
Arag	22	2	23.17	84
Argu	22	2	14.72	44
Bedo	22	2	9.84	22
Belc	22	2	13.71	27
Biel	22	2	2.1	19
Bier	22	2	5.97	32
Bran	22	2	12.71	7
Camu	22	2	15.87	45
Cast	22	2	32.14	37
Chau	22	2	8.05	18
Col	22	2	28.04	69
Eaux	22	2	42.61	5
Eget	22	2	26.36	40
Fos	22	2	18.5	2
Gava	22	2	2.46	1
Gedr	22	2	31.09	18
Grip	22	2	8.89	6
Guch	22	2	25.19	86
Hern	22	2	14.37	23
Herr	22	2	21.38	21
Hosp	22	2	62.76	75
Jaco	22	2	31.85	56
Lant	22	2	11.04	31
Lave	22	2	24.11	43
Mari	22	2	14.58	22
Mere	22	2	42.02	58
Pont	22	2	0	0
Prad	22	2	0	9
Roch	22	2	12.5	58
Savi	22	2	1.22	12
Sha	22	2	17.95	30.77
Urdo	22	2	8.46	33
Arag	22	3	45.65	65.77
Argu	22	3	23.08	38.14
Bedo	22	3	32.08	18.13
Belc	22	3	32.59	24.62
Biel	22	3	18.59	18
Bier	22	3	9.45	26.56
Bran	22	3	17.83	4.65
Camu	22	3	13.28	33.33
Cast	22	3	44.67	41.58
Chau	22	3	18.92	27.73
Col	22	3	60.96	84.96
Eaux	22	3	39.86	7.34
Eget	22	3	24.66	44.66
Fos	22	3	16.06	9.49
Gava	22	3	6.43	1.55
Gedr	22	3	46.43	9.91
Grip	22	3	8.43	0
Guch	22	3	23.53	78.51
Hern	22	3	11.29	21.57
Herr	22	3	33.06	6.48
Hosp	22	3	50	84.11
Jaco	22	3	50.43	57.55
Lant	22	3	13.91	25.32
Lave	22	3	47.06	33.03
Mari	22	3	18.44	15.32
Mere	22	3	38.13	47.46
Pont	22	3	4.05	0
Prad	22	3	7.83	12.9
Roch	22	3	19.53	43.56
Savi	22	3	1.44	13.91
Sha	22	3	17.39	31.87
Urdo	22	3	14.89	36

## Sheet: Table S3B
Supporting information S3B. Rosettes phenotyping
Populations	Temperature	Batch	Individual	Diameter (cm)	Weight (g)	Number of leaves
Eget	22	1	1	7		14
Eget	22	1	2	9	0.488	13
Eget	22	1	3	6	0.282	14
Eget	22	1	4	9	0.494	14
Eget	22	1	5	8.5	0.517	13
Argu	22	1	1	6.5		18
Argu	22	1	2	7.6	0.411	17
Argu	22	1	3	8.5	0.544	18
Argu	22	1	4	7.2	0.446	17
Argu	22	1	5	8	0.601	19
Bedo	22	1	1	9		16
Bedo	22	1	2	9	0.543	16
Bedo	22	1	3	10	0.581	16
Bedo	22	1	4	8.6	0.614	16
Bedo	22	1	5	7.6	0.46	15
Belc	22	1	1	7		14
Belc	22	1	2	9.5	0.553	16
Belc	22	1	3	9.6	0.603	16
Belc	22	1	4	8.5	0.587	17
Belc	22	1	5	8.6	0.529	16
Biel	22	1	1	5		13
Biel	22	1	2	6.5	0.273	14
Biel	22	1	3	6.5	0.289	14
Biel	22	1	4	6.5	0.317	14
Biel	22	1	5	5.5	0.272	14
Bier	22	1	1	6.5		19
Bier	22	1	2	8.7	0.548	20
Bier	22	1	3	8.4	0.445	19
Bier	22	1	4	7.9	0.458	18
Bier	22	1	5	8.1	0.554	19
Camu	22	1	1	7.5		18
Camu	22	1	2	9.5	0.57	19
Camu	22	1	3	8	0.389	16
Camu	22	1	4	9	0.598	18
Camu	22	1	5	9	0.571	17
Cast	22	1	1	6.8		14
Cast	22	1	2	8	0.508	15
Cast	22	1	3	7.5	0.464	17
Cast	22	1	4	7.8	0.449	17
Cast	22	1	5	8.1	0.582	15
Chau	22	1	1	7.5		16
Chau	22	1	2	7.5	0.336	17
Chau	22	1	3	7.9	0.532	17
Chau	22	1	4	9	0.575	14
Chau	22	1	5	9	0.56	17
Eaux	22	1	1	7.6		14
Eaux	22	1	2	8.7	0.604	13
Eaux	22	1	3	7.6	0.472	14
Eaux	22	1	4	8	0.464	14
Eaux	22	1	5	8	0.708	14
Fos	22	1	1	9.5		15
Fos	22	1	2	10	0.772	17
Fos	22	1	3	11	0.701	18
Fos	22	1	4	10.5	0.808	18
Fos	22	1	5	10.5	0.472	15
Gava	22	1	1	10		15
Gava	22	1	2	10.5	0.906	15
Gava	22	1	3	10	0.715	20
Gava	22	1	4	11	0.878	18
Gava	22	1	5	11.2	0.842	14
Gedr	22	1	1	8		20
Gedr	22	1	2	7.6	0.464	17
Gedr	22	1	3	8.6	0.55	18
Gedr	22	1	4	7	0.548	20
Gedr	22	1	5	8	0.557	21
Grip	22	1	1	7		13
Grip	22	1	2	7.9	0.295	13
Grip	22	1	3	6	0.226	13
Grip	22	1	4	6.3	0.146	13
Grip	22	1	5	7.5	0.328	14
Grip	22	1	6	7	0.224	13
Guch	22	1	1	10		16
Guch	22	1	2	8	0.444	16
Guch	22	1	3	10	0.618	16
Guch	22	1	4	10	0.628	16
Guch	22	1	5	8.4	0.452	16
Guch	22	1	6	8.9	0.696	17
Herr	22	1	1	9.6		16
Herr	22	1	2	9	0.397	14
Herr	22	1	3	7.5	0.314	12
Herr	22	1	4	9.2	0.451	12
Herr	22	1	5	9.6	0.442	13
Col	22	1	1	8.5		14
Col	22	1	2	9	0.465	15
Col	22	1	3	7.4	0.6	15
Col	22	1	4	8.5	0.497	14
Col	22	1	5	9	0.578	15
Hosp	22	1	1	8		12
Hosp	22	1	2	9	0.588	13
Hosp	22	1	3	7.4	0.376	12
Hosp	22	1	4	8.5	0.556	13
Hosp	22	1	5	9	0.513	13
Hern	22	1	1	7.5		19
Hern	22	1	2	8.7	0.67	19
Hern	22	1	3	8.9	0.614	17
Hern	22	1	4	8.9	0.645	18
Hern	22	1	5	9	0.586	19
Hern	22	1	6	9	0.472	16
Jaco	22	1	1	10		19
Jaco	22	1	2	9	0.583	14
Jaco	22	1	3	9.6	0.604	17
Jaco	22	1	4	9.6	0.602	17
Jaco	22	1	5	9.5	0.68	17
Jaco	22	1	6	9.5	0.608	19
Lave	22	1	1	7.8		16
Lave	22	1	2	8	0.36	15
Lave	22	1	3	7.3	0.408	15
Lave	22	1	4	8	0.423	16
Lave	22	1	5	6.2	0.264	15
Lave	22	1	6	7.7	0.442	16
Mari	22	1	1	8		17
Mari	22	1	2	6.3	0.28	16
Mari	22	1	3	7.5	0.32	17
Mari	22	1	4	7.9	0.332	17
Mari	22	1	5	7.9	0.41	17
Mari	22	1	6
Mere	22	1	1	8.5		17
Mere	22	1	2	7.5	0.419	16
Mere	22	1	3	9	0.457	15
Mere	22	1	4	7	0.34	13
Mere	22	1	5	9	0.521	13
Mere	22	1	6	8.2	0.564	15
Prad	22	1	1	8.5		17
Prad	22	1	2	8.7	0.604	18
Prad	22	1	3	8	0.546	16
Prad	22	1	4	9	0.466	17
Prad	22	1	5	8.5	0.483	16
Prad	22	1	6	8	0.496	17
Roch	22	1	1	9.5		18
Roch	22	1	2	8	0.661	20
Roch	22	1	3	7.5	0.544	21
Roch	22	1	4	9.5	0.645	21
Roch	22	1	5	9.5	0.688	22
Roch	22	1	6	10	0.672	20
Savi	22	1	1	6.5		19
Savi	22	1	2	6.5	0.445	19
Savi	22	1	3	5.5	0.243	15
Savi	22	1	4	6	0.377	19
Savi	22	1	5	6.5	0.33	19
Savi	22	1	6	6	0.321	18
Urdo	22	1	1	8		18
Urdo	22	1	2	8	0.51	19
Urdo	22	1	3	6.5	0.227	15
Urdo	22	1	4	8	0.408	19
Urdo	22	1	5	8	0.437	17
Urdo	22	1	6	7	0.318	16
Sha	22	1	1	7.8		13
Sha	22	1	2	8	0.44	14
Sha	22	1	3	7	0.321	11
Sha	22	1	4	7	0.468	13
Sha	22	1	5	8	0.697	14
Sha	22	1	6	7.5	0.491	12
Roch	15	1	1	8.6	0.798	29
Roch	15	1	2	11	1.23	31
Roch	15	1	3	9.5	1.161	28
Roch	15	1	4	9.2	1.055	25
Roch	15	1	5	9.2	0.95	25
Biel	15	1	1	6	0.396	22
Biel	15	1	2	6	0.409	23
Biel	15	1	3	5.5	0.379	22
Biel	15	1	4	6	0.551	25
Biel	15	1	5	6	0.463	23
Jaco	15	1	1	8	0.673	26
Jaco	15	1	2	7.5	0.807	27
Jaco	15	1	3	7	0.577	24
Jaco	15	1	4	8.2	0.764	25
Jaco	15	1	5	7.5	0.656	24
Gedr	15	1	1	7	0.65	24
Gedr	15	1	2	8	0.87	24
Gedr	15	1	3	7.6	0.793	25
Gedr	15	1	4	6	0.409	20
Gedr	15	1	5	6.3	0.497	21
Argu	15	1	1	7.5	0.599	24
Argu	15	1	2	8	0.809	25
Argu	15	1	3	7.5	0.825	28
Argu	15	1	4	7.5	0.803	28
Argu	15	1	5	6	0.5	24
Gava	15	1	1	7	0.576	20
Gava	15	1	2	9.2	1.22	23
Gava	15	1	3	9	0.954	24
Gava	15	1	4	8	0.746	23
Gava	15	1	5	9	0.919	20
Eget	15	1	1	8	0.759	23
Eget	15	1	2	9	1.167	23
Eget	15	1	3	9	0.873	22
Eget	15	1	4	8.6	1.275	22
Eget	15	1	5	9.5	1.171	25
Sha	15	1	1	9	0.664	15
Sha	15	1	2	9	0.932	13
Sha	15	1	3	8.5	1.2	13
Sha	15	1	4	9	0.724	10
Lave	15	1	1	8.5	0.847	10
Lave	15	1	2	9	1.123	25
Lave	15	1	3	8	0.842	28
Lave	15	1	4	8	0.97	19
Lave	15	1	5	7.5	0.602	26
Fos	15	1	1	9.3	0.867	21
Fos	15	1	2	9.3	0.917	23
Fos	15	1	3	11	1.16	19
Fos	15	1	4	9.5	0.978	18
Fos	15	1	5	10	0.587	18
Herr	15	1	1	10	0.447	11
Herr	15	1	2	10.5	0.774	12
Herr	15	1	3	9.5	0.698	17
Herr	15	1	4	11	0.966	10
Herr	15	1	5	10	0.76	14
Col	15	1	1	9	0.845	20
Col	15	1	2	8	0.644	17
Col	15	1	4	8	0.712	16
Col	15	1	5	9	0.886	20
Guch	15	1	1	8.4	0.952	26
Guch	15	1	2	9.5	0.996	27
Guch	15	1	3	8.5	1.042	25
Guch	15	1	4	9	1.238	26
Guch	15	1	5	10	1.131	25
Cast	15	1	1	9.2	0.923	10
Cast	15	1	2	8.5	0.943	18
Cast	15	1	3	8	0.719	13
Cast	15	1	4	8.2	0.849	16
Cast	15	1	5	8	0.871	18
Bier	15	1	1	9	1.037	28
Bier	15	1	2	8	1.099	33
Bier	15	1	3	7.5	0.699	22
Bier	15	1	4	8.2	0.769	25
Bier	15	1	5	9	1.098	31
Hosp	15	1	1	9.5	0.99	22
Hosp	15	1	2	10	1.066	22
Hosp	15	1	3	8	0.916	20
Hosp	15	1	4	9	0.935	22
Hosp	15	1	5	8.6	0.747	23
Grip	15	1	1	8.5	0.908	23
Grip	15	1	2	9	1.153	24
Grip	15	1	3	8.5	1	20
Grip	15	1	4	7.5	0.84	19
Grip	15	1	5	7	0.868	23
Camu	15	1	1	8	1.033	25
Camu	15	1	2	8.5	1.094	25
Camu	15	1	3	10.5	1.397	27
Camu	15	1	4	10	0.832	25
Camu	15	1	5	10	1.055	29
Camu	15	1	6	7	0.588	21
Urdo	15	1	1	9.2	0.892	26
Urdo	15	1	2	10	1.236	28
Urdo	15	1	3	9.5	1.022	24
Urdo	15	1	4	10	1.136	26
Urdo	15	1	5	8.5	0.81	34
Urdo	15	1	6	10	1.032	30
Mari	15	1	1	11	1.156	31
Mari	15	1	2	9	1.142	38
Mari	15	1	3	8	1.015	33
Mari	15	1	4	8	0.762	29
Mari	15	1	5	9	1.086	26
Mari	15	1	6	10	0.976	30
Chau	15	1	1	7.5	0.705	18
Chau	15	1	2	8	0.603	20
Chau	15	1	3	7.5	0.521	17
Chau	15	1	4	8.5	0.883	19
Chau	15	1	5	7.5	0.62	21
Eaux	15	1	1	7	0.625	15
Eaux	15	1	2	7.5	0.752	15
Eaux	15	1	3	7.5	0.822	14
Eaux	15	1	4	7.4	0.655	17
Eaux	15	1	5	7	0.55	14
Prad	15	1	1	10	1.078	20
Prad	15	1	2	10	1	23
Prad	15	1	3	9	0.933	21
Prad	15	1	4	11	1.545	23
Prad	15	1	5	11	1.296	24
Belc	15	1	1	8	0.78	19
Belc	15	1	2	8.5	0.804	18
Belc	15	1	3	10	1.106	21
Belc	15	1	4	9.5	1.218	23
Belc	15	1	5	11	1.06	21
Mere	15	1	1	8.5	0.692	22
Mere	15	1	2	8	0.597	22
Mere	15	1	3	7	0.805	26
Mere	15	1	4	9	0.768	23
Mere	15	1	5	8.5	0.792	22
Hern	15	1	1	7	0.612	22
Hern	15	1	2	9.5	1.19	30
Hern	15	1	3	8	0.832	25
Hern	15	1	4	8	0.737	25
Hern	15	1	5	7	0.722	25
Bedo	15	1	1	9	1.04	26
Bedo	15	1	2	9	0.857	22
Bedo	15	1	3	10	1.226	25
Bedo	15	1	4	9	0.863	20
Bedo	15	1	5	9.5	1.215	20
Savi	15	1	1	6	0.4	23
Savi	15	1	2	7	0.792	24
Savi	15	1	3	6.5	0.566	23
Savi	15	1	4	6	0.382	21
Savi	15	1	5	6.7	0.403	22
Jaco	15	1	1	9	0.928	24
Jaco	15	1	2	9	1.093	24
Roch	15	1	1	9	1.091	20
Roch	15	1	2	8	0.737	18
Roch	15	1	3	9	0.868	20
Biel	15	1	1	4.5	0.203	14
Biel	15	1	2	7	0.763	21
Biel	15	1	3	7	0.798	18
Eget	15	2	1	8.5		19
Eget	15	2	2	9		18
Eget	15	2	3	9		21
Eget	15	2	4	8.5		18
Argu	15	2	1	8		19
Argu	15	2	2	7		20
Argu	15	2	3	7		18
Bedo	15	2	1	8.5		12
Bedo	15	2	2	8		14
Bedo	15	2	3	9		15
Belc	15	2	1	9		17
Belc	15	2	2	10.5		16
Belc	15	2	3	9.5		16
Biel	15	2	1	6.5		16
Biel	15	2	2	6		15
Biel	15	2	3	6		13
Biel	15	2	4	6.5		15
Bier	15	2	1	10		23
Bier	15	2	2	8.5		20
Bier	15	2	3	8		21
Camu	15	2	1	9		20
Camu	15	2	2	9		18
Camu	15	2	3	8.5		19
Cast	15	2	1	7		13
Cast	15	2	2	8		11
Cast	15	2	3	8		13
Chau	15	2	1	9		15
Chau	15	2	2	9		16
Chau	15	2	3	9.5		17
Chau	15	2	4	9		16
Col	15	2	1	7.5		17
Col	15	2	2	8		18
Col	15	2	3	7.5		19
Eaux	15	2	1	8.5		15
Eaux	15	2	2	8		13
Eaux	15	2	3	8.5		14
Fos	15	2	1	8		16
Fos	15	2	2	7		15
Fos	15	2	3	7.5		15
Gava	15	2	1	7		17
Gava	15	2	2	7.5		16
Gava	15	2	3	9		16
Gava	15	2	4	8		17
Gedr	15	2	1	6.5		15
Gedr	15	2	2	6		14
Gedr	15	2	3	7.5		15
Grip	15	2	1	7		15
Grip	15	2	2	7.5		14
Grip	15	2	3	7		15
Guch	15	2	1	9		18
Guch	15	2	2	8.5		16
Guch	15	2	3	8.5		17
Herr	15	2	1	8		13
Herr	15	2	2	8		15
Herr	15	2	3	7.5		14
Herr	15	2	4	8.5		16
Hosp	15	2	1	8.5		15
Hosp	15	2	2	11		16
Hosp	15	2	3	6.5		15
Hern	15	2	2	9		19
Hern	15	2	3	9		18
Jaco	15	2	1	7		16
Jaco	15	2	2	7.5		17
Jaco	15	2	3	7		16
Lave	15	2	1	6		18
Lave	15	2	2	6.5		16
Lave	15	2	3	6.5		16
Mari	15	2	1	4.5		15
Mari	15	2	2	5		15
Mere	15	2	1	6		14
Mere	15	2	2	6.5		13
Mere	15	2	3	6		13
Prad	15	2	1	8		15
Prad	15	2	2	8.5		15
Prad	15	2	3	8		16
Roch	15	2	1	10		18
Roch	15	2	2	10		19
Roch	15	2	3	10.5		19
Roch	15	2	4	7		17
Savi	15	2	1	6		17
Savi	15	2	2	7		19
Savi	15	2	3	6		17
Sha	15	2	1	6		11
Sha	15	2	2	7		11
Sha	15	2	3	7		11
Urdo	15	2	1	8		17
Urdo	15	2	2	8.5		17
Urdo	15	2	3	8		18
Bran	15	1	1	7		12
Bran	15	1	2	7.5		13
Bran	15	1	3	7.5		15
Bran	15	1	4	8		15
Bran	15	2	1	7		14
Bran	15	2	2	8		15
Bran	15	2	3	7.5		14
Bedo	15	2	1	8		15
Bedo	15	2	2	9		15
Bedo	15	2	3	10		16
Jaco	15	2	1	9		17
Jaco	15	2	2	8.5		18
Jaco	15	2	3	7		18
Eget	15	3	1	8		20
Eget	15	3	2	7		21
Eget	15	3	3	8		19
Argu	15	3	1	8		25
Argu	15	3	2	8		25
Argu	15	3	3	8.5		24
Bedo	15	3	1	9.5		24
Bedo	15	3	3	9.5		26
Belc	15	3	1	10		19
Belc	15	3	2	10.5		18
Belc	15	3	3	9		17
Belc	15	3	4	10.5		19
Biel	15	3	1	5.5		27
Biel	15	3	2	5.5		25
Biel	15	3	3	6		25
Bier	15	3	1	10		26
Bier	15	3	2	7.5		25
Bier	15	3	3	8		25
Camu	15	3	1	8		23
Camu	15	3	2	9.5		23
Camu	15	3	3	9.5		22
Cast	15	3	1	9		13
Cast	15	3	3	7.5		13
Cast	15	3	4	10		14
Chau	15	3	1	8		19
Chau	15	3	2	8		20
Chau	15	3	3	9		19
Col	15	3	1	6.5		18
Col	15	3	2	6.5		19
Col	15	3	3	7		18
Eaux	15	3	1	9		17
Eaux	15	3	2	9		17
Eaux	15	3	3	9.5		18
Fos	15	3	2	8		17
Fos	15	3	3	9.5		22
Gava	15	3	1	7.5		20
Gava	15	3	2	8		19
Gava	15	3	3	7.5		20
Gedr	15	3	1	6.5		18
Gedr	15	3	2	7		18
Gedr	15	3	3	7		17
Grip	15	3	1	10		25
Grip	15	3	2	9		25
Grip	15	3	3	9		23
Guch	15	3	1	10		23
Guch	15	3	2	10		20
Guch	15	3	3	10.5		22
Guch	15	3	4	10		23
Herr	15	3	1	7.5		15
Herr	15	3	2	7.5		16
Herr	15	3	3	7		14
Hosp	15	3	1	9		22
Hosp	15	3	2	8		23
Hosp	15	3	3	9		21
Hern	15	3	1	9.5		28
Jaco	15	3	1	9		20
Jaco	15	3	2	10		20
Jaco	15	3	3	9		20
Jaco	15	3	4	9		21
Lave	15	3	1	8		25
Lave	15	3	2	8		25
Lave	15	3	3	7.5		23
Mari	15	3	3	7.5		26
Mere	15	3	1	8		27
Mere	15	3	2	8		24
Mere	15	3	3	7.5		25
Prad	15	3	1	11		18
Prad	15	3	2	12		20
Prad	15	3	3	11.5		22
Roch	15	3	3	8		28
Savi	15	3	1	5		22
Savi	15	3	2	5		23
Savi	15	3	3	6.5		21
Sha	15	3	1	8		14
Sha	15	3	2	8		13
Sha	15	3	3	7.5		13
Urdo	15	3	1	8.5		23
Urdo	15	3	2	8		20
Urdo	15	3	4	8.5		24
Herr	15	3	1	9		13
Herr	15	3	2	7		12
Herr	15	3	3	8		11
Herr	15	3	4	8.5		12
Herr	15	3	5	8.5		11
Herr	15	3	6	9		12
Herr	15	3	8	10		13
Herr	15	3	10	9		12
Herr	15	3	11	9		13
Herr	15	3	12	8.5		12
Herr	15	3	13	8.5		14
Col	15	3	1	6.5		18
Col	15	3	2	7		17
Col	15	3	3	7		17
Col	15	3	4	7		18
Col	15	3	5	7		17
Col	15	3	6	7.5		18
Bran	15	3	1	7		23
Bran	15	3	2	7		21
Bran	15	3	3	8.5		20
Bran	15	3	4	8		19
Bran	15	3	5	8.5		20
Bran	15	3	6	8.5		19
Bran	15	3	7	7		22
Bran	15	3	8	7		20
Bran	15	3	9	8		19
Bran	15	3	10	8		19
Bran	15	3	11	7.5		20
Bran	15	3	12	7		19
Bran	15	3	13	8.5		21
Bran	15	3	14	7		20
Bran	15	3	15	8		21
Bran	15	3	16	7.5		21
Bran	15	3	18	7.5		19
Bran	15	4	1	7.5		21
Bran	15	4	2	9		23
Bran	15	4	5	9.5		22
Bran	15	4	7	9.5		23
Bran	15	4	8	9		22
Bran	15	4	9	8.5		21
Bran	15	4	10	7.5		22
Bran	15	4	11	7		21
Bran	15	4	12	8		19
Bran	15	4	13	9		22
Bran	15	4	14	8	1.1	21
Bran	15	4	15	8.5	1.15	22
Bran	15	4	17	8.5	1.2	19
Bran	15	4	18	8.5	1	20
Bran	15	4	19	8	0.9	21
Bran	15	4	20	8		21
Bran	15	4	21	8		21
Lant	15	1	1	9		24
Lant	15	1	2	8		26
Lant	15	1	3	8		26
Lant	15	2	1	8.5		24
Lant	15	2	2	8.5	0.98	24
Lant	15	2	3	8	1.12	25
Lant	15	3	1	8	1.248	25
Lant	15	3	2	7.5	0.863	24
Col	15	4	1			21
Col	15	4	2			20
Col	15	4	3			20
Col	15	5	1	8	0.599	16
Col	15	5	2	7.5	0.504	17
Col	15	5	3	8	0.682	16
Biel	15	5	1	7	0.573	15
Biel	15	5	2	6	0.441	15
Biel	15	5	3	5.5	0.318	14
Eaux	15	5	1	10.5	1.442	22
Eaux	15	5	2	11	1.171	21
Eaux	15	5	3	10	1.182	21
Prad	15	5	1	12	0.982	17
Prad	15	5	2	10	0.591	16
Prad	15	5	3	12	1.259	17
Prad	15	5	4	11	1.2	17
Prad	15	5	5	13	0.991	17
Prad	15	5	6	13	1.243	18
Eget	15	5	1	8.5	0.643	12
Eget	15	5	2	8	0.455	13
Eget	15	5	3	9	0.887	12
Mere	15	5	1	7	0.397	14
Mere	15	5	2	7.5	0.437	15
Mere	15	5	3	7	0.451	14
Mere	15	5	4	6.5	0.291	13
Cast	15	5	1	6	0.36	9
Cast	15	5	2	7	0.629	12
Cast	15	5	3	6.5	0.33	10
Cast	15	5	4	6	0.35	11
Guch	15	5	1	8.5	0.563	12
Guch	15	5	2	9	0.822	14
Guch	15	5	3	8	0.646	13
Guch	15	5	4	8	0.589	13
Hern	15	5	1	9	0.611	19
Hern	15	5	2	9.5	0.837	19
Hern	15	5	3	8.5	0.837	18
Savi	15	5	1	6.5	0.381	17
Savi	15	5	2	6.5	0.443	15
Savi	15	5	3	7.5	0.572	17
Savi	15	5	4	6.5	0.425	18
Savi	15	5	5	7	0.441	17
Mari	15	5	1	8	0.561	17
Mari	15	5	2	9	1.235	19
Mari	15	5	3	9	0.924	18
Urdo	15	5	1	9	0.598	19
Urdo	15	5	2	9.5	0.826	19
Urdo	15	5	3	8.5	0.433	18
Urdo	15	5	4	8	0.428	18
Roch	15	5	1	10.5	0.953	21
Roch	15	5	2	10.5	1.025	21
Roch	15	5	3	10	1.034	20
Roch	15	5	4	11	0.943	21
Grip	15	5	1	9	0.591	13
Chau	15	5	1	8	0.566	15
Chau	15	5	2	8.5	0.698	17
Chau	15	5	3	8	0.435	14
Chau	15	5	4	7	0.648	16
Chau	15	5	5	7.5	0.578	16
Hosp	15	5	1	9	0.543	14
Hosp	15	5	2	9	0.749	15
Hosp	15	5	3	8.5	0.525	14
Hosp	15	5	4	7.5	0.627	15
Lant	22	2	1	6.5		15
Lant	22	2	2	7		14
Lant	22	2	3	7.5		14
Lant	22	2	4	7		14
Lant	22	2	5	7		15
Lant	22	2	6	7		15
Col	22	2	1	6.5		10
Col	22	2	2	7.5		11
Col	22	2	3	7		11
Col	22	2	4	7.5		12
Col	22	2	5	7		11
Col	22	2	6	6.5		12
Eget	22	3	1	6		14
Eget	22	3	2	6		14
Eget	22	3	3	6.5		13
Argu	22	3	1	5		14
Argu	22	3	2	5		13
Argu	22	3	3	5.5		15
Bedo	22	3	1	7.5		17
Bedo	22	3	2	8.5		16
Bedo	22	3	3	8.5		17
Belc	22	3	1	8		16
Belc	22	3	2	8.5		15
Belc	22	3	3	8		15
Belc	22	3	4	7.5		14
Biel	22	3	1	4.5		12
Biel	22	3	2	4.5		13
Biel	22	3	3	4		12
Bier	22	3	1	6		14
Bier	22	3	2	6.5		14
Bier	22	3	3	6		13
Camu	22	3	1	8		17
Camu	22	3	2	8		18
Camu	22	3	3	8.5		16
Cast	22	3	1	8		10
Cast	22	3	2	7.5		10
Cast	22	3	3	8		11
Cast	22	3	4	7		10
Chau	22	3	1	5.5		13
Chau	22	3	2	6		13
Chau	22	3	3	6.5		14
Col	22	3	1	6		14
Col	22	3	2	6.5		14
Col	22	3	3	7.5		11
Eaux	22	3	1	7		11
Eaux	22	3	2	7		12
Eaux	22	3	3	7.5		11
Fos	22	3	1	8		16
Fos	22	3	2	8.5		15
Fos	22	3	3	8		14
Fos	22	3	4	8.5		14
Gava	22	3	1	4.5		11
Gava	22	3	2	5.5		12
Gava	22	3	3	6.5		13
Gedr	22	3	1	6		17
Gedr	22	3	2	6		17
Gedr	22	3	3	6		16
Grip	22	3	1	7		15
Grip	22	3	2	8		13
Grip	22	3	3	8.5		14
Guch	22	3	1	8		16
Guch	22	3	2	9		16
Guch	22	3	3	8		15
Guch	22	3	4	9		17
Herr	22	3	1	6		11
Herr	22	3	2	6.5		11
Herr	22	3	3	6.5		10
Hosp	22	3	1	6.5		12
Hosp	22	3	2	7.5		12
Hosp	22	3	3	7.5		13
Hern	22	3	1	8		15
Hern	22	3	2	7.5		14
Hern	22	3	3	8		16
Jaco	22	3	1	8		15
Jaco	22	3	2	8		14
Jaco	22	3	3	7.5		13
Jaco	22	3	4	7.5		14
Lave	22	3	1	6		15
Lave	22	3	2	6		16
Lave	22	3	3	5.5		13
Mari	22	3	1	5.5		13
Mari	22	3	2	6		15
Mari	22	3	3	7.5		16
Mere	22	3	1	7.5		13
Mere	22	3	2	7.5		13
Mere	22	3	3	8		14
Prad	22	3	1	8		15
Prad	22	3	2	8		15
Prad	22	3	3	8.5		14
Prad	22	3	4	9		15
Roch	22	3	1	7.5		15
Roch	22	3	2	7		14
Roch	22	3	3	7.5		16
Savi	22	3	1	4		12
Savi	22	3	2	4.5		14
Savi	22	3	3	6		14
Sha	22	3	1	6.5		11
Sha	22	3	2	6.5		10
Sha	22	3	3	7		10
Urdo	22	3	1	7		12
Urdo	22	3	2	6.5		12
Urdo	22	3	3	7		14
Urdo	22	3	4	6.5		12
Herr	22	3	1	6.5		11
Herr	22	3	2	6.5		11
Herr	22	3	3	6		10
Herr	22	3	4	6		10
Herr	22	3	5	7		9
Herr	22	3	6	7.5		11
Herr	22	3	7	8		9
Herr	22	3	8	7.5		11
Herr	22	3	9	7.5		11
Herr	22	3	10	7		12
Herr	22	3	11	7		11
Herr	22	3	12	7		13
Herr	22	3	13	6		10
Col	22	3	1	7		13
Col	22	3	2	7.5		13
Col	22	3	3	8		13
Col	22	3	4	6.5		13
Col	22	3	5	6.5		12
Col	22	3	6	7		12
Col	22	3	7	7.5		13
Col	22	3	8	7		12
Col	22	3	9	6.5		13
Col	22	3	10	6		13
Col	22	3	11	7		14
Col	22	3	12	7		12
Col	22	3	13	7.5		12
Biel	22	3	1	6		12
Biel	22	3	2	4.5		13
Biel	22	3	3	5		13
Biel	22	3	4	5		14
Biel	22	3	5	4.5		13
Biel	22	3	6	5		12
Biel	22	3	7	4.5		12
Biel	22	3	8	5		12
Biel	22	3	9	4		12
Biel	22	3	10	5		13
Biel	22	3	11	4		11
Biel	22	3	12	5		12
Biel	22	3	13	5.5		14
Eaux	22	3	1	7.5		12
Eaux	22	3	2	8		12
Eaux	22	3	3	7.5		14
Eaux	22	3	4	7		12
Eaux	22	3	5	7.5		13
Eaux	22	3	6	6		13
Eaux	22	3	7	6.5		13
Eaux	22	3	8	8.5		12
Eaux	22	3	9	8		13
Eaux	22	3	10	7		12
Eaux	22	3	11	8		14
Eaux	22	3	12	8		14
Eaux	22	3	13	8.5		14
Prad	22	3	1	9		17
Prad	22	3	2	8		16
Prad	22	3	3	8.5		16
Prad	22	3	4	9		17
Prad	22	3	5	7.5		15
Prad	22	3	6	8		15
Prad	22	3	7	8		15
Prad	22	3	8	9		16
Prad	22	3	9	7		15
Prad	22	3	10	8.5		17
Prad	22	3	11	8.5		15
Prad	22	3	12	9		15
Prad	22	3	13	8.5		16
Savi	22	3	1	8		16
Savi	22	3	2	7.5		16
Savi	22	3	3	7		17
Savi	22	3	4	7		15
Savi	22	3	5	6		15
Savi	22	3	6	5.5		16
Savi	22	3	7	6.5		15
Savi	22	3	8	6		16
Savi	22	3	9	6		16
Savi	22	3	10	6		15
Savi	22	3	11	6.5		16
Savi	22	3	12	6		15
Savi	22	3	13	6		16
Mari	22	3	1	7.5		20
Mari	22	3	2	8		19
Mari	22	3	3	8		18
Mari	22	3	4	7.5		13
Mari	22	3	5	8		20
Mari	22	3	6	7		21
Mari	22	3	7	7.5		18
Mari	22	3	8	8.5		18
Mari	22	3	9	8		18
Mari	22	3	10	7		20
Mari	22	3	11	7		17
Mari	22	3	12	8		17
Mari	22	3	13	8		19
Urdo	22	3	1	6.5		16
Urdo	22	3	2	7		16
Urdo	22	3	3	6		16
Urdo	22	3	4	6.5		15
Urdo	22	3	5	6		14
Urdo	22	3	6	7		15
Urdo	22	3	7	6.5		15
Urdo	22	3	8	6		14
Urdo	22	3	9	6.5		16
Urdo	22	3	10	6.5		15
Urdo	22	3	11	6		14
Urdo	22	3	12	7		15
Urdo	22	3	13	7		15
Roch	22	3	1	8		20
Roch	22	3	2	8.5		17
Roch	22	3	3	8		17
Eget	22	3	1	7.5		15
Eget	22	3	2	6.5		15
Eget	22	3	3	7.5		15
Mere	22	3	1	6		18
Mere	22	3	2	5.5		15
Mere	22	3	3	7		14
Cast	22	3	1	6		11
Cast	22	3	2	7		10
Cast	22	3	3	7		11
Cast	22	3	4	6.5		11
Bran	22	1	1	9.5		16
Bran	22	1	2	11		14
Bran	22	1	3	10.5		16
Bran	22	1	4	9.5		15
Bran	22	1	5	11		15
Bran	22	1	6	9		16
Bran	22	1	7	10.5	0.518	15
Bran	22	1	8	10	0.671	16
Bran	22	1	9	10.5	0.364	14
Bran	22	1	10	11	0.656	15
Bran	22	1	11	11	0.563	15
Bran	22	1	12	10	0.524	16
Bran	22	1	13	11		16
Bran	22	1	14	10		17
Bran	22	1	15	10		15
Bran	22	1	16	10.5		16
Bran	22	1	17	9		13
Bran	22	1	18	9		15
Col	22	1	1	7.5		10
Col	22	1	2	7		11
Col	22	1	3	8		12
Col	22	1	4	7.5		11
Col	22	1	5	7		9
Col	22	1	6	7.5		11
Bran	22	2	1	9		13
Bran	22	2	2	10		13
Bran	22	2	3	10		15
Bran	22	2	4	9.5		14
Bran	22	2	5	10		15
Bran	22	2	6	10		16
Bran	22	2	7	8.5		15
Bran	22	2	8	10		15
Bran	22	2	9	10		14
Bran	22	2	10	10.5		15
Bran	22	2	11	10		15
Bran	22	2	12	9.5		13
Bran	22	2	13	10	0.469	14
Bran	22	2	14	11	0.583	15
Bran	22	2	15	10	0.505	15
Bran	22	2	16	9.5	0.366	14
Bran	22	2	17	10.5	0.477	16
Bran	22	2	18	10.5	0.47	16
Bran	22	2	19	8.5		14
Bran	22	2	20	9.5		15
Bran	22	2	21	9		14
Bran	22	2	22	10		16
Bran	22	2	23	9.5		17
Bran	22	2	24	10		15
Eget	22	3	1	6		14
Eget	22	3	2	6		14
Eget	22	3	3	6.5		13
Argu	22	3	1	5		14
Argu	22	3	2	5		13
Argu	22	3	3	5.5		15
Bedo	22	3	1	7.5		17
Bedo	22	3	2	8.5		16
Bedo	22	3	3	8.5		17
Belc	22	3	1	8		16
Belc	22	3	2	8.5		15
Belc	22	3	3	8		15
Belc	22	3	4	7.5		14
Biel	22	3	1	4.5		12
Biel	22	3	2	4.5		13
Biel	22	3	3	4		12
Bier	22	3	1	6		14
Bier	22	3	2	6.5		14
Bier	22	3	3	6		13
Camu	22	3	1	8		17
Camu	22	3	2	8		18
Camu	22	3	3	8.5		16
Cast	22	3	1	8		10
Cast	22	3	2	7.5		10
Cast	22	3	3	8		11
Cast	22	3	4	7		10
Chau	22	3	1	5.5		13
Chau	22	3	2	6		13
Chau	22	3	3	6.5		14
Col	22	3	1	6		14
Col	22	3	2	6.5		14
Col	22	3	3	7.5		11
Eaux	22	3	1	7		11
Eaux	22	3	2	7		12
Eaux	22	3	3	7.5		11
Fos	22	3	1	8		16
Fos	22	3	2	8.5		15
Fos	22	3	3	8		14
Fos	22	3	4	8.5		14
Gava	22	3	1	4.5		11
Gava	22	3	2	5.5		12
Gava	22	3	3	6.5		13
Gedr	22	3	1	6		17
Gedr	22	3	2	6		17
Gedr	22	3	3	6		16
Grip	22	3	1	7		15
Grip	22	3	2	8		13
Grip	22	3	3	8.5		14
Guch	22	3	1	8		16
Guch	22	3	2	9		16
Guch	22	3	3	8		15
Guch	22	3	4	9		17
Herr	22	3	1	6		11
Herr	22	3	2	6.5		11
Herr	22	3	3	6.5		10
Hosp	22	3	1	6.5		12
Hosp	22	3	2	7.5		12
Hosp	22	3	3	7.5		13
Hern	22	3	1	8		15
Hern	22	3	2	7.5		14
Hern	22	3	3	8		16
Jaco	22	3	1	8		15
Jaco	22	3	2	8		14
Jaco	22	3	3	7.5		13
Jaco	22	3	4	7.5		14
Lave	22	3	1	6		15
Lave	22	3	2	6		16
Lave	22	3	3	5.5		13
Mari	22	3	1	5.5		13
Mari	22	3	2	6		15
Mari	22	3	3	7.5		16
Mere	22	3	1	7.5		13
Mere	22	3	2	7.5		13
Mere	22	3	3	8		14
Prad	22	3	1	8		15
Prad	22	3	2	8		15
Prad	22	3	3	8.5		14
Prad	22	3	4	9		15
Roch	22	3	1	7.5		15
Roch	22	3	2	7		14
Roch	22	3	3	7.5		16
Savi	22	3	1	4		12
Savi	22	3	2	4.5		14
Savi	22	3	3	6		14
Sha	22	3	1	6.5		11
Sha	22	3	2	6.5		10
Sha	22	3	3	7		10
Urdo	22	3	1	7		12
Urdo	22	3	2	6.5		12
Urdo	22	3	3	7		14
Urdo	22	3	4	6.5		12
Herr	22	3	1	6.5	0.336	11
Herr	22	3	2	6.5	0.12	11
Herr	22	3	3	6	0.31	10
Herr	22	3	4	6	0.157	10
Herr	22	3	5	7	0.16	9
Herr	22	3	6	7.5		11
Herr	22	3	7	8		9
Herr	22	3	8	7.5		11
Herr	22	3	9	7.5		11
Herr	22	3	10	7		12
Herr	22	3	11	7		11
Herr	22	3	12	7	0.2	13
Herr	22	3	13	6	0.21	10
Col	22	3	1	7	0.523	13
Col	22	3	2	7.5	0.688	13
Col	22	3	3	8	0.63	13
Col	22	3	4	6.5	0.483	13
Col	22	3	5	6.5	0.453	12
Col	22	3	6	7	0.42	12
Col	22	3	7	7.5		13
Col	22	3	8	7		12
Col	22	3	9	6.5		13
Col	22	3	10	6		13
Col	22	3	11	7		14
Col	22	3	12	7		12
Col	22	3	13	7.5		12
Biel	22	3	1	6	0.382	12
Biel	22	3	2	4.5	0.296	13
Biel	22	3	3	5	0.251	13
Biel	22	3	4	5	0.268	14
Biel	22	3	5	4.5	0.176	13
Biel	22	3	6	5	0.16	12
Biel	22	3	7	4.5		12
Biel	22	3	8	5		12
Biel	22	3	9	4		12
Biel	22	3	10	5		13
Biel	22	3	11	4		11
Biel	22	3	12	5		12
Biel	22	3	13	5.5		14
Eaux	22	3	1	7.5	0.594	12
Eaux	22	3	2	8	0.621	12
Eaux	22	3	3	7.5	0.518	14
Eaux	22	3	4	7	0.325	12
Eaux	22	3	5	7.5	0.326	13
Eaux	22	3	6	6	0.192	13
Eaux	22	3	7	6.5		13
Eaux	22	3	8	8.5		12
Eaux	22	3	9	8		13
Eaux	22	3	10	7		12
Eaux	22	3	11	8		14
Eaux	22	3	12	8		14
Eaux	22	3	13	8.5		14
Prad	22	3	1	9	0.672	17
Prad	22	3	2	8	0.701	16
Prad	22	3	3	8.5	0.48	16
Prad	22	3	4	9	0.62	17
Prad	22	3	5	7.5	0.367	15
Prad	22	3	6	8	0.39	15
Prad	22	3	7	8		15
Prad	22	3	8	9		16
Prad	22	3	9	7		15
Prad	22	3	10	8.5		17
Prad	22	3	11	8.5		15
Prad	22	3	12	9		15
Prad	22	3	13	8.5		16
Savi	22	3	1	8	0.715	16
Savi	22	3	2	7.5	0.712	16
Savi	22	3	3	7	0.617	17
Savi	22	3	4	7	0.421	15
Savi	22	3	5	6	0.354	15
Savi	22	3	6	5.5	0.353	16
Savi	22	3	7	6.5		15
Savi	22	3	8	6		16
Savi	22	3	9	6		16
Savi	22	3	10	6		15
Savi	22	3	11	6.5		16
Savi	22	3	12	6		15
Savi	22	3	13	6		16
Mari	22	3	1	7.5	0.513	20
Mari	22	3	2	8	0.667	19
Mari	22	3	3	8	0.725	18
Mari	22	3	4	7.5	0.334	13
Mari	22	3	5	8	0.7	20
Mari	22	3	6	7	0.485	21
Mari	22	3	7	7.5		18
Mari	22	3	8	8.5		18
Mari	22	3	9	8		18
Mari	22	3	10	7		20
Mari	22	3	11	7		17
Mari	22	3	12	8		17
Mari	22	3	13	8		19
Urdo	22	3	1	6.5	0.316	16
Urdo	22	3	2	7	0.435	16
Urdo	22	3	3	6	0.344	16
Urdo	22	3	4	6.5	0.411	15
Urdo	22	3	5	6	0.347	14
Urdo	22	3	6	7	0.326	15
Urdo	22	3	7	6.5		15
Urdo	22	3	8	6		14
Urdo	22	3	9	6.5		16
Urdo	22	3	10	6.5		15
Urdo	22	3	11	6		14
Urdo	22	3	12	7		15
Urdo	22	3	13	7		15
Roch	22	3	1	8	0.501	20
Roch	22	3	2	8.5	0.402	17
Roch	22	3	3	8	0.391	17
Eget	22	3	1	7.5	0.556	15
Eget	22	3	2	6.5	0.395	15
Eget	22	3	3	7.5	0.591	15
Mere	22	3	1	6	0.618	18
Mere	22	3	2	5.5		15
Mere	22	3	3	7		14
Cast	22	3	1	6	0.223	11
Cast	22	3	2	7	0.338	10
Cast	22	3	3	7	0.428	11
Cast	22	3	4	6.5	0.46	11
Sha	22	1	1	8.5	0.525	16
Sha	22	1	2	8	0.649	14
Sha	22	1	3	8.3	0.539	12
Sha	22	1	4	9	0.567	15
Sha	22	2	1	7.5	0.623	14
Sha	22	2	2	7.8	0.656	14
Sha	22	2	3	9.5	0.81	12
Sha	22	2	4	8	0.64	13
Sha	22	3	1	6	0.412	13
Sha	22	3	2	8.5	0.661	15
Sha	22	3	3	7.5	0.625	12
Sha	22	3	4	8.5	0.608	12
Sha	15	1	1	7	0.735	17
Sha	15	1	2	6.5	0.597	16
Sha	15	1	3	6	0.576	16
Sha	15	1	4	6	0.516	15
Sha	15	2	1	7	0.564	15
Sha	15	2	2	7.5	0.715	16
Sha	15	2	3	6.3	0.495	16
Sha	15	2	4	6	0.549	16
Sha	15	3	1	7	0.588	17
Sha	15	3	2	8	0.955	13
Sha	15	3	3	8	0.878	16
Sha	15	3	4	7.5	0.768	17
Col	22	1	1	8	0.538	13
Col	22	1	2	7.5	0.508	12
Col	22	1	3	8.3	0.497	13
Col	22	1	4	9	0.62	15
Col	22	1	5	8.4	0.619	14
Col	22	1	6	9.2	0.786	13
Col	22	1	7	8.4	0.629	14
Col	22	1	8	9.8	0.523	14
Col	22	1	9	9.4	0.697	15
Col	22	1	10	8	0.459	13
Col	22	1	11	9.3	0.636	14
Col	22	1	12	10.7	0.864	13
Col	22	1	13	9.5	0.656	13
Col	22	1	14	9.6	0.635	14
Col	22	1	15	9.6	0.657	14
Col	22	1	16	9.2	0.679	13
Col	22	1	17	9.7	0.587	14
Col	22	1	18	9.3	0.58	15
Col	22	1	19	9.3	0.648	15
Col	22	1	20	9.2	0.551	12
Col	22	2	1	9.1	0.574	14
Col	22	2	2	8.9	0.615	14
Col	22	2	3	9	0.686	15
Col	22	2	4	9	0.619	13
Col	22	2	5	8.6	0.525	13
Col	22	2	6	9.5	0.623	14
Col	22	2	7	9.1	0.547	14
Col	22	2	8	10	0.79	15
Col	22	2	9	10	0.647	16
Col	22	2	10	8.1	0.467	15
Col	22	2	11	9.8	0.715	16
Col	22	2	12	9.1	0.73	14
Col	22	2	13	9	0.558	14
Col	22	2	14	9.2	0.389	13
Col	22	2	15	9.6	0.69	14
Col	22	2	16	8	0.421	12
Col	22	2	17	9	0.631	12
Col	22	2	18	9.5	0.583	13
Col	22	2	19	8.3	0.384	13
Col	22	2	20	10	0.619	13
Col	22	3	1	9.2	0.861	19
Col	22	3	2	10.3	0.843	20
Col	22	3	3	11.1	0.882	16
Col	22	3	4	10.1	0.716	16
Col	22	3	5	11.3	0.786	18
Col	22	3	6	10.1	0.753	18
Col	22	3	7	10.5	0.837	16
Col	22	3	8	10.2	0.644	16
Col	22	3	9	9.6	0.782	14
Col	22	3	10	10.2	0.96	15
Col	22	3	11	11.5	0.923	14
Col	22	3	12	10	0.896	16
Col	22	3	13	10.5	0.716	14
Col	22	3	14	9.6	0.698	14
Col	22	3	15	9.6	0.78	15
Col	22	3	16	9.6	0.678	15
Col	22	3	17	7	0.306	13
Col	22	3	18	8	0.403	12
Col	22	3	19	11	0.489	16
Col	22	3	20	9.5	0.743	13
Col	15	1	1	6.5	0.657	21
Col	15	1	2	10.5	0.977	24
Col	15	1	3	9	0.991	22
Col	15	1	4	6.5	0.78	21
Col	15	1	5	8	0.922	20
Col	15	1	6	9	0.995	22
Col	15	1	7	6.5	0.793	21
Col	15	1	8	7	0.775	22
Col	15	1	9	5	0.478	22
Col	15	1	10	8	0.818	23
Col	15	1	11	5.4	0.49	19
Col	15	1	12	7	0.693	22
Col	15	1	13	7.5	0.776	21
Col	15	1	14	7	0.586	21
Col	15	1	15	7	0.621	22
Col	15	1	16	8.5	0.96	23
Col	15	2	1	6	0.375	22
Col	15	2	2	7	0.767	25
Col	15	2	3	6	0.504	21
Col	15	2	4	5	0.473	22
Col	15	2	5	5.5	0.345	21
Col	15	2	6	6.5	0.477	26
Col	15	2	7	6.5	0.627	26
Col	15	2	8	7	0.773	24
Col	15	2	9	6.8	0.833	23
Col	15	2	10	7	0.922	22
Col	15	2	11	5.6	0.433	22
Col	15	2	12	6.4	0.522	22
Col	15	2	13	7	0.513	22
Col	15	2	14	7	0.753	23
Col	15	2	15	5.6	0.527	21
Col	15	2	16	6	0.51	21
Col	15	3	1	10		27
Col	15	3	2	9.2		28
Col	15	3	3	8.6	0.924	25
Col	15	3	4	7.8	0.702	23
Col	15	3	5	8.2	0.908	25
Col	15	3	6	9		23
Col	15	3	7	7.9	0.756	22
Col	15	3	8	9.8		24
Col	15	3	9	7.6	0.716	24
Col	15	3	10	7.5	0.855	27
Col	15	3	11	8.7		28
Col	15	3	12	8	0.857	23
Col	15	3	13	6.9	0.976	27
Col	15	3	14	7.2	0.943	25
Col	15	3	15	9		25
Col	15	3	16	6.9	0.657	29
Col	15	3	17	7.4		26
Col	15	3	18	6.8	0.599	23
Pont	15	1	1	6.5	0.52	15
Pont	15	1	2	7	0.61	15
Pont	15	1	3	7	0.37	13
Pont	15	1	4	9	0.39	16
Pont	15	1	5	8	0.39	15
Pont	15	1	6	7	0.43	16
Pont	15	1	7	8	0.45	14
Pont	15	1	8	7.5	0.29	13
Pont	15	1	9	8	0.4	15
Pont	15	1	10	8	0.61	13
Pont	15	1	11	8.5	0.5	14
Pont	15	1	12	9	0.54	15
Pont	15	1	13	6.5	0.48	12
Pont	15	1	14	7	0.55	15
Arag	15	1	1	11	0.9	17
Arag	15	1	2	12	0.65	18
Arag	15	1	3	12	0.85	17
Arag	15	1	4	12.5	0.8	19
Arag	15	1	5	12	0.78	18
Arag	15	1	6	11.5	0.8	19
Arag	15	1	7	12.5	1	19
Arag	15	1	8	11	0.9	18
Arag	15	1	9	12		17
Arag	15	1	10	11.5		16
Arag	15	1	11	11.5		17
Arag	15	1	12	11		18
Arag	15	1	13	12		20
Arag	15	1	14	12		19
Arag	22	1	1	10	0.54	17
Arag	22	1	2	11	0.58	16
Arag	22	1	3	9	0.61	18
Arag	22	1	4	9.5	0.4	18
Arag	22	1	5	9	0.6	19
Arag	22	1	6	8.5	0.55	18
Arag	22	1	7	10	0.6	17
Arag	22	1	8	9.5	0.5	18
Arag	22	1	9	8.5	0.52	16
Arag	22	1	10	9	0.44	18
Arag	22	1	11	9.5	0.38	18
Arag	22	1	12	10	0.35	17
Arag	22	1	13	10	0.44	16
Arag	22	1	15	9.5	0.48	17
Arag	22	1	16	10		18
Pont	22	1	1	6	0.8	13
Pont	22	1	2	7	0.75	12
Pont	22	1	3	7	0.6	13
Pont	22	1	4	6.5	0.42	13
Pont	22	1	5	7	0.55	13
Pont	22	1	6	7	0.72	12
Pont	22	1	7	8	0.82	12
Pont	22	1	8	7	0.8	11
Lant	22	1	1	6.5		15
Lant	22	1	2	7	1	15
Lant	22	1	3	8	1.1	16
Lant	22	1	4	8	1.15	14
Lant	22	1	5	8	1.2	15
Lant	22	1	6	7.5		16
Lant	22	1	7	8.5		15
Lant	22	1	8	9		14
Lant	15	1	1	9		20
Lant	15	1	2	9		20
Lant	15	1	3	10		19
Lant	15	1	4	11		22
Lant	15	1	5	10.5		18
Lant	15	1	6	10		19
Lant	15	1	7

## Sheet: Table S3C
Supporting information S3C. Stems phenotyping
Populations	Temperature	Batch	Individual	Stem diameter (mm)	Length (cm)	Lateral stems/cauline leaves
Roch	22	1	1	1.55	30	NA
Roch	22	1	2	1.44	NA	NA
Roch	22	1	3	1.43	30.5	NA
Roch	22	1	4	1.32	31.5	NA
Roch	22	1	5	1.41	25	NA
Biel	22	1	1	1.29	31.5	NA
Biel	22	1	2	1.06	33	NA
Biel	22	1	3	1.08	33.5	NA
Biel	22	1	4	1.31	34.5	NA
Biel	22	1	5	1.08	31	NA
Jaco	22	1	1	1.41	41	NA
Jaco	22	1	2	1.36	30.5	NA
Jaco	22	1	3	1.3	36	NA
Jaco	22	1	4	1.28	37	NA
Jaco	22	1	5	1.56	31.5	NA
Gedr	22	1	1	1.48	32.3	NA
Gedr	22	1	2	1.3	29.2	NA
Gedr	22	1	3	1.26	29	NA
Gedr	22	1	4	1.4	29.5	NA
Gedr	22	1	5	1.25	27.5	NA
Argu	22	1	1	0.85	35.5	NA
Argu	22	1	2	1	28.4	NA
Argu	22	1	3	0.87	30	NA
Argu	22	1	4	0.91	30	NA
Argu	22	1	5	0.95	24.5	NA
Gava	22	1	1	1.2	34	NA
Gava	22	1	2	1.27	35.2	NA
Gava	22	1	3	1	30	NA
Gava	22	1	4	1.07	29.5	NA
Gava	22	1	5	1.21	31.7	NA
Eget	22	1	1	1.49	29	NA
Eget	22	1	2	1.46	31	NA
Eget	22	1	3	1.45	35.5	NA
Eget	22	1	4	1.51	33	NA
Eget	22	1	5	1.59	35	NA
Sha	22	1	1	1.44	31	NA
Sha	22	1	2	1.65	31	NA
Sha	22	1	3	1.46	37	NA
Sha	22	1	4	1.7	34.2	NA
Sha	22	1	5	1.6	35	NA
Lave	22	1	1	1.41	30	NA
Lave	22	1	2	1.42	30	NA
Lave	22	1	3	1.23	23	NA
Lave	22	1	4	1.8	21.5	NA
Lave	22	1	5	1.6	25	NA
Fos	22	1	1	1.36	44.2	NA
Fos	22	1	2	1.2	36	NA
Fos	22	1	3	1.35	39.4	NA
Fos	22	1	4	1.38	36	NA
Fos	22	1	5	1.2	39	NA
Herr	22	1	1	1.4	30	NA
Herr	22	1	2	1.64	29	NA
Herr	22	1	3	1.62	26	NA
Herr	22	1	4	1.6	25.5	NA
Herr	22	1	5	1.46	24	NA
Col	22	1	1	1.45	40.2	NA
Col	22	1	2	1.45	40	NA
Col	22	1	3	1.45	40.1	NA
Col	22	1	4	1.24	34.7	NA
Col	22	1	5	1.46	34.5	NA
Guch	22	1	1	1.37	30.5	NA
Guch	22	1	2	NA	NA	NA
Guch	22	1	3	1.22	29	NA
Guch	22	1	4	1.28	31	NA
Guch	22	1	5	1.28	30.4	NA
Cast	22	1	1	1.37	39	NA
Cast	22	1	2	1.25	36.5	NA
Cast	22	1	3	1.31	39	NA
Cast	22	1	4	1.29	36	NA
Cast	22	1	5	1.07	35.5	NA
Cast	22	1	6	1.44	39.5	NA
Bier	22	1	1	1.2	36	NA
Bier	22	1	2	1.18	36.5	NA
Bier	22	1	3	1.15	38.5	NA
Bier	22	1	4	1.05	31	NA
Bier	22	1	5	0.96	32	NA
Hosp	22	1	1	1.31	28.5	NA
Hosp	22	1	2	1.21	30	NA
Hosp	22	1	3	1.21	28	NA
Hosp	22	1	4	1.37	26	NA
Hosp	22	1	5	1.45	32	NA
Grip	22	1	1	1.16	28.5	NA
Grip	22	1	2	1.16	29	NA
Grip	22	1	3	1.21	27.5	NA
Grip	22	1	4	1.33	27.5	NA
Grip	22	1	5	1.22	28	NA
Camu	22	1	1	1.05	33	NA
Camu	22	1	2	1	34	NA
Camu	22	1	3	1.16	37.5	NA
Camu	22	1	4	0.92	32.5	NA
Camu	22	1	5	1.07	34.5	NA
Camu	22	1	6	1.08	32	NA
Urdo	22	1	1	1.25	23.5	NA
Urdo	22	1	2	1.28	37.5	NA
Urdo	22	1	3	1.28	31	NA
Urdo	22	1	4	1.3	29.5	NA
Urdo	22	1	5	1.45	36.5	NA
Urdo	22	1	6	1.48	31	NA
Mari	22	1	1	0.7	NA	NA
Mari	22	1	2	0.76	NA	NA
Mari	22	1	3	NA	NA	NA
Mari	22	1	4	0.76	22	NA
Mari	22	1	5	0.83	NA	NA
Mari	22	1	6	1.2	21.3	NA
Chau	22	1	1	1.44	29	NA
Chau	22	1	2	1.12	24.5	NA
Chau	22	1	3	1.2	25.5	NA
Chau	22	1	4	1.22	26	NA
Chau	22	1	5	1.24	27	NA
Chau	22	1	6	1.2	29.5	NA
Chau	22	1	7	1.21	32	NA
Chau	22	1	8	1.1	30.5	NA
Eaux	22	1	1	1.23	24	NA
Eaux	22	1	2	1.43	21.1	NA
Eaux	22	1	3	1.34	24	NA
Eaux	22	1	4	1.35	24	NA
Eaux	22	1	5	1.4	23	NA
Eaux	22	1	6	1.39	23.7	NA
Eaux	22	1	7	1.39	29	NA
Eaux	22	1	8	1.27	31	NA
Prad	22	1	1	1.17	NA	NA
Prad	22	1	2	1.41	45	NA
Prad	22	1	3	0.95	39	NA
Prad	22	1	4	1	43	NA
Prad	22	1	6	0.99	43	NA
Prad	22	1	7	1.04	39	NA
Prad	22	1	8	1.08	44	NA
Belc	22	1	1	1.33	40	NA
Belc	22	1	2	1.21	40	NA
Belc	22	1	3	0.93	37	NA
Belc	22	1	4	1.49	38.4	NA
Belc	22	1	5	1.13	35	NA
Belc	22	1	6	1.03	37.5	NA
Belc	22	1	7	1.1	36.5	NA
Belc	22	1	8	1.2	NA	NA
Mere	22	1	1	1.33	30	NA
Mere	22	1	2	1.15	27	NA
Mere	22	1	3	1.17	37	NA
Mere	22	1	4	1.18	42	NA
Mere	22	1	5	1.27	43	NA
Mere	22	1	6	1.24	44	NA
Mere	22	1	7	0.99	NA	NA
Mere	22	1	8	1.18	44.5	NA
Hern	22	1	1	1.27	28	NA
Hern	22	1	2	1.3	29	NA
Hern	22	1	3	1	28	NA
Hern	22	1	4	1.2	30	NA
Hern	22	1	5	1.04	29	NA
Hern	22	1	6	1.1	29	NA
Hern	22	1	7	1.3	28	NA
Hern	22	1	8	1.2	29	NA
Bedo	22	1	1	1.3	22.5	NA
Bedo	22	1	2	1.34	19	NA
Bedo	22	1	3	1.5	21.5	NA
Bedo	22	1	4	1.4	21	NA
Bedo	22	1	5	1.32	20	NA
Bedo	22	1	6	1.15	24.5	NA
Bedo	22	1	7	1.45	29	NA
Bedo	22	1	8	1.8	32.5	NA
Savi	22	1	1	0.93	19	NA
Savi	22	1	2	1.02	17.5	NA
Savi	22	1	3	1.09	21.5	NA
Savi	22	1	4	1.11	18.7	NA
Savi	22	1	5	0.9	15.2	NA
Savi	22	1	6	0.93	20.2	NA
Savi	22	1	7	0.92	NA	NA
Savi	22	1	8	1.17	14.5	NA
Eaux	22	1	1	1.38	30	NA
Eaux	22	1	2	1.25	28	NA
Eaux	22	1	3	1.4	26.5	NA
Eaux	22	1	4	1.32	25	NA
Eaux	22	1	5	1.14	26	NA
Eaux	22	1	6	1.42	25.5	NA
Eaux	22	1	7	1.6	23	NA
Eaux	22	1	8	1.42	31	NA
Chau	22	1	1	1.5	35	NA
Chau	22	1	2	1.43	33	NA
Chau	22	1	3	1.32	31.5	NA
Chau	22	1	4	1.46	30.5	NA
Chau	22	1	5	1.37	26.5	NA
Chau	22	1	6	1.35	31.3	NA
Chau	22	1	7	1.23	31	NA
Chau	22	1	8	1.4	34	NA
Jaco	22	1	1	1.47	39	NA
Jaco	22	1	2	1.57	38	NA
Jaco	22	1	3	1.63	39	NA
Jaco	22	1	4	1.2	32	NA
Jaco	22	1	5	1.62	37	NA
Jaco	22	1	6	1.4	NA	NA
Jaco	22	1	7	1.58	36	NA
Jaco	22	1	8	1.68	38	NA
Eget	22	2	1	1	NA	9
Eget	22	2	2	1.04	32	10
Eget	22	2	3	0.96	32	9
Argu	22	2	1	0.8	21	6
Argu	22	2	2	1.22	24	6
Argu	22	2	3	1	23	6
Bedo	22	2	1	1.53	21	8
Bedo	22	2	2	1.49	23	8
Bedo	22	2	3	1.44	23	7
Belc	22	2	1	1.01	42	11
Belc	22	2	2	1.05	43	10
Belc	22	2	3	1.11	40	11
Belc	22	2	4	1.07	42	11
Biel	22	2	1	0.99	33	8
Biel	22	2	2	0.93	31	7
Biel	22	2	3	1.26	35	6
Bier	22	2	1	1.02	23	4
Bier	22	2	2	0.96	NA	NA
Bier	22	2	3	0.75	NA	8
Camu	22	2	1	0.97	39	13
Camu	22	2	2	0.93	38	12
Camu	22	2	3	0.85	33	9
Cast	22	2	1	1.25	22	4
Cast	22	2	2	1.15	22.5	3
Cast	22	2	3	1.31	22	4
Cast	22	2	4	1.12	23	3
Chau	22	2	1	0.97	29	2
Chau	22	2	2	0.8	27	2
Chau	22	2	3	0.96	27	3
Col	22	2	1	0.83	29	4
Col	22	2	2	0.91	29	4
Col	22	2	3	1.02	30	3
Eaux	22	2	1	1.01	21	3
Eaux	22	2	2	1.04	21	2
Eaux	22	2	3	1.01	22	3
Fos	22	2	1	1.02	26	6
Fos	22	2	2	0.96	29	5
Fos	22	2	3	1.02	29	6
Fos	22	2	4	0.86	23	5
Gava	22	2	1	0.76	21	7
Gava	22	2	2	0.71	22	7
Gava	22	2	3	0.84	23	5
Gedr	22	2	1	0.95	26	7
Gedr	22	2	2	1.02	24	6
Gedr	22	2	3	0.95	19	5
Grip	22	2	1	1.39	14	7
Grip	22	2	2	1.25	18	6
Grip	22	2	3	1.37	17	7
Guch	22	2	1	1	30	7
Guch	22	2	2	0.84	20.5	6
Guch	22	2	3	0.98	27	7
Guch	22	2	4	1.02	44.5	7
Herr	22	2	1	0.97	24	5
Herr	22	2	2	0.97	24	3
Herr	22	2	3	0.85	20	4
Hosp	22	2	1	0.96	30	6
Hosp	22	2	2	0.89	26	6
Hosp	22	2	3	1.03	24	7
Hern	22	2	1	1.17	30	11
Hern	22	2	2	1.2	32	12
Hern	22	2	3	1.17	30	11
Jaco	22	2	1	1.1	27	8
Jaco	22	2	2	1.18	24	5
Jaco	22	2	3	1.13	25	9
Jaco	22	2	4	1.06	28	7
Lave	22	2	1	1.04	26.5	11
Lave	22	2	2	1.1	27	11
Lave	22	2	3	1	29	10
Mari	22	2	1	0.74	28.5	7
Mari	22	2	2	0.89	30	6
Mari	22	2	3	1.01	30	6
Mere	22	2	1	0.83	47	7
Mere	22	2	2	1	45	7
Mere	22	2	3	0.9	43	6
Roch	22	2	1	0.94	31	6
Roch	22	2	2	0.93	34	5
Roch	22	2	3	0.97	35	6
Savi	22	2	1	1.02	24	7
Savi	22	2	2	0.9	27	5
Savi	22	2	3	0.91	21	6
Sha	22	2	1	NA	20	2
Sha	22	2	2	NA	24	3
Sha	22	2	3	1.54	34	3
Urdo	22	2	1	NA	32	9
Urdo	22	2	2	1	36	13
Urdo	22	2	3	1.2	38	13
Urdo	22	2	4	0.91	32	12
Herr	22	2	6	1.42	23	6
Herr	22	2	7	1.12	23	5
Herr	22	2	8	1.35	26	6
Herr	22	2	9	1.24	21	6
Herr	22	2	10	1.26	NA	6
Herr	22	2	11	1.34	22	4
Col	22	2	7	1.03	33	5
Col	22	2	8	0.95	33	4
Col	22	2	9	1.17	31	4
Col	22	2	10	1.07	28	4
Col	22	2	11	1.12	29	4
Col	22	2	12	0.91	25	3
Col	22	2	13	1	30	4
Biel	22	2	7	0.97	35	6
Biel	22	2	8	0.94	37	7
Biel	22	2	9	1	39	6
Biel	22	2	10	1.26	30	8
Biel	22	2	11	1	33	7
Biel	22	2	12	1.1	37	8
Biel	22	2	13	1.08	31	9
Eaux	22	2	7	1.2	27	3
Eaux	22	2	8	1.01	27	3
Eaux	22	2	9	0.96	24	3
Eaux	22	2	10	0.92	24	3
Eaux	22	2	11	0.89	24	3
Eaux	22	2	12	0.89	25	4
Eaux	22	2	13	0.82	26	3
Prad	22	2	8	1.07	36	13
Prad	22	2	10	1.12	41	13
Prad	22	2	11	1.02	39	11
Prad	22	2	12	1.02	28	13
Savi	22	2	7	0.94	27	8
Savi	22	2	8	0.85	21	8
Savi	22	2	9	1.08	31	8
Savi	22	2	10	0.98	35	8
Savi	22	2	11	0.99	37	7
Savi	22	2	12	1	42	8
Savi	22	2	13	0.98	33	7
Mari	22	2	7	1	26	7
Mari	22	2	8	0.83	23	6
Mari	22	2	9	1.1	25	7
Mari	22	2	10	1.13	30	8
Mari	22	2	11	0.85	NA	6
Mari	22	2	12	1.21	32	9
Mari	22	2	13	0.94	28	8
Urdo	22	2	7	0.96	30	14
Urdo	22	2	8	1.02	36	13
Urdo	22	2	9	1.06	33	12
Urdo	22	2	10	1.15	37	13
Urdo	22	2	11	1.06	36	12
Urdo	22	2	12	1.14	34	14
Urdo	22	2	13	1.11	36	12
Bran	22	3	2	1.15	24	10
Bran	22	3	5	1.02	NA	9
Bran	22	3	6	1.07	29	10
Bran	22	3	13	1.05	26	9
Bran	22	3	14	1.03	26	10
Bran	22	3	16	1	31	10
Bran	22	3	17	1.11	25	9
Bran	22	3	18	1.06	28	9
Col	22	3	1	NA	34	NA
Col	22	3	2	NA	29	NA
Col	22	3	3	NA	29	NA
Col	22	3	4	NA	30	NA
Col	22	3	5	NA	30	NA
Col	22	3	6	NA	27	NA
Bran	22	3	1	1.1	27	9
Bran	22	3	6	1.08	28	9
Bran	22	3	9	1.07	28	10
Bran	22	3	11	NA	26	NA
Bran	22	3	19	NA	28	NA
Bran	22	3	21	NA	23	NA
Bran	22	3	23	NA	28	NA
Bran	22	3	24	NA	26	NA
Lant	22	4	1	1.11	30	9
Lant	22	4	3	1.09	22	10
Lant	22	4	5	1.08	23	9
Lant	22	4	6	1.09	22	9
Lant	22	5	1	0.98	25	8
Lant	22	5	2	1.14	26	9
Lant	22	5	3	1.14	32	9
Col	22	4	2	1.27	40	4
Col	22	4	3	1.17	31	4
Col	22	4	4	1.16	34	4
Col	22	4	5	1.25	36	3
Col	22	4	6	1.2	38	3
Eget	15	6	1	1.45	41	NA
Eget	15	6	2	1.73	43	NA
Eget	15	6	3	1.66	38	NA
Eget	15	6	4	1.53	32	NA
Eget	15	6	5	1.69	NA	NA
Argu	15	6	1	1.26	38	NA
Argu	15	6	2	1.17	32.5	NA
Argu	15	6	3	1.14	32	NA
Argu	15	6	4	1.2	31	NA
Argu	15	6	5	1.39	37	NA
Bedo	15	6	1	1.54	42.5	NA
Bedo	15	6	2	1.45	33	NA
Bedo	15	6	3	1.15	33.5	NA
Bedo	15	6	4	1.22	34	NA
Bedo	15	6	5	1.17	39.5	NA
Belc	15	6	1	1.25	40	NA
Belc	15	6	2	1.38	37	NA
Belc	15	6	3	1.28	37.5	NA
Belc	15	6	4	1.21	42	NA
Belc	15	6	5	1.25	37	NA
Biel	15	6	1	1.27	30	NA
Biel	15	6	2	1.21	30	NA
Biel	15	6	3	1.2	35.5	NA
Biel	15	6	4	1.28	30	NA
Biel	15	6	5	1.2	28.5	NA
Bier	15	6	1	1.48	41	NA
Bier	15	6	2	1.22	47	NA
Bier	15	6	3	1.22	45	NA
Bier	15	6	4	1.19	46	NA
Bier	15	6	5	1.31	40	NA
Camu	15	6	1	1.3	34	NA
Camu	15	6	2	1.67	38	NA
Camu	15	6	3	1.5	31	NA
Camu	15	6	4	1.4	32	NA
Camu	15	6	5	1.29	45	NA
Cast	15	6	1	1.55	29	NA
Cast	15	6	2	1.48	26	NA
Cast	15	6	3	1.36	29	NA
Cast	15	6	4	1.49	29.4	NA
Cast	15	6	5	1.14	27.5	NA
Chau	15	6	1	1.3	31	NA
Chau	15	6	2	1.3	25	NA
Chau	15	6	3	1.65	30	NA
Chau	15	6	4	1.55	32	NA
Chau	15	6	5	1.44	25.5	NA
Eaux	15	6	1	NA	NA	NA
Eaux	15	6	2	1.29	29.5	NA
Eaux	15	6	3	1.31	29.5	NA
Eaux	15	6	4	1.32	33.5	NA
Eaux	15	6	5	1.28	31.5	NA
Fos	15	6	1	1.4	32	NA
Fos	15	6	2	1.14	30.6	NA
Fos	15	6	3	1.1	25.5	NA
Fos	15	6	4	1.19	31	NA
Fos	15	6	5	1.21	27.4	NA
Gava	15	6	1	1.29	27.5	NA
Gava	15	6	2	1.45	28.5	NA
Gava	15	6	3	1.42	26.5	NA
Gava	15	6	4	1.41	29.5	NA
Gava	15	6	5	1.28	25.5	NA
Gedr	15	6	1	1.48	28	NA
Gedr	15	6	2	1.52	27	NA
Gedr	15	6	3	1.51	22.5	NA
Gedr	15	6	4	1.37	24.5	NA
Gedr	15	6	5	1.23	25.5	NA
Grip	15	6	1	1.06	NA	NA
Grip	15	6	2	1.21	22.5	NA
Grip	15	6	3	1.39	21.5	NA
Grip	15	6	4	1.33	22.5	NA
Grip	15	6	5	1.24	20	NA
Grip	15	6	6	1.34	19	NA
Guch	15	6	1	1.41	37	NA
Guch	15	6	2	1.46	39.5	NA
Guch	15	6	3	1.35	38	NA
Guch	15	6	4	1.3	36	NA
Guch	15	6	5	1.19	40	NA
Guch	15	6	6	1.4	39	NA
Herr	15	6	1	1.53	28	NA
Herr	15	6	2	1.45	27	NA
Herr	15	6	3	1.3	30.5	NA
Herr	15	6	4	1.3	29.5	NA
Herr	15	6	5	1.22	25.5	NA
Col	15	6	1	1.18	30.2	NA
Col	15	6	2	1.02	42	NA
Col	15	6	3	1.09	31	NA
Col	15	6	4	1.15	28.5	NA
Col	15	6	5	1.49	31.7	NA
Hosp	15	6	1	1.39	33.5	NA
Hosp	15	6	2	1.36	34	NA
Hosp	15	6	3	1.44	30.5	NA
Hosp	15	6	4	1.27	30	NA
Hosp	15	6	5	1.43	32.5	NA
Hern	15	6	1	1.31	39.5	NA
Hern	15	6	2	1.3	35	NA
Hern	15	6	3	1.3	34.5	NA
Hern	15	6	4	1.37	32.5	NA
Hern	15	6	5	1.15	37.5	NA
Hern	15	6	6	1.28	43	NA
Jaco	15	6	1	1.6	44	NA
Jaco	15	6	2	1.5	42	NA
Jaco	15	6	3	1.46	38	NA
Jaco	15	6	4	1.43	42	NA
Jaco	15	6	5	1.48	42	NA
Jaco	15	6	6	1.38	32	NA
Lave	15	6	1	1.95	39	NA
Lave	15	6	2	1.31	37	NA
Lave	15	6	3	1.38	41	NA
Lave	15	6	4	1.57	45	NA
Lave	15	6	5	1.63	45	NA
Lave	15	6	6	1.43	49	NA
Mari	15	6	1	1.37	34.5	NA
Mari	15	6	2	1.21	33	NA
Mari	15	6	3	1.21	31	NA
Mari	15	6	4	1.44	32	NA
Mari	15	6	5	1.18	32	NA
Mari	15	6	6	1.22	25.5	NA
Mere	15	6	1	1.2	40	NA
Mere	15	6	2	1.42	41	NA
Mere	15	6	3	1.44	44	NA
Mere	15	6	4	1.12	51	NA
Mere	15	6	5	1.25	30	NA
Mere	15	6	6	1.14	46	NA
Prad	15	6	1	1.19	NA	NA
Prad	15	6	2	1.28	43	NA
Prad	15	6	3	1.27	39	NA
Prad	15	6	4	0.97	39	NA
Prad	15	6	5	1.27	32	NA
Prad	15	6	6	1.28	29	NA
Roch	15	6	1	1.76	37	NA
Roch	15	6	2	1.74	40	NA
Roch	15	6	3	1.63	38.5	NA
Roch	15	6	4	1.25	32	NA
Roch	15	6	5	1.4	35	NA
Roch	15	6	6	1.29	23.5	NA
Savi	15	6	1	1.1	23	NA
Savi	15	6	2	1.13	27.5	NA
Savi	15	6	3	1.17	25	NA
Savi	15	6	4	1.03	NA	NA
Savi	15	6	5	1.13	30	NA
Savi	15	6	6	1.3	34	NA
Urdo	15	6	1	1.48	42	NA
Urdo	15	6	2	1.31	34	NA
Urdo	15	6	3	1.13	42	NA
Urdo	15	6	4	1.17	38	NA
Urdo	15	6	5	1.15	36	NA
Urdo	15	6	6	1.14	26	NA
Sha	15	6	1	1.74	45.5	NA
Sha	15	6	2	1.38	41	NA
Sha	15	6	3	1.46	37	NA
Sha	15	6	4	1.33	36.5	NA
Sha	15	6	5	1.7	38.5	NA
Sha	15	6	6	1.47	41.5	NA
Bedo	15	7	1	1.49	32	8
Bedo	15	7	3	1.17	26	9
Biel	15	7	1	1.6	NA	10
Biel	15	7	2	1.1	15	9
Biel	15	7	3	1.29	22	11
Cast	15	7	1	1.84	38	4
Cast	15	7	4	1.77	37	5
Chau	15	7	1	1.55	34	5
Chau	15	7	2	1.65	35	5
Chau	15	7	3	1.79	35	6
Col	15	7	1	1.57	23	4
Col	15	7	2	1.21	25	6
Col	15	7	3	1.14	23	4
Eaux	15	7	1	1.64	38	5
Eaux	15	7	2	1.26	30	6
Eaux	15	7	3	1.54	34	6
Fos	15	7	2	1.4	24	5
Fos	15	7	3	1.41	40	5
Gava	15	7	1	1.3	19	7
Gava	15	7	2	1.38	28	8
Gava	15	7	3	1.31	22	9
Gedr	15	7	1	1.14	30	7
Gedr	15	7	2	1.41	30	6
Gedr	15	7	3	1.31	25	7
Grip	15	7	1	1.82	30	8
Grip	15	7	2	1.66	33	9
Grip	15	7	3	1.5	23	9
Herr	15	7	1	1.46	26	9
Herr	15	7	2	1.27	25	9
Herr	15	7	3	1.26	26	7
Hosp	15	7	1	1.11	NA	9
Hosp	15	7	2	1.13	16	9
Hosp	15	7	3	1.26	22	10
Hern	15	7	1	1.31	30	10
Mere	15	7	3	1.16	31	11
Sha	15	7	1	1.54	40	4
Sha	15	7	2	1.8	50	4
Sha	15	7	3	1.52	32	4
Herr	15	7	5	1.48	25	6
Herr	15	7	6	1.77	37	6
Herr	15	7	8	1.53	33	6
Herr	15	7	10	1.5	32	6
Herr	15	7	11	1.56	32	7
Herr	15	7	12	1.58	32	6
Herr	15	7	13	1.66	28	6
Col	15	7	1	1.23	36	4
Col	15	7	2	1.3	34	4
Col	15	7	3	1.32	34	5
Bran	15	7	1	1.17	25	10
Bran	15	7	2	1.14	27	10
Bran	15	7	3	1.31	26	9
Bran	15	7	4	1.19	28	9
Bran	15	7	5	1.21	23	9
Bran	15	7	6	1.32	23	11
Bran	15	7	7	1.41	31	11
Bran	15	7	8	1.37	26	9
Bran	15	7	9	1.2	31	10
Bran	15	7	10	1.2	31	11
Bran	15	7	11	1.26	34	10
Eget	15	8	1	1.54	NA	18
Eget	15	8	2	1.42	21	19
Eget	15	8	3	1.81	49	14
Eget	15	8	4	1.41	NA	16
Argu	15	8	1	0.96	21	12
Argu	15	8	2	1.12	29	12
Argu	15	8	3	1.02	21	11
Bedo	15	8	1	1.13	35	7
Bedo	15	8	2	1.61	45	8
Bedo	15	8	3	1.58	44	7
Belc	15	8	1	1.2	46	12
Belc	15	8	2	1.23	42	11
Belc	15	8	3	1.15	40	13
Biel	15	8	1	1.34	31	8
Biel	15	8	2	1.31	34	10
Biel	15	8	3	1.14	30	10
Biel	15	8	4	1.21	34	8
Bier	15	8	1	1.38	48	10
Bier	15	8	2	1.45	42	10
Bier	15	8	3	1.31	33	9
Camu	15	8	1	1.28	40	13
Camu	15	8	2	1.23	41	14
Camu	15	8	3	0.93	NA	13
Cast	15	8	1	1.46	35	4
Cast	15	8	2	1.73	37	4
Cast	15	8	3	1.74	32	5
Chau	15	8	1	1.39	32	4
Chau	15	8	2	1.54	31	6
Chau	15	8	3	1.69	34	5
Chau	15	8	4	1.6	35	5
Col	15	8	1	1.33	36	6
Col	15	8	2	1.37	37	6
Col	15	8	3	1.13	26	5
Eaux	15	8	1	1.71	39	6
Eaux	15	8	2	1.61	38	4
Eaux	15	8	3	1.31	37	5
Fos	15	8	1	0.97	36	5
Fos	15	8	2	1.05	37	6
Fos	15	8	3	1.11	38	5
Gava	15	8	1	1.35	30	9
Gava	15	8	2	1.07	26	10
Gava	15	8	3	1.38	34	8
Gava	15	8	4	1.25	33	7
Gedr	15	8	1	1.73	34	8
Gedr	15	8	2	1.25	29	7
Gedr	15	8	3	1.72	35	9
Grip	15	8	1	1.79	31	8
Grip	15	8	2	1.38	28	9
Grip	15	8	3	1.65	33	8
Guch	15	8	1	1.25	48	12
Guch	15	8	2	1.13	24	10
Guch	15	8	3	1.12	29	11
Herr	15	8	1	1.63	36	7
Herr	15	8	2	1.91	35	8
Herr	15	8	3	1.48	35	5
Herr	15	8	4	1.33	33	7
Hosp	15	8	1	1.45	34	9
Hosp	15	8	2	1.65	37	9
Hosp	15	8	3	0.87	22	9
Hern	15	8	2	1.25	33	9
Hern	15	8	3	1.37	33	10
Jaco	15	8	1	1.34	45	13
Jaco	15	8	2	1.36	25	15
Jaco	15	8	3	1.52	39	13
Lave	15	8	1	0.94	NA	11
Lave	15	8	2	0.9	NA	10
Lave	15	8	3	NA	NA	11
Mari	15	8	1	0.88	NA	9
Mari	15	8	2	0.94	22	8
Mere	15	8	2	0.95	35	8
Mere	15	8	3	0.91	38	8
Prad	15	8	1	1.77	37	11
Prad	15	8	2	1.68	44	10
Prad	15	8	3	1.72	43	10
Roch	15	8	1	1.5	39	7
Roch	15	8	2	1.5	33	7
Roch	15	8	3	1.48	27	7
Savi	15	8	1	0.97	NA	11
Savi	15	8	2	1.04	24	10
Savi	15	8	3	0.94	24	10
Sha	15	8	1	1.17	39	4
Sha	15	8	2	1.49	52	4
Sha	15	8	3	1.12	38	5
Urdo	15	8	1	1.27	40	16
Urdo	15	8	2	1.35	26	16
Urdo	15	8	3	1.26	35	14
Bran	15	8	1	1.22	37	8
Bran	15	8	2	1.05	22	9
Bran	15	8	3	1.22	36	10
Bran	15	8	4	1.53	41	10
Bran	15	8	1	1.11	28	10
Bran	15	8	2	1.54	36	9
Bran	15	8	3	1.2	35	9
Bedo	15	8	1	1.42	43	9
Bedo	15	8	2	1.51	46	8
Bedo	15	8	3	1.42	45	10
Jaco	15	8	1	1.57	51	15
Jaco	15	8	2	1.66	49	15
Jaco	15	8	3	1.56	48	13
Lant	15	9	1	1.19	23	10
Lant	15	9	2	1.19	21	10
Lant	15	9	3	1.33	24	11
Lant	15	9	1	1.28	26	10
Lant	15	9	2	1.1	21	11
Col	15	9	1	1.33	31	6
Col	15	9	2	1.38	38	7
Col	15	9	3	1.25	34	5
Hern	22	9	1	1.15	29	11
Hern	22	9	1	1.17	28	12
Hern	15	9	1	1.34	28	8
Bran	15	10	6	1.42	33	11
Bran	15	10	7	1.51	42	11
Bran	15	10	8	1.43	41	12
Arag	15	11	8	1.6	48	8
Arag	15	11	9	1.73	49	9
Arag	15	11	10	1.2	40	8
Arag	15	11	11	1.3	48	8
Arag	15	11	12	1.42	37	9
Arag	15	11	13	1.55	44	8
Arag	15	11	14	1.5	43	9
Lant	15	11	4	1.47	32	10
Lant	15	11	5	1.54	31	9
Lant	15	11	6	1.47	32	9
Arag	15	11	8	1.6	48	8
Arag	15	11	9	1.73	49	9
Arag	15	11	10	1.2	40	8
Arag	15	11	11	1.3	48	8
Arag	15	11	12	1.42	37	9
Arag	15	11	13	1.55	44	8
Arag	15	11	14	1.5	43	9
Lant	15	11	4	1.47	32	10
Lant	15	11	5	1.54	31	9
Lant	15	11	6	1.47	32	9
Arag	22	5	9	0.99	28	7
Arag	22	5	10	0.96	42	7
Arag	22	5	11	1.11	36	8
Arag	22	5	12	0.92	40	8
Arag	22	5	13	1.05	40	7
Arag	22	5	15	1.05	27	7

## Sheet: Table S3D
Supporting information S3D. Bolting Stage Data
Populations	Temperature	Batch	Individual	Time (Days)
Roch	22	1	1	32
Roch	22	1	2	32
Roch	22	1	3	32
Roch	22	1	4	32
Roch	22	1	5	32
Biel	22	1	1	63
Biel	22	1	2	60
Biel	22	1	3	56
Biel	22	1	4	71
Biel	22	1	5	71
Jaco	22	1	1	46
Jaco	22	1	2	51
Jaco	22	1	3	74
Jaco	22	1	4	74
Jaco	22	1	5	67
Gedr	22	1	1	35
Gedr	22	1	2	35
Gedr	22	1	3	35
Gedr	22	1	4	35
Gedr	22	1	5	35
Argu	22	1	1	74
Argu	22	1	2	74
Argu	22	1	3	74
Argu	22	1	4	85
Argu	22	1	5	85
Gava	22	1	1	30
Gava	22	1	2	30
Gava	22	1	3	30
Gava	22	1	4	30
Gava	22	1	5	30
Eget	22	1	1	85
Eget	22	1	2	74
Eget	22	1	3	74
Eget	22	1	4	78
Eget	22	1	5	76
Sha	22	1	1	30
Sha	22	1	2	30
Sha	22	1	3	30
Sha	22	1	4	30
Sha	22	1	5	30
Lave	22	1	1	65
Lave	22	1	2	69
Lave	22	1	3	83
Lave	22	1	4	67
Lave	22	1	5	65
Fos	22	1	1	28
Fos	22	1	2	28
Fos	22	1	3	28
Fos	22	1	4	28
Fos	22	1	5	28
Herr	22	1	1	30
Herr	22	1	2	30
Herr	22	1	3	30
Herr	22	1	4	30
Herr	22	1	5	32
Col	22	1	1	30
Col	22	1	2	30
Col	22	1	3	30
Col	22	1	4	30
Col	22	1	5	30
Guch	22	1	1	67
Guch	22	1	2	65
Guch	22	1	3	65
Guch	22	1	4	65
Guch	22	1	5	65
Cast	22	1	1	28
Cast	22	1	2	28
Cast	22	1	3	28
Cast	22	1	4	35
Cast	22	1	5	32
Cast	22	1	6	30
Bier	22	1	1	71
Bier	22	1	2	78
Bier	22	1	3	78
Bier	22	1	4	81
Bier	22	1	5	97
Hosp	22	1	1	49
Hosp	22	1	2	49
Hosp	22	1	3	49
Hosp	22	1	4	51
Hosp	22	1	5	43
Grip	22	1	1	35
Grip	22	1	2	35
Grip	22	1	3	35
Grip	22	1	4	35
Grip	22	1	5	35
Camu	22	1	1	74
Camu	22	1	2	67
Camu	22	1	3	65
Camu	22	1	4	69
Camu	22	1	5	69
Camu	22	1	6	71
Urdo	22	1	1	53
Urdo	22	1	2	46
Urdo	22	1	3	49
Urdo	22	1	4	49
Urdo	22	1	5	46
Urdo	22	1	6	46
Mari	22	1	1	69
Mari	22	1	2	69
Mari	22	1	3	63
Mari	22	1	4	58
Mari	22	1	5	65
Mari	22	1	6	63
Chau	22	1	1	28
Chau	22	1	2	28
Chau	22	1	3	28
Chau	22	1	4	28
Chau	22	1	5	28
Chau	22	1	6	28
Chau	22	1	7	28
Chau	22	1	8	28
Eaux	22	1	1	24
Eaux	22	1	2	24
Eaux	22	1	3	24
Eaux	22	1	4	24
Eaux	22	1	5	24
Eaux	22	1	6	24
Eaux	22	1	7	24
Eaux	22	1	8	24
Prad	22	1	1	104
Prad	22	1	2	97
Prad	22	1	3	108
Prad	22	1	4	95
Prad	22	1	5	112
Prad	22	1	6	104
Prad	22	1	7	104
Prad	22	1	8	106
Belc	22	1	1	74
Belc	22	1	2	76
Belc	22	1	3	95
Belc	22	1	4	78
Belc	22	1	5	78
Belc	22	1	6	83
Belc	22	1	7	74
Belc	22	1	8	63
Mere	22	1	1	69
Mere	22	1	2	63
Mere	22	1	3	95
Mere	22	1	4	95
Mere	22	1	5	85
Mere	22	1	6	90
Mere	22	1	7	81
Mere	22	1	8	83
Hern	22	1	1	56
Hern	22	1	2	56
Hern	22	1	3	56
Hern	22	1	4	51
Hern	22	1	5	56
Hern	22	1	6	56
Hern	22	1	7	51
Hern	22	1	8	51
Bedo	22	1	1	35
Bedo	22	1	2	35
Bedo	22	1	3	30
Bedo	22	1	4	30
Bedo	22	1	5	30
Bedo	22	1	6	30
Bedo	22	1	7	30
Bedo	22	1	8	30
Savi	22	1	1	65
Savi	22	1	2	65
Savi	22	1	3	69
Savi	22	1	4	69
Savi	22	1	5	71
Savi	22	1	6	69
Savi	22	1	7	65
Savi	22	1	8	60
Eaux	22	1	1	24
Eaux	22	1	2	24
Eaux	22	1	3	24
Eaux	22	1	4	24
Eaux	22	1	5	24
Eaux	22	1	6	24
Eaux	22	1	7	24
Eaux	22	1	8	24
Chau	22	1	1	30
Chau	22	1	2	30
Chau	22	1	3	30
Chau	22	1	4	30
Chau	22	1	5	30
Chau	22	1	6	30
Chau	22	1	7	35
Chau	22	1	8	30
Jaco	22	1	1	69
Jaco	22	1	2	69
Jaco	22	1	3	63
Jaco	22	1	4	69
Jaco	22	1	5	69
Jaco	22	1	6	81
Jaco	22	1	7	74
Jaco	22	1	8	69
Bran	22	2	2	41
Bran	22	2	5	41
Bran	22	2	6	41
Bran	22	2	13	41
Bran	22	2	14	41
Bran	22	2	16	41
Bran	22	2	17	41
Bran	22	2	18	41
Col	22	2	1	28
Col	22	2	2	28
Col	22	2	3	28
Col	22	2	4	28
Col	22	2	5	28
Col	22	2	6	28
Bran	22	2	3	43
Bran	22	2	6	43
Bran	22	2	9	41
Bran	22	2	11	41
Bran	22	2	12	41
Bran	22	2	19	41
Bran	22	2	20	41
Bran	22	2	21	41
Bran	22	2	22	41
Bran	22	2	23	41
Bran	22	2	24	41
Lant	22	3	1	44
Lant	22	3	2	47
Lant	22	3	3	54
Lant	22	3	4	54
Lant	22	3	5	54
Lant	22	3	6	54
Col	22	3	2	28
Col	22	3	3	31
Col	22	3	4	28
Col	22	3	5	28
Col	22	3	6	28
Eget	22	4	1	86
Eget	22	4	2	105
Eget	22	4	3	103
Argu	22	4	1	105
Argu	22	4	2	91
Bedo	22	4	1	33
Bedo	22	4	2	33
Bedo	22	4	3	33
Belc	22	4	1	75
Belc	22	4	2	65
Belc	22	4	3	75
Biel	22	4	1	91
Biel	22	4	2	63
Biel	22	4	3	103
Bier	22	4	1	117
Bier	22	4	2	110
Camu	22	4	1	70
Camu	22	4	2	70
Camu	22	4	3	75
Cast	22	4	1	23
Cast	22	4	2	23
Cast	22	4	3	28
Cast	22	4	4	28
Chau	22	4	1	28
Chau	22	4	2	26
Chau	22	4	3	26
Col	22	4	1	28
Col	22	4	2	28
Col	22	4	3	28
Eaux	22	4	1	23
Eaux	22	4	2	23
Eaux	22	4	3	23
Fos	22	4	1	33
Fos	22	4	2	28
Fos	22	4	3	28
Fos	22	4	4	28
Gava	22	4	1	30
Gava	22	4	2	30
Gava	22	4	3	30
Gedr	22	4	1	33
Gedr	22	4	2	33
Gedr	22	4	3	33
Grip	22	4	1	35
Grip	22	4	2	35
Guch	22	4	2	70
Guch	22	4	3	72
Guch	22	4	4	68
Herr	22	4	1	35
Herr	22	4	2	33
Herr	22	4	3	37
Hosp	22	4	1	50
Hosp	22	4	2	48
Hosp	22	4	3	50
Hern	22	4	1	58
Jaco	22	4	2	70
Jaco	22	4	3	79
Jaco	22	4	4	77
Mari	22	4	2	58
Mari	22	4	3	58
Mere	22	4	1	75
Roch	22	4	1	44
Roch	22	4	2	42
Roch	22	4	3	40
Savi	22	4	1	99
Savi	22	4	2	65
Savi	22	4	3	65
Sha	22	4	1	33
Sha	22	4	2	28
Sha	22	4	3	28
Urdo	22	4	1	58
Urdo	22	4	2	56
Urdo	22	4	3	56
Urdo	22	4	4	58
Herr	22	4	6	30
Herr	22	4	7	30
Herr	22	4	8	28
Herr	22	4	9	30
Herr	22	4	10	38
Herr	22	4	11	28
Col	22	4	7	28
Col	22	4	8	28
Col	22	4	9	28
Col	22	4	10	28
Col	22	4	11	28
Col	22	4	12	28
Col	22	4	13	28
Biel	22	4	7	65
Biel	22	4	8	65
Biel	22	4	9	65
Biel	22	4	10	68
Biel	22	4	11	68
Biel	22	4	12	58
Biel	22	4	13	58
Eaux	22	4	7	23
Eaux	22	4	8	23
Eaux	22	4	9	23
Eaux	22	4	10	23
Eaux	22	4	11	23
Eaux	22	4	12	23
Eaux	22	4	13	23
Prad	22	4	8	86
Prad	22	4	10	86
Prad	22	4	11	99
Prad	22	4	12	99
Prad	22	4	13	110
Savi	22	4	7	61
Savi	22	4	8	65
Savi	22	4	9	61
Savi	22	4	10	68
Savi	22	4	11	61
Savi	22	4	12	61
Savi	22	4	13	72
Mari	22	4	7	61
Mari	22	4	8	68
Mari	22	4	9	68
Mari	22	4	10	61
Mari	22	4	11	72
Mari	22	4	12	61
Mari	22	4	13	72
Urdo	22	4	7	56
Urdo	22	4	8	58
Urdo	22	4	9	61
Urdo	22	4	10	50
Urdo	22	4	11	50
Urdo	22	4	12	51
Urdo	22	4	13	50
Eget	15	5	1	80
Eget	15	5	2	87
Eget	15	5	3	95
Eget	15	5	4	95
Eget	15	5	5	95
Argu	15	5	1	73
Argu	15	5	2	71
Argu	15	5	3	71
Argu	15	5	4	71
Argu	15	5	5	73
Bedo	15	5	1	43
Bedo	15	5	2	43
Bedo	15	5	3	43
Bedo	15	5	4	43
Bedo	15	5	5	43
Belc	15	5	1	71
Belc	15	5	2	69
Belc	15	5	3	69
Belc	15	5	4	73
Belc	15	5	5	71
Biel	15	5	1	55
Biel	15	5	2	69
Biel	15	5	3	55
Biel	15	5	4	58
Biel	15	5	5	58
Bier	15	5	1	85
Bier	15	5	2	85
Bier	15	5	3	75
Bier	15	5	4	75
Bier	15	5	5	80
Camu	15	5	1	62
Camu	15	5	2	69
Camu	15	5	4	69
Camu	15	5	5	73
Cast	15	5	1	35
Cast	15	5	2	35
Cast	15	5	3	35
Cast	15	5	4	38
Cast	15	5	5	35
Chau	15	5	1	35
Chau	15	5	2	35
Chau	15	5	3	35
Chau	15	5	4	35
Chau	15	5	5	35
Eaux	15	5	1	43
Eaux	15	5	2	35
Eaux	15	5	3	32
Eaux	15	5	4	32
Eaux	15	5	5	32
Fos	15	5	1	35
Fos	15	5	2	35
Fos	15	5	3	45
Fos	15	5	4	45
Fos	15	5	5	41
Gava	15	5	1	43
Gava	15	5	2	43
Gava	15	5	3	43
Gava	15	5	4	43
Gava	15	5	5	45
Gedr	15	5	1	45
Gedr	15	5	2	41
Gedr	15	5	3	43
Gedr	15	5	4	43
Gedr	15	5	5	43
Grip	15	5	1	45
Grip	15	5	2	43
Grip	15	5	3	43
Grip	15	5	4	43
Grip	15	5	5	45
Grip	15	5	6	45
Guch	15	5	1	78
Guch	15	5	2	69
Guch	15	5	3	69
Guch	15	5	4	69
Guch	15	5	5	69
Guch	15	5	6	69
Herr	15	5	1	35
Herr	15	5	2	35
Herr	15	5	3	35
Herr	15	5	4	38
Herr	15	5	5	38
Col	15	5	1	41
Col	15	5	3	35
Col	15	5	4	41
Col	15	5	5	41
Hosp	15	5	1	52
Hosp	15	5	2	52
Hosp	15	5	3	52
Hosp	15	5	4	52
Hosp	15	5	5	52
Hern	15	5	1	54
Hern	15	5	2	54
Hern	15	5	3	54
Hern	15	5	4	54
Hern	15	5	5	54
Hern	15	5	6	54
Jaco	15	5	1	71
Jaco	15	5	2	71
Jaco	15	5	3	71
Jaco	15	5	4	69
Jaco	15	5	5	69
Jaco	15	5	6	71
Lave	15	5	1	71
Lave	15	5	2	71
Lave	15	5	3	71
Lave	15	5	4	71
Lave	15	5	5	71
Lave	15	5	6	71
Mari	15	5	1	62
Mari	15	5	2	69
Mari	15	5	3	62
Mari	15	5	4	73
Mari	15	5	5	65
Mari	15	5	6	73
Mere	15	5	1	85
Mere	15	5	2	95
Mere	15	5	3	85
Mere	15	5	4	85
Mere	15	5	5	85
Prad	15	5	1	104
Prad	15	5	2	95
Prad	15	5	3	95
Prad	15	5	4	95
Prad	15	5	5	95
Prad	15	5	6	95
Roch	15	5	1	43
Roch	15	5	2	43
Roch	15	5	3	43
Roch	15	5	4	43
Roch	15	5	5	43
Savi	15	5	1	78
Savi	15	5	2	73
Savi	15	5	3	73
Savi	15	5	4	73
Savi	15	5	5	73
Savi	15	5	6	71
Urdo	15	5	1	58
Urdo	15	5	2	65
Urdo	15	5	3	58
Urdo	15	5	4	62
Urdo	15	5	5	71
Urdo	15	5	6	62
Sha	15	5	1	33
Sha	15	5	2	35
Sha	15	5	3	35
Sha	15	5	4	35
Sha	15	5	5	35
Sha	15	5	6	35
Argu	15	6	1	74
Argu	15	6	2	72
Argu	15	6	3	72
Bedo	15	6	1	43
Bedo	15	6	3	43
Belc	15	6	1	63
Belc	15	6	2	63
Belc	15	6	3	63
Belc	15	6	4	63
Biel	15	6	1	58
Biel	15	6	2	58
Biel	15	6	3	58
Bier	15	6	1	67
Bier	15	6	2	70
Bier	15	6	3	77
Camu	15	6	1	65
Camu	15	6	2	65
Camu	15	6	3	70
Cast	15	6	1	37
Cast	15	6	3	37
Cast	15	6	4	37
Chau	15	6	1	37
Chau	15	6	2	37
Chau	15	6	3	37
Col	15	6	1	43
Col	15	6	2	43
Col	15	6	3	43
Eaux	15	6	1	37
Eaux	15	6	2	37
Eaux	15	6	3	37
Fos	15	6	2	43
Fos	15	6	3	43
Gava	15	6	1	49
Gava	15	6	2	45
Gava	15	6	3	45
Gedr	15	6	1	43
Gedr	15	6	2	43
Gedr	15	6	3	39
Grip	15	6	1	43
Grip	15	6	2	43
Grip	15	6	3	49
Guch	15	6	1	65
Guch	15	6	2	63
Guch	15	6	3	63
Guch	15	6	4	65
Herr	15	6	1	43
Herr	15	6	2	39
Herr	15	6	3	39
Hosp	15	6	1	56
Hosp	15	6	2	56
Hosp	15	6	3	56
Hern	15	6	1	56
Jaco	15	6	1	63
Jaco	15	6	2	67
Jaco	15	6	3	60
Jaco	15	6	4	60
Lave	15	6	1	72
Lave	15	6	2	72
Lave	15	6	3	72
Mere	15	6	1	74
Mere	15	6	2	74
Mere	15	6	3	74
Roch	15	6	3	45
Savi	15	6	1	63
Savi	15	6	2	63
Savi	15	6	3	63
Sha	15	6	1	39
Sha	15	6	2	39
Sha	15	6	3	39
Urdo	15	6	1	58
Urdo	15	6	2	65
Urdo	15	6	4	58
Herr	15	6	1	37
Herr	15	6	2	37
Herr	15	6	3	39
Herr	15	6	4	39
Herr	15	6	5	39
Herr	15	6	6	37
Herr	15	6	8	37
Herr	15	6	10	39
Herr	15	6	11	39
Herr	15	6	12	37
Herr	15	6	13	37
Col	15	6	1	43
Col	15	6	2	43
Col	15	6	3	43
Bran	15	6	1	51
Bran	15	6	2	51
Bran	15	6	3	51
Bran	15	6	4	58
Bran	15	6	5	53
Bran	15	6	6	58
Bran	15	6	12	51
Bran	15	6	14	51
Bran	15	6	15	53
Bran	15	6	16	51
Bran	15	6	17	53
Bran	15	6	19	51
Bran	15	6	22	51
Bran	15	6	31	51
Bran	15	6	32	51
Bran	15	6	33	51
Bran	15	6	34	51
Eget	15	7	1	77
Eget	15	7	2	87
Eget	15	7	4	91
Argu	15	7	1	73
Argu	15	7	2	66
Argu	15	7	3	66
Bedo	15	7	1	42
Bedo	15	7	2	42
Bedo	15	7	3	42
Belc	15	7	1	59
Belc	15	7	2	59
Belc	15	7	3	63
Biel	15	7	1	52
Biel	15	7	2	52
Biel	15	7	3	52
Biel	15	7	4	52
Bier	15	7	1	61
Bier	15	7	2	70
Bier	15	7	3	73
Camu	15	7	1	61
Camu	15	7	2	61
Camu	15	7	3	66
Cast	15	7	1	38
Cast	15	7	2	38
Cast	15	7	3	40
Chau	15	7	1	38
Chau	15	7	2	40
Chau	15	7	3	38
Chau	15	7	4	38
Col	15	7	1	40
Col	15	7	2	40
Eaux	15	7	1	38
Eaux	15	7	2	38
Eaux	15	7	3	40
Fos	15	7	1	42
Fos	15	7	2	46
Fos	15	7	3	42
Gava	15	7	1	52
Gava	15	7	2	56
Gava	15	7	3	46
Gava	15	7	4	46
Gedr	15	7	1	42
Gedr	15	7	2	42
Gedr	15	7	3	42
Grip	15	7	1	48
Grip	15	7	2	48
Grip	15	7	3	46
Guch	15	7	1	61
Guch	15	7	2	73
Guch	15	7	3	70
Herr	15	7	1	40
Herr	15	7	2	40
Herr	15	7	3	40
Herr	15	7	4	40
Hosp	15	7	1	52
Hosp	15	7	2	54
Hosp	15	7	3	54
Hern	15	7	2	59
Hern	15	7	3	59
Jaco	15	7	1	63
Jaco	15	7	2	73
Jaco	15	7	3	63
Lave	15	7	1	80
Lave	15	7	3	80
Mari	15	7	1	59
Mari	15	7	2	59
Mere	15	7	3	70
Prad	15	7	1	77
Prad	15	7	2	77
Prad	15	7	3	77
Roch	15	7	1	46
Roch	15	7	2	48
Roch	15	7	3	46
Savi	15	7	1	63
Savi	15	7	2	63
Savi	15	7	3	63
Sha	15	7	1	46
Sha	15	7	2	40
Sha	15	7	3	46
Urdo	15	7	1	59
Urdo	15	7	2	61
Urdo	15	7	3	61
Bran	15	7	1	59
Bran	15	7	2	59
Bran	15	7	3	56
Bran	15	7	4	52
Bran	15	7	1	61
Bran	15	7	2	56
Bran	15	7	3	56
Bedo	15	7	1	46
Bedo	15	7	2	46
Bedo	15	7	3	46
Jaco	15	7	1	61
Jaco	15	7	2	61
Jaco	15	7	3	61
Lant	15	8	1	52
Lant	15	8	2	52
Lant	15	8	3	52
Lant	15	8	1	52
Lant	15	8	2	60
Col	15	8	1	42
Col	15	8	2	42
Col	15	8	3	42
Arag	15	9	1	71
Arag	15	9	2	72
Arag	15	9	3	72
Arag	15	9	4	72
Arag	15	9	5	75
Arag	15	9	6	75
Arag	15	9	7	72
Arag	22	10	9	56
Arag	22	10	10	54
Arag	22	10	11	56
Arag	22	10	12	56
Arag	22	10	13	56
Arag	22	10	15	50

## Sheet: Table S3E
Supporting information S3E. Floral stem speed
Populations	Batch	Temperature	Asym	xmid	scal
Roch	1	22	30.0477	3.78612	0.0494208
Roch	1	22	30.5541	3.76293	0.0526762
Roch	1	22	31.5673	3.75052	0.05618
Biel	1	22	31.5355	4.29148	0.0406129
Biel	1	22	33.009	4.23556	0.042106
Biel	1	22	33.5205	4.19835	0.0494793
Biel	1	22	34.5481	4.34881	0.0461106
Biel	1	22	31.0794	4.36556	0.0426847
Jaco	1	22	30.6093	4.08823	0.0412223
Jaco	1	22	36.0737	4.47161	0.0486402
Jaco	1	22	37.0607	4.42092	0.0438826
Gedr	1	22	29.245	3.75513	0.0549912
Gedr	1	22	29.0415	3.75482	0.0524546
Gedr	1	22	29.5332	3.74714	0.0524922
Gedr	1	22	27.5413	3.74423	0.0555561
Argu	1	22	35.7582	4.4668	0.0480334
Argu	1	22	28.5132	4.44467	0.0443375
Argu	1	22	30.1169	4.45632	0.0460976
Argu	1	22	30.3371	4.58393	0.0398891
Argu	1	22	24.8075	4.54599	0.0426639
Gava	1	22	34.055	3.70546	0.0696508
Gava	1	22	35.239	3.65491	0.0798834
Gava	1	22	30.0549	3.67073	0.074287
Gava	1	22	29.5453	3.70743	0.064391
Gava	1	22	31.7576	3.67049	0.0791307
Eget	1	22	31.2898	4.46991	0.0474659
Eget	1	22	35.8711	4.43418	0.0570001
Eget	1	22	33.521	4.56561	0.0449326
Eget	1	22	35.5848	4.53501	0.0509764
Sha	1	22	31.1087	3.67744	0.0819054
Sha	1	22	31.1359	3.71248	0.0774142
Sha	1	22	37.1188	3.67017	0.0934962
Sha	1	22	34.3132	3.67682	0.0897113
Sha	1	22	35.1385	3.69663	0.0888936
Lave	1	22	29.991	4.28503	0.03936
Lave	1	22	30.1077	4.38888	0.0392714
Lave	1	22	23.1953	4.55801	0.0339297
Lave	1	22	21.6058	4.34135	0.0388616
Fos	1	22	44.2671	3.64192	0.0837213
Fos	1	22	36.0708	3.6965	0.0725648
Fos	1	22	39.522	3.63883	0.0881112
Fos	1	22	36.0575	3.60974	0.0856437
Fos	1	22	39.0958	3.64632	0.0924325
Herr	1	22	30.0496	3.66121	0.0789191
Herr	1	22	29.0594	3.67515	0.0809276
Herr	1	22	25.9999	3.68784	0.0650167
Herr	1	22	25.5171	3.63026	0.0689479
Col	1	22	40.2784	3.6446	0.0790297
Col	1	22	40.0699	3.64664	0.0788796
Col	1	22	40.2036	3.64313	0.0818866
Col	1	22	34.7735	3.63288	0.0822668
Col	1	22	34.5456	3.64948	0.0790142
Guch	1	22	30.5496	4.29615	0.0421515
Guch	1	22	31.0885	4.25607	0.046878
Guch	1	22	30.4722	4.25535	0.0455509
Cast	1	22	39.054	3.62957	0.085084
Cast	1	22	36.5541	3.59016	0.0830356
Cast	1	22	39.0727	3.68428	0.0787537
Cast	1	22	35.6075	3.73887	0.0699783
Cast	1	22	39.5665	3.66469	0.0769819
Bier	1	22	36.2126	4.36392	0.052846
Bier	1	22	37.3668	4.54069	0.0642186
Bier	1	22	38.8623	4.52124	0.0483975
Hosp	1	22	28.5672	4.05936	0.0479272
Hosp	1	22	30.0856	4.03096	0.0533352
Hosp	1	22	28.0717	4.05064	0.0522388
Hosp	1	22	32.0241	3.90096	0.0650974
Grip	1	22	28.5543	3.75692	0.0553147
Grip	1	22	29.0611	3.74283	0.0591391
Grip	1	22	27.5516	3.7757	0.050932
Grip	1	22	27.5519	3.77196	0.0497999
Grip	1	22	28.0511	3.77486	0.0493323
Camu	1	22	33.5833	4.52116	0.0542604
Camu	1	22	34.14	4.37134	0.0568228
Camu	1	22	37.481	4.309	0.048638
Camu	1	22	32.5467	4.33786	0.0480085
Camu	1	22	34.8743	4.40059	0.0669098
Camu	1	22	32.8013	4.5285	0.0588263
Urdo	1	22	37.6029	3.97859	0.0610716
Urdo	1	22	31.0891	4.03249	0.0453633
Urdo	1	22	29.5844	4.063	0.044593
Urdo	1	22	36.5762	3.96382	0.0620122
Urdo	1	22	31.0715	4.02072	0.0453416
Mari	1	22	10.5256	4.31979	0.0399669
Mari	1	22	11.9804	4.24182	0.021846
Mari	1	22	18.976	4.25967	0.021665
Mari	1	22	21.3205	4.2614	0.0275536
Chau	1	22	29.0446	3.5441	0.0813813
Chau	1	22	24.5596	3.55045	0.0873475
Chau	1	22	25.5475	3.54544	0.0790511
Chau	1	22	26.0169	3.58146	0.0603317
Chau	1	22	27.0416	3.57165	0.0741317
Chau	1	22	29.5819	3.57097	0.0871657
Chau	1	22	32.0703	3.53405	0.0930733
Chau	1	22	30.5299	3.55837	0.0711183
Eaux	1	22	24.1064	3.53228	0.106793
Eaux	1	22	21.1624	3.56604	0.097845
Eaux	1	22	24.076	3.49976	0.1081
Eaux	1	22	24.0863	3.47662	0.116836
Eaux	1	22	23.0744	3.51907	0.103261
Eaux	1	22	23.7931	3.51621	0.111673
Eaux	1	22	29.1167	3.55112	0.102836
Eaux	1	22	31.104	3.55926	0.0944672
Prad	1	22	22.2448	4.78277	0.0592692
Prad	1	22	47.4899	4.78197	0.0545732
Prad	1	22	40.5072	4.8103	0.0433922
Prad	1	22	44.3149	4.6886	0.0475948
Prad	1	22	45.6465	4.80595	0.0525365
Prad	1	22	37.2003	4.75243	0.0392867
Prad	1	22	47.6064	4.81521	0.0453171
Belc	1	22	40.1435	4.40525	0.0456141
Belc	1	22	40.2813	4.46387	0.0444689
Belc	1	22	38.6449	4.48225	0.0392954
Belc	1	22	35.9187	4.58042	0.0522408
Belc	1	22	37.9823	4.57812	0.044679
Belc	1	22	36.605	4.4428	0.0446155
Belc	1	22	22.5877	4.2712	0.0449316
Mere	1	22	30.0863	4.32221	0.0433483
Mere	1	22	27.1277	4.26829	0.0496287
Mere	1	22	37.6534	4.64333	0.0341559
Mere	1	22	43.0167	4.69033	0.0393371
Mere	1	22	43.6339	4.57787	0.0403203
Mere	1	22	44.9464	4.6759	0.0380697
Hern	1	22	12.018	4.07128	0.0428378
Hern	1	22	18.9507	4.00723	0.0433711
Hern	1	22	10.0267	4.09773	0.0372398
Hern	1	22	12.0299	4.07474	0.0417989
Hern	1	22	20.5374	4.05555	0.0414968
Hern	1	22	24.5417	4.06534	0.0401459
Bedo	1	22	22.581	3.7583	0.0642504
Bedo	1	22	19.065	3.75688	0.0645471
Bedo	1	22	21.0806	3.72595	0.0759538
Bedo	1	22	20.044	3.66293	0.0813399
Bedo	1	22	24.5694	3.73783	0.0682674
Bedo	1	22	29.0468	3.69926	0.0691427
Bedo	1	22	32.5776	3.72439	0.0702971
Savi	1	22	19.1027	4.30792	0.0447562
Savi	1	22	17.5767	4.31453	0.0420042
Savi	1	22	21.5717	4.40782	0.0342167
Savi	1	22	18.7643	4.41187	0.0329678
Savi	1	22	20.3074	4.39331	0.0421883
Savi	1	22	14.5639	4.17626	0.0463327
Jaco	1	22	36.0914	4.47061	0.0359347
Jaco	1	22	38.0804	4.37773	0.0379846
Eaux	1	22	30.1426	3.49717	0.109265
Eaux	1	22	28.1282	3.48079	0.114693
Eaux	1	22	26.5964	3.48621	0.0970043
Eaux	1	22	25.0609	3.47761	0.095328
Eaux	1	22	26.0018	3.43042	0.10377
Eaux	1	22	25.5972	3.49046	0.114222
Eaux	1	22	31.1855	3.54653	0.103864
Chau	1	22	35.0656	3.52542	0.0798704
Chau	1	22	33.0409	3.52316	0.0784321
Chau	1	22	31.5581	3.53413	0.0787067
Chau	1	22	30.4758	3.61131	0.0544626
Chau	1	22	26.4607	3.54369	0.0659696
Chau	1	22	31.3367	3.54068	0.0706547
Chau	1	22	34.0742	3.586	0.0665065
Jaco	1	22	39.2217	4.35843	0.0453884
Jaco	1	22	38.071	4.31353	0.0401775
Jaco	1	22	38.9268	4.24743	0.0535965
Jaco	1	22	32.1969	4.35597	0.0432908
Jaco	1	22	37.1158	4.34511	0.0477882
Jaco	1	22	36.3888	4.47171	0.0366286
Jaco	1	22	38.2473	4.37821	0.0382889
Eget	2	22	33.8933	4.81228	0.0494611
Eget	2	22	37.1662	4.8556	0.0521342
Argu	2	22	24.1358	4.64728	0.0321905
Bedo	2	22	21.0361	3.73862	0.0531932
Bedo	2	22	23.0733	3.71558	0.0687501
Belc	2	22	52.3021	4.5532	0.0805053
Belc	2	22	43.0148	4.32823	0.0611031
Belc	2	22	40.3273	4.49041	0.0544046
Biel	2	22	33.2874	4.63791	0.0422053
Biel	2	22	31.0591	4.27303	0.0497007
Biel	2	22	35.4679	4.7258	0.0401038
Bier	2	22	24.4987	4.86167	0.0287151
Bier	2	22	15.1835	4.77517	0.0244265
Camu	2	22	39.2504	4.42902	0.061674
Cast	2	22	22.0324	3.44257	0.0799861
Cast	2	22	23.0506	3.61041	0.0859901
Chau	2	22	29.0555	3.57391	0.0864895
Chau	2	22	27.0489	3.51807	0.0883678
Chau	2	22	27.0327	3.47782	0.0782332
Col	2	22	29.1062	3.66593	0.0811413
Col	2	22	29.0534	3.62476	0.0781211
Col	2	22	30.0337	3.52499	0.0774257
Eaux	2	22	21.0249	3.42872	0.0850317
Eaux	2	22	21.0211	3.44584	0.0949742
Eaux	2	22	22.05	3.46171	0.0854899
Fos	2	22	26.1058	3.80528	0.0866961
Fos	2	22	29.0924	3.62237	0.0900447
Fos	2	22	29.0272	3.56774	0.08355
Fos	2	22	23.0283	3.6021	0.0789918
Gava	2	22	21.0774	3.70949	0.0695222
Gava	2	22	22.0862	3.70055	0.0735431
Gava	2	22	23.0948	3.68047	0.0866352
Gedr	2	22	26.0683	3.70276	0.0691446
Gedr	2	22	24.0464	3.70844	0.064019
Gedr	2	22	19.0299	3.6999	0.060531
Grip	2	22	14.0353	3.74797	0.0529069
Grip	2	22	18.0136	3.71512	0.051333
Guch	2	22	20.5363	4.37879	0.0429457
Guch	2	22	26.9508	4.42144	0.0409213
Herr	2	22	24.0629	3.77673	0.0730438
Herr	2	22	24.0593	3.71818	0.0833852
Herr	2	22	20.0999	3.85911	0.0628494
Hosp	2	22	30.109	4.08153	0.0623072
Hosp	2	22	25.9853	3.97152	0.0602367
Hosp	2	22	24.0869	4.13568	0.0450389
Hern	2	22	30.1008	4.17591	0.053728
Jaco	2	22	23.9945	4.3854	0.0340502
Jaco	2	22	25.0941	4.49468	0.037426
Jaco	2	22	28.1025	4.48071	0.0405562
Mari	2	22	29.2707	4.76427	0.0464002
Mari	2	22	30.1067	4.27778	0.0570795
Mari	2	22	30.1168	4.21644	0.0514347
Mere	2	22	47.4315	4.47709	0.0598185
Roch	2	22	31.1181	4.00806	0.0575166
Roch	2	22	34.1574	3.96378	0.0711873
Roch	2	22	35.1188	3.90268	0.0825757
Savi	2	22	27.0457	4.29919	0.0433398
Savi	2	22	21.0542	4.32654	0.0384851
Sha	2	22	24.1152	3.69444	0.090781
Sha	2	22	34.1064	3.5745	0.100542
Urdo	2	22	32.027	4.25936	0.0561827
Urdo	2	22	36.118	4.2433	0.0623575
Urdo	2	22	38.1045	4.17716	0.0614471
Urdo	2	22	32.0835	4.25876	0.054362
Herr	2	22	23.0915	3.68606	0.0881222
Herr	2	22	23.0548	3.6286	0.0881196
Herr	2	22	26.0843	3.64225	0.0974028
Herr	2	22	21.0584	3.65838	0.0859088
Herr	2	22	21.9895	3.53295	0.0758641
Col	2	22	33.059	3.60139	0.0839438
Col	2	22	33.032	3.57906	0.0879307
Col	2	22	28.0419	3.59526	0.0804379
Col	2	22	29.0017	3.5697	0.0757954
Col	2	22	25.0695	3.65138	0.0789265
Col	2	22	30.0066	3.5101	0.0660312
Biel	2	22	34.9636	4.34884	0.0555864
Biel	2	22	37.0133	4.36443	0.061564
Biel	2	22	39.0242	4.37573	0.0631074
Biel	2	22	32.985	4.33915	0.0493306
Biel	2	22	37.0726	4.24118	0.0611513
Biel	2	22	31.1064	4.29059	0.0485176
Eaux	2	22	27.0406	3.46359	0.0797385
Eaux	2	22	27.0488	3.50519	0.0836953
Eaux	2	22	24.026	3.44926	0.0805425
Eaux	2	22	24.0107	3.45566	0.0863234
Eaux	2	22	24.0222	3.47442	0.080072
Eaux	2	22	25.0007	3.46778	0.0772102
Eaux	2	22	26.0333	3.46819	0.076942
Prad	2	22	41.6073	4.62859	0.0518437
Prad	2	22	39.7813	4.71101	0.0578791
Prad	2	22	35.3338	4.84999	0.0648614
Savi	2	22	27.1347	4.29898	0.0545576
Savi	2	22	31.1286	4.29352	0.0525449
Savi	2	22	35.2326	4.42432	0.0655999
Savi	2	22	37.1011	4.33026	0.0662042
Savi	2	22	42.1552	4.33468	0.0702723
Savi	2	22	33.2608	4.45469	0.0562801
Mari	2	22	26.0424	4.24261	0.0522243
Mari	2	22	25.0622	4.32199	0.0359703
Mari	2	22	30.1163	4.28644	0.0459603
Mari	2	22	32.0944	4.23955	0.0485257
Mari	2	22	28.1463	4.31173	0.0385575
Urdo	2	22	30.1856	4.28462	0.0493841
Urdo	2	22	36.1709	4.25713	0.0568694
Urdo	2	22	33.1485	4.27386	0.0472243
Urdo	2	22	37.1517	4.13567	0.0626937
Urdo	2	22	36.1835	4.16127	0.0622738
Urdo	2	22	34.1326	4.16638	0.0577047
Urdo	2	22	36.1665	4.1161	0.0686132
Bran	1	22	25.4006	3.91608	0.0643598
Bran	1	22	21.6911	4.02203	0.0723392
Bran	1	22	31.1724	3.96256	0.0772113
Bran	1	22	28.7283	3.96595	0.0711985
Bran	1	22	30.31	3.9967	0.0781347
Bran	1	22	28.0893	3.98298	0.0703304
Col	3	22	34.1919	3.53134	0.0676956
Col	3	22	29.15	3.56541	0.0719859
Col	3	22	29.0289	3.55156	0.0623131
Col	3	22	30.212	3.51331	0.0663494
Col	3	22	30.1575	3.50809	0.068891
Col	3	22	27.077	3.48711	0.0693844
Bran	2	22	29.965	3.9838	0.0719638
Bran	2	22	21.1774	3.96879	0.0611348
Bran	2	22	31.1724	3.96256	0.0772113
Bran	2	22	29.7013	3.90587	0.0714772
Bran	2	22	27.8313	3.94535	0.0659085
Bran	2	22	28.9327	3.88921	0.069158
Bran	2	22	20.8271	3.91062	0.070094
Bran	2	22	24.9739	3.97262	0.0587347
Bran	2	22	21.6623	3.88127	0.0593833
Bran	2	22	28.9876	3.90138	0.0689566
Lant	1	22	18.4081	4.13663	0.0520509
Lant	1	22	22.7397	4.14487	0.0540806
Lant	1	22	13.4281	4.1371	0.0516799
Lant	1	22	24.1739	4.19923	0.0533606
Lant	1	22	23.8501	4.19745	0.0578043
Col	4	22	39.9605	3.61474	0.0830322
Col	4	22	31.0859	3.68016	0.0908902
Col	4	22	33.9704	3.63395	0.0902491
Col	4	22	36.0262	3.63489	0.0880058
Col	4	22	38.0997	3.65033	0.0899588
Arag	1	22	26.6737	3.72674	0.0673896
Arag	1	22	42.7114	3.70292	0.0887617
Arag	1	22	41.3184	3.7771	0.0879818
Arag	1	22	42.1123	3.82405	0.0709659
Arag	1	22	27.0625	3.68703	0.0618542
Eget	1	15	42.9454	4.60329	0.0677949
Eget	1	15	46.7862	4.69426	0.0605902
Eget	1	15	47.8555	4.77798	0.0672369
Eget	1	15	35.4562	4.71805	0.0550221
Eget	1	15	29.8688	4.71392	0.0539399
Argu	1	15	38.1208	4.43959	0.0514761
Argu	1	15	32.57	4.34296	0.0455298
Argu	1	15	32.0994	4.36064	0.0430636
Argu	1	15	31.1117	4.3626	0.0472313
Argu	1	15	37.3182	4.45509	0.0573437
Bedo	1	15	42.5634	3.9552	0.0670736
Bedo	1	15	33.0003	3.98858	0.0630657
Bedo	1	15	33.4673	3.94977	0.0674155
Bedo	1	15	33.905	3.97059	0.0643512
Belc	1	15	40.036	4.37824	0.0510751
Belc	1	15	36.9535	4.34367	0.0522317
Belc	1	15	37.4442	4.29916	0.0523229
Belc	1	15	42.3933	4.49829	0.0524508
Belc	1	15	37.1106	4.35539	0.0453998
Biel	1	15	30.116	4.20629	0.0644675
Biel	1	15	35.6449	4.23121	0.0654162
Biel	1	15	30.1288	4.25016	0.0612313
Biel	1	15	28.5208	4.27155	0.0531198
Bier	1	15	43.1396	4.635	0.0598153
Bier	1	15	49.858	4.64113	0.0608489
Bier	1	15	45.846	4.5285	0.0629802
Bier	1	15	46.9556	4.53306	0.0642728
Bier	1	15	40.8075	4.55568	0.0565392
Camu	1	15	34.0929	4.28559	0.0555409
Camu	1	15	38.4113	4.45855	0.0481001
Camu	1	15	31.1533	3.83658	0.0790899
Camu	1	15	32.1132	4.36689	0.0440218
Camu	1	15	45.4588	4.4933	0.054702
Cast	1	15	29.0611	3.7344	0.0875568
Cast	1	15	26.0545	3.83499	0.066512
Cast	1	15	29.0957	3.78822	0.0852605
Cast	1	15	29.4733	3.86005	0.0609614
Chau	1	15	31.0327	3.74068	0.0618662
Chau	1	15	25.0106	3.75135	0.0646005
Chau	1	15	30.053	3.73262	0.0627205
Chau	1	15	30.1102	3.73432	0.0616166
Chau	1	15	25.5323	3.78557	0.0640889
Eaux	1	15	29.5173	3.77018	0.0725005
Eaux	1	15	29.5688	3.73439	0.0928357
Eaux	1	15	33.553	3.73098	0.0826913
Eaux	1	15	31.6268	3.75012	0.0939507
Fos	1	15	31.9103	3.81541	0.0611455
Fos	1	15	30.5848	3.82335	0.0648558
Fos	1	15	25.5894	4.06077	0.0777538
Fos	1	15	31.094	4.07822	0.0735204
Fos	1	15	27.4784	3.93396	0.0695897
Gava	1	15	27.6804	4.03467	0.0858816
Gava	1	15	28.4841	3.96774	0.0830272
Gava	1	15	26.5477	3.98816	0.0843258
Gava	1	15	29.5708	3.96981	0.0849537
Gava	1	15	25.5168	3.9999	0.0762866
Gedr	1	15	28.0472	3.95122	0.0758593
Gedr	1	15	26.9505	3.9073	0.0561969
Gedr	1	15	22.4632	3.89127	0.0581523
Gedr	1	15	24.4712	3.91079	0.070283
Gedr	1	15	25.0545	3.89075	0.0613629
Grip	1	15	17.5183	4.00088	0.0629032
Grip	1	15	21.4649	3.90668	0.0544438
Grip	1	15	22.4709	3.92008	0.0638177
Grip	1	15	20.0877	4.0091	0.0661513
Grip	1	15	19.1008	4.07647	0.0641415
Guch	1	15	37.1423	4.51514	0.0469288
Guch	1	15	39.5719	4.32381	0.0543033
Guch	1	15	38.252	4.39279	0.0582946
Guch	1	15	36.3297	4.41448	0.0566831
Guch	1	15	40.3056	4.40606	0.0574954
Guch	1	15	39.1221	4.34808	0.0493953
Herr	1	15	28.238	3.89001	0.0965443
Herr	1	15	27.1882	3.86731	0.0980548
Herr	1	15	30.6122	3.86589	0.0876011
Herr	1	15	29.7105	3.88227	0.0930652
Herr	1	15	25.7107	3.88169	0.10235
Col	1	15	30.2643	3.92644	0.0656918
Col	1	15	31.0966	3.82698	0.0769955
Col	1	15	28.5743	3.91211	0.063243
Col	1	15	31.7928	3.91876	0.0721017
Hosp	1	15	33.8431	4.21102	0.0617171
Hosp	1	15	34.3417	4.1665	0.0782448
Hosp	1	15	30.9049	4.17539	0.082517
Hosp	1	15	30.0732	4.10379	0.0719404
Hosp	1	15	32.6734	4.14079	0.0651914
Hern	1	15	39.8649	4.25322	0.0671818
Hern	1	15	35.1947	4.27637	0.0606309
Hern	1	15	32.7756	4.25565	0.0672854
Hern	1	15	37.7653	4.25886	0.0629674
Hern	1	15	43.4101	4.24714	0.0727805
Jaco	1	15	44.1966	4.41447	0.0490174
Jaco	1	15	42.0772	4.38891	0.049569
Jaco	1	15	38.0931	4.38916	0.0525796
Jaco	1	15	42.0598	4.33595	0.0473976
Jaco	1	15	42.0563	4.35467	0.0442775
Lave	1	15	39.4253	4.49205	0.0492326
Lave	1	15	37.345	4.51613	0.0426388
Lave	1	15	41.0699	4.42005	0.0575061
Lave	1	15	45.2822	4.50319	0.0581229
Lave	1	15	45.1433	4.48494	0.0581184
Lave	1	15	49.3417	4.48654	0.0631156
Mari	1	15	34.4609	4.30521	0.0478954
Mari	1	15	33.0719	4.3848	0.0553084
Mari	1	15	32.3168	4.49162	0.0500857
Mari	1	15	31.9745	4.32358	0.0495106
Mere	1	15	40.6146	4.59804	0.0387858
Mere	1	15	42.4759	4.67388	0.039754
Mere	1	15	45.5859	4.63752	0.052699
Mere	1	15	51.4691	4.55438	0.0482248
Mere	1	15	30.2047	4.55354	0.044277
Mere	1	15	46.1793	4.33466	0.0489691
Prad	1	15	46.5372	4.71903	0.0484974
Prad	1	15	40.1606	4.66672	0.0566759
Prad	1	15	41.6737	4.72301	0.0439883
Prad	1	15	36.0441	4.73165	0.0521515
Prad	1	15	29.9553	4.65701	0.0428028
Roch	1	15	36.977	3.99424	0.0731492
Roch	1	15	39.8414	3.95971	0.0628087
Roch	1	15	38.3479	3.96949	0.0713555
Roch	1	15	31.9625	4.0074	0.0745485
Roch	1	15	34.9655	3.9623	0.0751598
Savi	1	15	23.2305	4.50645	0.0453177
Savi	1	15	27.7176	4.45136	0.0598861
Savi	1	15	25.1754	4.46392	0.0552917
Savi	1	15	18.9694	4.4458	0.0451071
Savi	1	15	30.1584	4.44161	0.058302
Urdo	1	15	42.1066	4.23506	0.0700934
Urdo	1	15	34.0601	4.35839	0.0569762
Urdo	1	15	42.3083	4.24789	0.0695963
Urdo	1	15	38.0123	4.30865	0.051777
Urdo	1	15	36.0521	4.39874	0.0471115
Urdo	1	15	36.0521	4.39874	0.0471115
Sha	1	15	45.7823	3.83546	0.097419
Sha	1	15	41.161	3.95136	0.0716665
Sha	1	15	37.1527	3.96782	0.0688829
Sha	1	15	38.6937	4.07174	0.0696283
Sha	1	15	41.7897	3.89306	0.0932828
Eget	2	15	22.8118	4.62563	0.0507186
Eget	2	15	50.277	4.44948	0.0766856
Argu	2	15	21.2266	4.4124	0.0414508
Argu	2	15	29.4235	4.38551	0.0495003
Argu	2	15	21.1932	4.3618	0.0496078
Bedo	2	15	35.2082	4.05891	0.0638311
Bedo	2	15	45.3357	4.00108	0.0842404
Bedo	2	15	44.3072	3.99895	0.08489
Belc	2	15	46.6754	4.31632	0.0619451
Belc	2	15	42.6611	4.30186	0.0667327
Belc	2	15	40.5018	4.32815	0.0554202
Biel	2	15	31.2637	4.17691	0.0635635
Biel	2	15	34.2065	4.15041	0.0704386
Biel	2	15	30.2061	4.19703	0.0523358
Biel	2	15	34.085	4.13205	0.0605276
Bier	2	15	48.9119	4.35622	0.0761688
Bier	2	15	43.3314	4.48754	0.059429
Bier	2	15	33.653	4.48607	0.0547623
Camu	2	15	40.5826	4.32489	0.0571035
Camu	2	15	41.5439	4.30293	0.0616376
Cast	2	15	35.1572	3.88569	0.0696586
Cast	2	15	37.1269	3.84846	0.0751887
Cast	2	15	32.1268	3.90615	0.0636696
Chau	2	15	32.0176	3.83269	0.0800793
Chau	2	15	31.1239	3.92093	0.0694851
Chau	2	15	34.1493	3.91025	0.0721951
Chau	2	15	35.0739	3.83341	0.0747443
Col	2	15	36.208	3.98465	0.0764175
Col	2	15	37.2036	3.97721	0.0761157
Eaux	2	15	39.2123	3.89189	0.0771839
Eaux	2	15	38.2406	3.88577	0.0813835
Eaux	2	15	37.1937	3.90711	0.0745745
Fos	2	15	36.1714	3.98402	0.0774141
Fos	2	15	37.2322	4.02378	0.0729918
Fos	2	15	38.2282	3.9717	0.0864378
Gava	2	15	30.1391	4.11356	0.0611075
Gava	2	15	34.2253	4.07893	0.0700453
Gava	2	15	33.1928	4.06048	0.072951
Gedr	2	15	34.1621	3.98164	0.0794838
Gedr	2	15	29.1621	3.9883	0.0787094
Gedr	2	15	35.227	3.99849	0.0802721
Grip	2	15	31.2384	4.08924	0.0579598
Grip	2	15	28.2091	4.10097	0.0540771
Grip	2	15	33.3242	4.0514	0.0740839
Guch	2	15	48.8747	4.32711	0.0602327
Guch	2	15	24.394	4.46101	0.0405643
Guch	2	15	29.2722	4.41544	0.0471421
Herr	2	15	36.2604	3.94919	0.0979247
Herr	2	15	35.2595	4.02922	0.0753351
Herr	2	15	35.3248	3.95144	0.0979242
Herr	2	15	33.3487	4.07044	0.0698106
Hosp	2	15	34.3044	4.19834	0.0562606
Hosp	2	15	37.3243	4.18109	0.0643013
Hosp	2	15	22.0708	4.15	0.0601643
Hern	2	15	33.1816	4.23877	0.0548523
Hern	2	15	33.2754	4.27242	0.0522336
Jaco	2	15	45.5879	4.31022	0.060858
Jaco	2	15	39.5051	4.34255	0.051562
Lave	2	15	7.2254	4.52386	0.0525003
Lave	2	15	7.22444	4.52638	0.0510621
Mari	2	15	16.1824	4.26191	0.0526117
Mari	2	15	22.1764	4.28499	0.0464201
Mere	2	15	38.4064	4.41032	0.0563465
Prad	2	15	37.3399	4.49081	0.0539042
Prad	2	15	45.743	4.56813	0.0524716
Prad	2	15	43.4526	4.50245	0.0534418
Roch	2	15	39.2372	4.04577	0.0667989
Roch	2	15	27.3008	4.05281	0.0750866
Savi	2	15	18.247	4.34751	0.0493951
Savi	2	15	24.2628	4.34918	0.0473653
Savi	2	15	24.2784	4.35136	0.0458354
Sha	2	15	39.6804	4.15357	0.0800765
Sha	2	15	53.0623	4.03934	0.115346
Sha	2	15	38.6725	4.13302	0.0853113
Urdo	2	15	40.2915	4.26445	0.0639837
Urdo	2	15	26.3461	4.33078	0.0548723
Urdo	2	15	35.5182	4.3354	0.0567777
Bran	1	15	37.3444	4.24783	0.0598783
Bran	1	15	22.1682	4.2558	0.0544808
Bran	1	15	36.3351	4.2386	0.0632915
Bran	2	15	36.2938	4.20908	0.0600347
Bran	2	15	35.2377	4.2049	0.0615748
Bedo	2	15	43.392	4.07662	0.0768853
Bedo	2	15	46.4233	4.05052	0.0860722
Bedo	2	15	45.397	4.08574	0.0757233
Jaco	2	15	51.5126	4.36015	0.0635469
Jaco	2	15	49.7566	4.38576	0.0603375
Jaco	2	15	48.6053	4.37686	0.061159
Jaco	2	15	42.1877	4.20077	0.0545654
Jaco	2	15	42.1696	4.22188	0.0505781
Lave	2	15	41.5866	4.29506	0.0608901
Lave	2	15	45.6239	4.37205	0.0457437
Lave	2	15	45.7125	4.35795	0.0501968
Lave	2	15	49.9085	4.35807	0.0539213
Mari	2	15	34.5258	4.16485	0.0557402
Mari	2	15	33.3152	4.25588	0.0612465
Mari	2	15	31.0957	4.11577	0.0710976
Mari	2	15	32.5302	4.36336	0.0409232
Mari	2	15	32.067	4.1865	0.0570294
Mari	2	15	25.6752	4.27235	0.0383056
Mere	2	15	41.5721	4.49458	0.0389501
Mere	2	15	44.042	4.46012	0.0426948
Mere	2	15	50.8664	4.40489	0.0279996
Mere	2	15	29.8509	4.40507	0.0231287
Mere	2	15	46.3267	4.19926	0.0562755
Prad	2	15	16.574	4.51316	0.0333263
Prad	2	15	43.4118	4.53745	0.0487555
Prad	2	15	38.1212	4.48534	0.0489534
Prad	2	15	39.1613	4.54263	0.045758
Prad	2	15	32.8809	4.5492	0.0536814
Prad	2	15	29.2885	4.4778	0.0394509
Savi	2	15	28.0091	4.32513	0.0573462
Savi	2	15	25.4214	4.33817	0.0507879
Savi	2	15	19.1849	4.32395	0.0459926
Savi	2	15	30.5084	4.31648	0.0577969
Savi	2	15	35.4678	4.37219	0.0639941
Urdo	2	15	42.1171	4.08742	0.0764112
Urdo	2	15	34.2627	4.22615	0.0642282
Urdo	2	15	42.3203	4.10091	0.0763064
Urdo	2	15	38.106	4.16911	0.0597906
Urdo	2	15	36.2827	4.27205	0.0519845
Sha	2	15	45.6643	3.57561	0.1134
Sha	2	15	41.2412	3.704	0.111257
Sha	2	15	37.2425	3.72979	0.107963
Sha	2	15	36.7253	3.72979	0.106149
Sha	2	15	38.982	3.89185	0.100401
Lant	1	15	24.6797	4.24133	0.0485842
Lant	1	15	21.8881	4.19552	0.0584994
Lant	1	15	25.2219	4.20612	0.0546932
Lant	2	15	28.1277	4.22508	0.065138
Lant	2	15	22.5678	4.24668	0.052519
Col	3	15	31.0435	3.95536	0.0652365
Col	3	15	38.6435	4.01627	0.0751759
Col	3	15	34.2365	4.00955	0.068826
Bran	2	15	38.3356	4.23818	0.0669163
Bran	2	15	42.4599	4.11266	0.0679111
Bran	2	15	42.8438	4.15722	0.0709555
Arag	1	15	48.8835	4.07411	0.0753903
Arag	1	15	48.9761	4.03166	0.0745781
Arag	1	15	40.515	4.07169	0.0706931
Arag	1	15	48.7062	4.05453	0.0779532
Arag	2	15	37.8457	4.09368	0.0711581
Arag	2	15	43.4828	3.99877	0.0728781
Arag	2	15	44.7851	4.11787	0.0706336
Lant	3	15	36.8702	4.24872	0.0680214
Lant	3	15	36.4315	4.24537	0.0594965
Col	4	15	51.9603	3.97986	0.0806254
Col	4	15	44.9685	3.99528	0.0721039
Col	4	15	51.1752	4.0111	0.0756981

## Sheet: Table S3F
Supporting information S3F. Chlorophyll and anthocyanin content
Populations	Batch	Temperature	anthocyanin content (µg/mg)	Chlorophyll content (µg/mg)
Roch	1	15	0.0130149	0.700887
Roch	2	15	0.0134238	0.734764
Roch	3	15	0.012735	0.719595
Biel	1	15	0.00775492	1.1412
Biel	2	15	0.00690841	1.48424
Biel	3	15	0.00625634	1.06692
Jaco	1	15	0.0221806	0.956747
Jaco	2	15	0.0191589	0.864635
Jaco	3	15	0.0236411	0.796122
Gedr	1	15	0.0158657	0.929354
Gedr	2	15	0.0176584	0.808433
Gedr	3	15	0.0174952	0.812024
Argu	1	15	0.0216071	0.810328
Argu	2	15	0.020198	0.957498
Argu	3	15	0.0248235	0.820922
Gava	1	15	0.0191146	0.982393
Gava	2	15	0.0114114	0.950244
Gava	3	15	0.0181872	0.816147
Eget	1	15	0.00413085	0.821904
Eget	2	15	0.0085877	0.882693
Eget	3	15	0.00848483	0.831334
Sha	1	15	0.00283495	0.876154
Sha	2	15	0.00259551	0.75035
Sha	3	15	0.00285588	0.820991
Lave	1	15	0.009807	0.952065
Lave	2	15	0.0095889	0.929169
Lave	3	15	0.00932685	0.911718
Fos	1	15	0.0102021	0.710064
Fos	2	15	0.00966371	0.751899
Fos	3	15	0.0113197	0.807677
Herr	1	15	0.00542831	0.877456
Herr	2	15	0.00528691	0.821672
Herr	3	15	0.00554529	0.803482
Col	1	15	0.00482105	0.919919
Col	2	15	0.00550846	0.791129
Col	3	15	0.00539047	0.896811
Guch	1	15	0.00648814	0.830276
Guch	2	15	0.0061283	1.05518
Guch	3	15	0.00530265	0.770156
Cast	1	15	0.00695331	1.06071
Cast	2	15	0.00716422	0.898132
Cast	3	15	0.00750148	0.751581
Bier	1	15	0.0221882	0.960527
Bier	2	15	0.0168121	0.790367
Bier	3	15	0.0185703	0.810156
Hosp	1	15	0.00861678	0.732893
Hosp	2	15	0.00926787	0.705195
Hosp	3	15	0.00832411	0.831023
Grip	1	15	0.00811404	0.676226
Grip	2	15	0.00795953	0.724214
Grip	3	15	0.00792619	0.758757
Camu	1	15	0.00851982	0.678512
Camu	2	15	0.00912696	0.585061
Camu	3	15	0.00715879	0.590765
Urdo	1	15	0.00609456	0.792272
Urdo	2	15	0.00473382	0.630814
Urdo	3	15	0.00566185	0.834727
Mari	1	15	0.00599706	0.728591
Mari	2	15	0.00584672	0.591125
Mari	3	15	0.00639476	0.581901
Chau	1	15	0.00976739	0.844339
Chau	2	15	0.0137188	0.725307
Chau	3	15	0.0142875	0.740066
Eaux	1	15	0.0211199	0.9222
Eaux	2	15	0.0193675	0.954266
Eaux	3	15	0.0190929	0.839666
Prad	1	15	0.00854955	0.703635
Prad	2	15	0.0081767	0.775557
Prad	3	15	0.0093733	0.834079
Belc	1	15	0.00916402	0.816656
Belc	2	15	0.00897153	0.779609
Belc	3	15	0.00949122	0.847305
Mere	1	15	0.00708026	0.740996
Mere	2	15	0.00601042	0.791233
Mere	3	15	0.00729868	0.78091
Hern	1	15	0.00533349	0.435899
Hern	2	15	0.000774809	0.73111
Hern	3	15	0.00363524	0.83005
Bedo	1	15	0.00698333	0.777899
Bedo	2	15	0.00618443	0.709397
Bedo	3	15	0.00668778	0.791122
Savi	1	15	0.0109894	1.02276
Savi	2	15	0.0112944	0.966271
Savi	3	15	0.010165	0.899307
Col	1	15	0.0045999	0.972
Col	2	15	0.0047	0.988
Col	3	15	0.0048001	1.004
Bran	1	15	0.00404655	1.19915
Bran	2	15	0.0045	1.2
Bran	3	15	0.00495345	1.20085
Lant	1	15	0.00549581	0.679113
Lant	2	15	0.0056	0.68
Lant	3	15	0.00550419	0.680887
Arag	1	15	0.00578873	0.507567
Arag	2	15	0.006	0.51
Arag	3	15	0.00621127	0.512433
Pont	1	15	0.00327673	0.652401
Pont	2	15	0.0034	0.67
Pont	3	15	0.00352327	0.687599
Eget	1	22	0.00141015	0.460426
Eget	2	22	0.000739217	0.384112
Eget	3	22	0.000989853	0.427014
Argu	1	22	0.000687381	1.44955
Argu	2	22	0.00144516	1.50685
Argu	3	22	0.00169074	1.39376
Bedo	1	22	0.00132622	1.15002
Bedo	2	22	0.00155604	1.20153
Bedo	3	22	0.00134226	1.22881
Belc	1	22	0.00259696	1.08275
Belc	2	22	0.00271374	1.16471
Belc	3	22	0.00247156	1.08161
Biel	1	22	0.0011922	0.551621
Biel	2	22	0.00210592	0.613189
Biel	3	22	0.000829399	0.554307
Bier	1	22	0.00196722	1.27816
Bier	2	22	0.00202279	1.28666
Bier	3	22	0.00121294	1.3038
Camu	1	22	0.00267822	1.06633
Camu	2	22	0.00252118	0.986045
Camu	3	22	0.00233306	0.961894
Cast	1	22	0.0041689	2.05014
Cast	2	22	0.00292629	1.85586
Cast	3	22	0.00265672	1.96159
Chau	1	22	0.00158986	0.421526
Chau	2	22	0.00113435	0.396395
Chau	3	22	0.0016405	0.38795
Eaux	1	22	0.00213659	1.17518
Eaux	2	22	0.00198462	1.12933
Eaux	3	22	0.00204286	1.05933
Fos	1	22	0.00131187	1.47461
Fos	2	22	0.000743204	1.30557
Fos	3	22	0.00124439	1.24313
Gava	1	22	0.00117093	1.14577
Gava	2	22	0.00120582	1.10035
Gava	3	22	0.00132285	1.1131
Gedr	1	22	0.00139635	1.24663
Gedr	2	22	0.00160673	1.27858
Gedr	3	22	0.00155	1.45755
Grip	1	22	0.000966954	1.45526
Grip	2	22	0.000897044	1.38982
Grip	3	22	0.0010941	1.46065
Guch	1	22	0.00107201	1.19158
Guch	2	22	0.00114493	1.13711
Guch	3	22	0.00163018	1.2539
Herr	1	22	0.00132949	1.29769
Herr	2	22	0.00117342	1.28944
Herr	3	22	0.00118147	1.2988
Col	1	22	0.00159709	1.37973
Col	2	22	0.00160209	1.38235
Col	3	22	0.00146082	1.34296
Hosp	1	22	0.00190651	1.73521
Hosp	2	22	0.00201109	1.75157
Hosp	3	22	0.00189347	1.74793
Hern	1	22	0.0011781	1.57909
Hern	2	22	0.00118012	1.47916
Hern	3	22	0.00118873	1.34463
Jaco	1	22	0.00137939	1.05277
Jaco	2	22	0.00140576	1.1252
Jaco	3	22	0.00149218	1.04256
Lave	1	22	0.00194346	1.11746
Lave	2	22	0.00199527	1.14939
Lave	3	22	0.00347607	1.09273
Mari	1	22	0.00234579	1.21632
Mari	2	22	0.00243547	1.34753
Mari	3	22	0.00253938	1.26224
Mere	1	22	0.00193745	0.383789
Mere	2	22	0.00255197	0.377119
Mere	3	22	0.00208381	0.357361
Prad	1	22	0.0028833	1.71968
Prad	2	22	0.00236175	1.54304
Prad	3	22	0.00237477	1.86543
Roch	1	22	0.000723161	1.79087
Roch	2	22	0.00101298	1.64758
Roch	3	22	0.00123222	1.65006
Roch	4	22	0.00106163	1.65254
Savi	1	22	0.00292194	1.34374
Savi	2	22	0.00298767	1.44448
Savi	3	22	0.00307808	1.43369
Urdo	1	22	0.00174265	1.45539
Urdo	2	22	0.00172834	1.34533
Urdo	3	22	0.0016126	1.29167
Sha	1	22	0.00144865	0.971391
Sha	2	22	0.00407965	1.03664
Sha	3	22	0.00366446	0.91446
Col	1	22	0.00256651	1.17032
Col	2	22	0.003	1.18
Col	3	22	0.00343349	1.18968
Bran	1	22	0.00319463	0.485152
Bran	2	22	0.0032	0.49
Bran	3	22	0.00320537	0.494848
Lant	1	22	0.0029573	0.846072
Lant	2	22	0.003	0.85
Lant	3	22	0.0030427	0.853928
Arag	1	22	0.00329237	0.643609
Arag	2	22	0.0035	0.66
Arag	3	22	0.00370763	0.676391
Pont	1	22	0.00185058	0.7
Pont	2	22	0.002	0.670899
Pont	3	22	0.00214942	0.641799
