# Supplementary material for: Phenotypic Trait Variation as a Response to Altitude-Related Constraints in Arabidopsis Populations
Source: Front Plant Sci. 2019 Apr 9;10:430. doi: 10.3389/fpls.2019.00430 (PMC6465555; doi:10.3389/fpls.2019.00430)
Supplement: Supplementary file 6 [file Data_Sheet_1.FASTA]

>Cast12 C1
GATATAA----GCTAAATGTCTGATTTTGTAAATAACTTATGAAGAGAAAATCTTTATTTGGTAAGAGTTGTTTTCTCAATGTAGCAGTTCACTCATCATTTTCAAACTTCAACTCTCAGAGAACACAAAGAGGTTAGACAGTGCAGATGCTTATGGTTGAGAAGCTTTACCTAACAATGGTACAAGGCGGTTTTGTTGGGATCACATGTGAAGTTAGGCACATGGATTCGTTCTTGGAGTTGGTACAAGGACTTCTAAAAGACAACAATGAGGTATAATAAGGACAAGTTGACTATGTCTCTCTCTTTTATCTTAACATTCTAAATTAGGATTTGGTAAACTGAGAGCAGTTAGCTTCT--TGAATCTCTT-AAGTATAAAAACCCTCACCGTTTTACTACTA---TCTCATCTTAAAA-CTCCCAAGTAACA--AAAATGGCTATCTCAAAGCTTATTCCTACTCTTGTGCTCTTTGTTTTGTTCTCTTTTGATGTTAGTGTTGCTCATCCAGGTCTAGGATTTGGATGGGGAAGTAATAGTCCCATTGGAGGATCTTTTTACTCAAATCTTTACCCACAATTTTACCAGTTCTCTTGTCCACAAGCTGATGAGATTGTTATGACGGTGCTCGAAAAAGCCATAGCTAAAGAACCAAGAATGGCAGCATCTTTACTCAGACTTCACTTCCACGACTGCTTCGTTCAGGTAAAAGTATCTTTACCTATTTTTGTTTTCCCTTTAGGTGTCTCTTAAGCTTAACACTTATACACTACACTCTGTGTGTAAACAGGGCTGTGATGCATCAATCTTGTTGGATGATAGTGCAACCATAAGAAGTGAAAAGAATGCTGGACCAAACAAGAACTCNNNNNTAAACTTTGAGGATATAGCAAAGAAGCTTTAAGTAAAGCAAACGAATCATTAATATTTTGGGAGGATGTATATATATATTTGAAGTTGTTGTTGTTGTTGTT---------TAAAACTGTTTTTTTTCTCT--TGTAATTAAGGTTGAAACAGATTTTGAAAGGACGTTAGCACGAAACTCGTAAATAACGCATGTTTATTTTCCAAATAAATTTATAATAAAACTATTATACATCAAAACCCATTAATTCATCATAGTGGCAACCAAGTGTATATAGCAATATAAATCAATTTTTTAAAAACAACTTCTGTAAACAAAAGGAAAGTGAAGGCACTATGTGTCCCCACACGGTTCCATTGAGACAAAGGCATATGTATGTGTGTGAGTATAAATATAAGTTGGTTCTTGAACATCATTGCATGTTGATTAATCACACAGCACAAATAAGAGTTAGAAAAATGGGAGTGTACTTAGGCAAGTATTGTTATATAATGATAATAATGTTAGTGTTGGTGTTGGGAAAAGAAGTGAGAAGCCAGTTGTTAAAAAATGGTTATTATTCAACTTCATGTCCAAAAGCTGAGTCGATAGTTAGATCCACTGTTGAATCTCACTTTGATTCTGATCCCACAATTTCCCCTGGCTTGCTTAGGCTTCATTTCCATGACTGTTTTGTTCAGGTTTCAATTTTAATTTTTCTTTTGCTAATCTCAATCTCCTTTCTATCAATTATGCAAGTTAATTAATTGTTGAATATGACCTATTATTAGGGTTGTGATGGTTCGGTTTTAATCAAAGGGAAATCTGCGGAGCAAGCTGCTCTACCAAATCTTGGTCTAAGAGGTTTAGAAGTGATCGATGATGCTAAAGNNNNNGTTTTCTATTCCCAACACAAAGGAAGACAAAA-AAGAAGTGATAATTGGAAACTATATATAGATGTAACGAATCTTATATCCAAACCAACACTAACAATTAATGTAT---CTCATCCAACAAATTAAAAGCCAAGTTGACGTAACAATTCATACTTG-TCAAATCTTCTTCTATAAATTATCCCACAATGCA-------TGGTTGTTAAATTATT-----AGAGTGGCAATGAATACAGGAATGGTGAAGTCAATGGTGTGCATTGTGCTTGCTCAATTCTCACTTGTTGCGCTATTTCCTCTATGTATTTGTTATCAAACACATCAAAGCACGAGCTCTGTAGCCTCTCTATCCCCTCAGTTTTACGACAACTCGTGCCCAAACGCACAAGCCATCGTTCAATCTTACGTCGCCAATGCATACTTGAATGACCCTCGCATGGCTGCCTCAATTCTTAGGCTCCATTTCCATGACTGTTTCGTCAATGTTTGTCAAAATCTAGTCTATTCTTCAAATATATAATG-TTTAATATAAATAAGGAGAAATGTTGTTTG--ATATATATACTTTGGTTGGTGCAGGGATGTGATGCTTCCGTACTATTGGACAGTAGTGGAACCATGGAAAGCGAGAAACGATCAAATGCAAATCGAGACTCTGCTCGAGGGTTCGAAGTCATTGACGAGATCAAGTCTGCCTTGGAAAATGAATGTCCTGAAACAGTTTCTTNNNNNTCATGACTATAATGCTTTAACCAATTTTCTCTTTTGATTTCTAGAATCTAGACCCTTCATCGTTTGGTTCAATTGTTGAATCATAAGCTCGTGAAATTCTAGAAATGTTTTGACTGATCATATAGACTAAAGGTAAAAGTGATAGTACTTAAACAAAAAAAT----AAATAAACCTCTAATATTAACTAGTACTTTTTTTTTTTGCTTTGTTATTAAAAAAATATAACTCTTTATTTGGGAAAAAAaTATCTGTAACCAAA--------------AACTTAACCGTCTGTAACAAATTGCCGAACCGACTAATTGAGGAGCAAGGGCAAATTGGTAATTTCGTTTAGATTTCCCGCTTCTTTCATCATCTCCAATTTCTCACTTCTCGAGTGTTAACAAATTACAATCCCAGACGAATTAGATCAGAAGAAGGAGAGAAGAAGAGAAGAGGATGAGGTTCCTCGGAGACTACAAGTTCGCTTTACTTACTTGCTCCGTTATCGCTCTCAGCATCTACTTCGCGATTAACGTCGAATTTCGTTTCGCGAACGATTCACCGGGAACTCGTACCGGAGTTAAGGTTTCCGAGAAATCTCCCTTCAACGACGAATTCATGTACATGTCAATCGCTGAAGATATCGATCGATCTTACCTCCACTACGATTACTACCGTGAATCTTGCCCTACCGCCGAGAAAATCATCGCGAAAGCTATCAGAGATATCTACAATGTCACACCCAGCGTAGCTCCGTCTATTATCCGTCTCCTCTTTCACGATTGCTTCATCGAGGTCAGATTTTCTGATTTCTGGCTTTCCCTTTCTTGNNNNNaaagaattaGAGTTGAATCAAAGTTTAACGCCTGCTAAAACAATATTCTATAATCACATTCATTATAAATGATTACACACTATTAATTAGGAATTAGTTTGATAGAAACGAACAAAAGAGA-AAAAACAAACCCAACATGATCTGCAATCGTCAACGCGCGAAGCCAGCTCATGACCAATCACATAACGCGGTTTTCAGTTTTGAATTGGATTACAACGTCGTCGTTTTGTCAAATTACCTCAACACTCTAGCCCCTTTCGCTGACTTCAACATCACCATTTGACTTCTCAATCCCTCTATAAGTTACTCACGTTCTCGTATCACTTTCCATGCATCTAAAACAAACTCTATCTACTAACTCGAAACACACTTGCGGTCTT-ATCTAAAACACAAACCAACAAAAAGAAAAAATGGGCTTGGTCCGATCATTTGCTTTGGTCATAGTCTTCCTTAGTTGTCTCATCGCCGTTTATGGCCAAGGTACGAGGATCGGGTTCTACTCGACTACGTGCCCTAATGCCGAGACAATTGTTCGGACCACTGTGGCATCTCACTTTGGTTCAGATCCAAAGGTTGCACCCGGGTTACTGAGAATGCACAACCATGATTGCTTTGTCCAAGGTTGTGATGGTTCGGTGCTTTTATCGGGACCTAACTCTGAAAGAACCGCTGGCGCAAACGTTAACCTCCATGGTTTTGAGGTCATTGACGATGCCAAGAGGCAGCTCGAGGCTGCATGTCCTGGTGTTGTCTCTTGTGCTGATATCTTGGCCTTAGCGGCTCGTGATTCCGTTGCTCTCGTAAGTTTATATATATACTAATTATACAACTATCAATATATCATATATAAGCAAAGAACTAAGTCTT
>Cast14 C1
GATAtAA----GCTAAATGTCTGATTTTGTAAATAACTTATGAAGAGAAAATCTTTATTTGGTAAGAGTTGTTTTCTCAATGTAGCAGTTCACTCATCATTTTCAAACTTCAACTCTCAGAGAACACAAAGAGGTTAGACAGTGCAGATGCTTATGGTTGAGAAGCTTTACCTAACAATGGTACAAGGCGGTTTTGTTGGGATCACATGTGAAGTTAGGCACATGGATTCGTTCTTGGAGTTGGTACAAGGACTTCTAAAAGACAACAATGAGGTATAATAAGGACAAGTTGACTATGTCTCTCTCTTTTATCTTAACATTCTAAATTAGGATTTGGTAAACTGAGAGCAGTTAGCTTCT--TGAATCTCTT-AAGTATAAAAACCCTCACCGTTTTACTACTA---TCTCATCTTAAAA-CTCCCAAGTAACA--AAAATGGCTATCTCAAAGCTTATTCCTACTCTTGTGCTCTTTGTTTTGTTCTCTTTTGATGTTAGTGTTGCTCATCCAGGTCTAGGATTTGGATGGGGAAGTAATAGTCCCATTGGAGGATCTTTTTACTCAAATCTTTACCCACAATTTTACCAGTTCTCTTGTCCACAAGCTGATGAGATTGTTATGACGGTGCTCGAAAAAGCCATAGCTAAAGAACCAAGAATGGCAGCATCTTTACTCAGACTTCACTTCCACGACTGCTTCGTTCAGGTAAAAGTATCTTTACCTATTTTTGTTTTCCCTTTAGGTGTCTCTTAAGCTTAACACTTATACACTACACTCTGTGTGTAAACAGGGCTGTGATGCATCAATCTTGTTGGATGATAGTGCAACCATAAGAAGTGAAAAGAATGCTGGACCAAACAAGAACTCNNNNNTAAACTTTGAGGATATAGCAAAGAAGCTTTAAGTAAAGCAAACGAATCATTAATATTTTGGGAGGATGTATATATATATTTGAAGTTGTTGTTGTTGTTGTT---------TAAAACTGTTTTTTTTCTCT--TGTAATTAAGGTTGAAACAGATTTTGAAAGGACGTTAGCACGAAACTCGTAAATAACGCATGTTTATTTTCCAAATAAATTTATAATAAAACTATTATACATCAAAACCCATTAATTCATCATAGTGGCAACCAAGTGTATATAGCAATATAAATCAATTTTTTAAAAACAACTTCTGTAAACAAAAGGAAAGTGAAGGCACTATGTGTCCCCACACGGTTCCATTGAGACAAAGGCATATGTATGTGTGTGAGTATAAATATAAGTTGGTTCTTGAACATCATTGCATGTTGATTAATCACACAGCACAAATAAGAGTTAGAAAAATGGGAGTGTACTTAGGCAAGTATTGTTATATAATGATAATAATGTTAGTGTTGGTGTTGGGAAAAGAAGTGAGAAGCCAGTTGTTAAAAAATGGTTATTATTCAACTTCATGTCCAAAAGCTGAGTCGATAGTTAGATCCACTGTTGAATCTCACTTTGATTCTGATCCCACAATTTCCCCTGGCTTGCTTAGGCTTCATTTCCATGACTGTTTTGTTCAGGTTTCAATTTTAATTTTTCTTTTGCTAATCTCAATCTCCTTTCTATCAATTATGCAAGTTAATTAATTGTTGAATATGACCTATTATTAGGGTTGTGATGGTTCGGTTTTAATCAAAGGGAAATCTGCGGAGCAAGCTGCTCTACCAAATCTTGGTCTAAGAGGTTTAGAAGTGATCGATGATGCTAAAGNNNNNGTTTTCTATTCCCAACACAAAGGAAGACAAAA-AAGAAGTGATAATTGGAAACTATATATAGATGTAACGAATCTTATATCCAAACCAACACTAACAATTAATGTAT---CTCATCCAACAAATTAAAAGCCAAGTTGACGTAACAATTCATACTTG-TCAAATCTTCTTCTATAAATTATCCCACAATGCA-------TGGTTGTTAAATTATt-----AGAGTGGCAATGAATACAGGAATGGTGAAGTCAATGGTGTGCATTGTGCTTGCTCAATTCTCACTTGTTGCGCTATTTCCTCTATGTATTTGTTATCAAACACATCAAAGCACGAGCTCTGTAGCCTCTCTATCCCCTCAGTTTTACGACAACTCGTGCCCAAACGCACAAGCCATCGTTCAATCTTACGTCGCCAATGCATACTTGAATGACCCTCGCATGGCTGCCTCAATTCTTAGGCTCCATTTCCATGACTGTTTCGTCAATGTTTGTCAAAATCTAGTCTATTCTTCAAATATATAATG-TTTAATATAAATAAGGAGAAATGTTGTTTG--ATATATATACTTTGGTTGGTGCAGGGATGTGATGCTTCCGTACTATTGGACAGTAGTGGAACCATGGAAAGCGAGAAACGATCAAATGCAAATCGAGACTCTGCTCGAGGGTTCGAAGTCATTGACGAGATCAAGTCTGCCTTGGAAAATGAATGTCCTGAAACAGTTTCTTNNNNNTCATGACTATAATGCTTTAACCAATTTTCTCTTTTGATTTCTAGAATCTAGACCCTTCATCGTTTGGTTCAATTGTTGAATCATAAGCTCGTGAAATTCTAGAAATGTTTTGACTGATCATATAGACTAAAGGTAAAAGTGATAGTACTTAAACAAAAAAAT----AAATAAACCTCTAATATTAACTAGTACTTTTTTTTTTTGCTTTGTTATTAAAAAAATATAACTCTTTATTTGGGaAAAAAATATCTGTAACCAAA--------------AACTTAACCGTCTGTAACAAATTGCCGAACCGACTAATTGAGGAGCAAGGGCAAATTGGTAATTTCGTTTAGATTTCCCGCTTCTTTCATCATCTCCAATTTCTCACTTCTCGAGTGTTAACAAATTACAATCCCAGACGAATTAGATCAGAAGAAGGAGAGAAGAAGAGAAGAGGATGAGGTTCCTCGGAGACTACAAGTTCGCTTTACTTACTTGCTCCGTTATCGCTCTCAGCATCTACTTCGCGATTAACGTCGAATTTCGTTTCGCGAACGATTCACCGGGAACTCGTACCGGAGTTAAGGTTTCCGAGAAATCTCCCTTCAACGACGAATTCATGTACATGTCAATCGCTGAAGATATCGATCGATCTTACCTCCACTACGATTACTACCGTGAATCTTGCCCTACCGCCGAGAAAATCATCGCGAAAGCTATCAGAGATATCTACAATGTCACACCCAGCGTAGCTCCGTCTATTATCCGTCTCCTCTTTCACGATTGCTTCATCGAGGTCAGATTTTCTGATTTCTGGCTTTCCCTTTCTTGNNNNNaaagaattagagttgaatcAAAGTTTAACGCCTGCTAAAACAATATTCTATAATCACATTCATTATAAATGATTACACACTATTAATTAGGAATTAGTTTGATAGAAACGAACAAAAGAGA-AAAAACAAACCCAACATGATCTGCAATCGTCAACGCGCGAAGCCAGCTCATGACCAATCACATAACGCGGTTTTCAGTTTTGAATTGGATTACAACGTCGTCGTTTTGTCAAATTACCTCAACACTCTAGCCCCTTTCGCTGACTTCAACATCACCATTTGACTTCTCAATCCCTCTATAAGTTACTCACGTTCTCGTATCACTTTCCATGCATCTAAAACAAACTCTATCTACTAACTCGAAACACACTTGCGGTCTT-ATCTAAAACACAAACCAACAAAAAGAAAAAATGGGCTTGGTCCGATCATTTGCTTTGGTCATAGTCTTCCTTAGTTGTCTCATCGCCGTTTATGGCCAAGGTACGAGGATCGGGTTCTACTCGACTACGTGCCCTAATGCCGAGACAATTGTTCGGACCACTGTGGCATCTCACTTTGGTTCAGATCCAAAGGTTGCACCCGGGTTACTGAGAATGCACAACCATGATTGCTTTGTCCAAGGTTGTGATGGTTCGGTGCTTTTATCGGGACCTAACTCTGAAAGAACCGCTGGCGCAAACGTTAACCTCCATGGTTTTGAGGTCATTGACGATGCCAAGAGGCAGCTCGAGGCTGCATGTCCTGGTGTTGTCTCTTGTGCTGATATCTTGGCCTTAGCGGCTCGTGATTCCGTTGCTCTCGTAAGTTTATATATATACTAATTATACAACTATCAATATATCATATATAAGCAAAGAACTAAGTCTT
>Bier1 C2
GATATAA----GCTAAATGTCTGATTTTGTAAATAACTTATGAAGAGAAAATCTTTATTTGGTAAGAGTTGTTTTCTCAATGTAGCAGTTCACTCATCATTTTCAAACTTCAACTCTCAGAGAACACAAAGAGGTTAGACAGTGCAGATGCTTATGGTTGAGAAGCTTTACCTAACAATGGTACAAGGCGGTTTTGTTGGGATCACATGTGAAGTTAGGCACATGGATTCGTTCTTGGAGTTGGTACAAGGACTTCTAAAAGACAACAATGAGGTATAATAAGGACAAGTTGACTATGTCTCTCTCTTTTATCTTAACATTCTAAATTAGGATTTGGTAAACTGAGAGCAGTTAGCTTCT--TGAATCTCTT-AAGTATAAAAACCCTCACCGTTTTACTACTA---TCTCATCTTAAAA-CTCCCAAGTAACA--AAAATGGCTATCTCAAAGCTTATTCCTACTCTTGTGCTCTTTATTTTGTTCTCTTTTGATGTTAGTGTTGCTCATCCAGGTCTAGGATTTGGATGGGGAAGTAATAGTCCCATTGGAGGATCTTTTTACTCAAATCTTTACCCACAATTTTACCAGTTCTCTTGTCCACAAGCTGATGAGATTGTCATGACGGTGCTCGAAAAAGCCATAGCTAAAGAACCAAGAATGGCAGCCTCTTTACTCAGACTTCACTTCCACGACTGCTTCGTTCAGGTAAAAGTATCTttACCTATTTTTGTTTTCCCTTTATGTGTCTCTTAAGCTTAACACTTATACACTACACTCTGTGTGTAAACAGGGCTGTGATGCATCAATCTTGTTGGATGATAGTGCTACCATAAGAAGTGAAAAGAACGCAGGACCAAACAAGAACTCNNNNNTAAACTTTGAGGATATAGCAAAGAAGCTTTAAGTAAAGCAAACGAATCATTAATATTTTGGGAGGATGTATATATATATTTGAAGTTGTTGTTGTTGTTGTT---------TAAAACTGTTTTTTTTCTCT--TGTAATTAAGGTTGAAACAGATTTTGAAAGGACGTTAGCACGAAACTCGTAAATAACGCATGTTTATTTTCCAAATAAATTTATAATAAAACTATTATACATCAAAACCCATTAATTCATCATAGTGGCAACCAAGTGTATATAGCAATATAAATCAATTTTTTAAAAACAACTTCTGTAAACAAAAGGAAAGTGAAGGCACTATGTGTCCCCACACGGTTCCATTGAGACAAAGGCATATGTATGTGTGTGAGTATAAATATAAGTTGGTTCTTGAACATCATTGCATGTTGATTAATCACACAGCACAAATAAGAGTTAGAAAAATGGGAGTGTACTTAGGCAAGTATTGTTATATAATGATAATAATGTTAGTGTTGGTGTTGGGAAAAGAAGTGAGAAGCCAGTTGTTAAAAAATGGTTATTATTCAACTTCATGTCCAAAAGCTGAGTCGATAGTTAGATCCACTGTTGAATCTCACTTTGATTCTGATCCCACAATTTCCCCTGGCTTGCTTAGGCTTCATTTCCATGACTGTTTTGTTCAGGTTTCAATTTTAATTtTTCTTTTGCTAATCTCAATCTCCTTTCTATCAATTATGCAAGTTAATTAATTGTTGAATATGACCTATTATTAGGGTTGTGATGGTTCGGTTTTAATCAAAGGGaaATCTGCGgaGCAAGCTGCTCTACCAAATCTTGGTCTAAGaGGTTTagaAGTGATCGATGATGCTAAagNNNNNgTTTtctAttcCCAACACAAAGGaagacAAAA-AAGaagtGATAATTGGAAACTATATAtagatgtAACGAATCTTATATCCAAACCAACActAACAATTAATGTAT---CTCATCCAACAAATTAAAAGCCAAGTTGACGTAACAATTCATACTTG-TCAAATCTTCTTCTATAAATTATCCCACAATGCA-------TGGTTGTTAAATTATT-----AGAGTGGCAATGAATACAGGAATGGTGAAGTCAATGGTGTGCATTGTGCTTGCTCAATTCTCACTTGTCGCGCTATTTCCTCTATGTATTTGTTATCAAACACATCAAAGCACGAGCTCTGTAGCCTCTCTATCCCCTCAGTTTTACGACAACTCGTGCCCAAACGCACAAGCCATCGTTCAATCTTACGTCGCCAATGCATACTTGAATGACCCTCGCATGGCTGCCTCAATTCTTAGGCTCCATTTCCATGACTGTTTCGTCAATGTTTGTCAAAATCTAGTCTACTCTTCAAATATATAATG-TTTAATATAAATAAGGAGAAATGTTGTTTG--ATATATATACTTTGGTTGGTGCAGGGATGTGATGCTTCCGTACTATTGGACAGTAGTGGAACCATGGAAAGCGAGAAACGATCAAATGCAAATCGAGACTCTGCTCGAGGGTTCGAAGTCATTGACGAGATCAAGTCTGCCTTGGAAAATGAATGTCCTGAAACAGTTTCTTNNNNNTCATgACTAtaATGCTTTAACCAATTTTCTCTTTTGATTTcTAGAATCTAGACCCTTCATcGTTTgGTTCAATtgtTGAATCATAAGCTCgtgAAATTCTAGAAATGTTTTGACTGATCCTATagaCTAAAGgtgAAAGTGATTGTACTTAAACAAAAAAATTAAAAAAAAAaCCTCTAATATTAActagtACTTTTTTTtgtTgCTttgtTATTAAAAAAATATAACTCTTTATTTGGGAAAAAAATATCTGTAACCAAAAAAATATAcgaAACAACTTAACCGtcTgTAACAAATTGCCGaACCGACTAATTGAGGAGCAAGGGCAAATTGGTAATTTCGTTTAgATTTCCCGCTTCTTTCATCATCTCCAATTTCTCACTTCTCGAggGTTAACAAATTACAATCCCAgAcGAATTAgATCAgAAgAAGGAgAGAAgAAgAGAAgAGGATGAGGTTCCTCGgagaCTACAAGTTCGCTTTACTTACTTGCTCCGTTATCGCTCTCAGCATCTACTTCGCGATTAACGTcAaATTTCGTTTCGCGAACGATTCACCGGGAACTCGTACCGGaGTTAAGGTTTCcgaGAAATTTCCCTTCAACGACGAATTCATGTACATGTCAATCGCTgAAGATATCGATCGATCTTACCTCCACTACGATTACTACCGTGAATCTTGCCCTACCGCcGAGAAAATCATCGCGAAAGCTATCAGAGATATCTACAATGTCACACCCAGCGTAGCTCCGTCTATTATCCGTCTCCTCTTTCACGATTGCTTCATCGAGGTCAGATTTTCTGATTTCTGGCTTTCCCTTTCTTGNNNNNAAAgAATTAGAGTTGAATCAAAGTTTAACGCCTGCTAAAACAATATTCTATAATCACATTCATTATAAATGATTACACACTATTAATTAGGAATTAGTTTGATAGAAACGAACAAAAGAGA-AAAAACAAACCCAACATGATCTGCAATCGTCAACGCGCGAAGCCAGCTCATGACCAATCACATAACGCGGTTTTCAGTTTTGAATTGGATTACAACGTCGTCGTTTTGTCAAATTACCTCAACACTCTAGCCCCTTTCGCTGACTTCAACATCACCATTTGACTTCTCAATCCCTCTATAAGTTACTCACGTTCTCGTATCACTTTCCATGCATCTAAAACAAACTCTATCTACTAACTCGAAACACACTTGCGGTCTT-ATCTAAAACACAAACCAACAAAAATAAAAAATGGGCTTGGTCCGATCATTTGCTTTGGTCATAGTCTTCCTTAGTTGTCTCATCGCCGTTTATGGCCAAGGTACGAGGATCGGGTTCTACTCGACTACGTGCCCTAATGCCGAGACAATTGTTCGGACCACTGTGGCATCTCACTTTGGTTCAGATCCAAAGGTTGCACCCGGGTTACTGAGAATGCACAACCATGATTGCTTTGTCCAAGGTTGTGATGGTTCGGTGCTTTTATCGGGACCTAACTCTGAAAgAACCGCTGGCGCAAACGTTAACCTTCATGGTTTTGAAGTCATTGACGATGCCAAGAGGCAGCTCGAGGCAGCATGTCCTGGTGTTGTCTCTTGTGCTGATATATTGGCCTTAGCGGCTCGTGATTCCGTTGCTCTCGTAAGTATATATATA--CTAATTATACAACTATCAATATATCATACATAAGCAAAGAACTATGTCTT
>Lave1 C3
GATATAA----GCTAAATGTCTGATTTTGTAAATAACTTATGAAGAGAAAATCTTTATTTGGTAAGAGTTGTTTTCTCAATGTAGCAGTTCACTCATCATTTTCAAACTTCAACTCTCAGAGAACACAAAGAGGTTAGACAGTGCAGATGCTTATGGTTGAGAAGCTTTACCTAACAATGGTACAAGGCGGTTTTGTTGGGATCACATGTGAAGTTAGGCACATGGATTCGTTCTTGGAGTTGGTACAAGGACTTCTAAAAGACAACAATGAGGTATAATAAGGACAAGTTGACTATGTCTCTCTCTTTTATCTTAACATTCTAAATTAGGATTTGGTAAACTGAGAGCAGTTAGCTTCT--TGAATCTCTT-AAGTATAAAAACCCTCACCGTTTTACTACTA---TCTCATCTTAAAa-CTCCCAAGTAACA--AAAATGGCTATCTCAAAGCTTATTCCTACTCTTGTGCTCTTTGTTTTGTTCTCTTTTGATGTTAGTGTTGCTCATCCAGGTCTAGGATTTGGATGGGGAAGTAATAGTCCCATTGGAGGATCTTTTTACTCAAATCTTTACCCACAATTTTACCAGTTCTCTTGTCCACAAGCTGATGAGATTGTTATGACGGTGCTCGAAAAAGCCATAGCTAAAGAACCAAGAATGGCAGCATCTTTACTCAGACTTCACTTCCACGACTGCTTCGTTCAGGTAAaAGTATCTTTACCTATTTTTGTTTTCCCTTTATGTGTCTCTTAAGCTTAACACTTATACACTACACTCTGTGTGTAAACAGGGCTGTGATGCATCAATCTTGTTGGATGATAGTGCAACCATAAGAAGTGAAaAGAATGCTGGACCAaACAAGAACTCNNNNNTAAacTTtGAGGATATAGCAAAGAAGCTTTAAGTAAAGCAAACGAATCATTAATATTTTGGGAGGATGTATATATATATTTGAAGTTGTTGTTGTTGTTGTTGTTGTTGTTTAAAACTGTTTTTTTTTTCT--TGtAATTAAGGTTGAAACAgATTTTGAAAGGACGTTAGCaCGAAACTCGTAAATAaCGCATGTTTATTTTCCAAATAAATTTATAATAAAACTATTATACaTCAAAACCCATTAATTCATCATAGtGGCAACCAAGTGTATATAGCAATAtAAATCAATTTTTTAAAAACAACTTCTGTAAACAAAAGGAAAGTGAAGGCACTATGTGTCCCCACACGGTTCCATTGAgACAAAGGCATATGTATGTGtGTGAGtATAAATATAAGTTGGTTCTTGAACATCATTGCATGTTGATTAATCACACAGCACAAATAAAAGTTAGAAAAATGGGAGTGTACTTAGGCAAGTATTGTTATATAATGATAATAATGTTAGtGTTGGTGTTGGGAAAAgAAGTGAGAAGCCAGTTGTTAAAAAATGGTTATTATtCAACTTCATGTCCAAAAGCTGAGTCGATAGTTAGATCCACTGTTGAATCTCACTTTGATTCtGATCCCACAATTTCCCCTGGcTTGCTTAGGCTTCATTTCcATGACTGTTTTGTTCAGGTTTCAATTTTAATTTTTCTTTTGCTAATCTCAATCTCCTTTCTATCAATTATGCAAGTTAATTAATTGTTGAATATGACCTATTATTAGGGTTGTGATGGTTCGGTTTTAATCAAAGGGAAATCTGCGGAGCAAGCTGCTCTACCAAATCTTGGTCTAAGAGGTTTAGAAGTGATCGATGATGCTAAAGNNNNNGTTTTCtatTCCcaACACAAAGGAAGACAAAAGaaGGAGTGAAAATCGGtAACTAtATATAGATGTAACGAATCTTATATccAAACCAACACTCACAAtTAATGTATCCCCCCATCCAACAAATTAAAAGCCACGtTGACGTGACAAATCATACTTGGTGACGCCTTCCTCTATAAATTATCCAACCATGCATTCATCGTCATTCCCACAATAATCGCTGAGAGtCCAAATGAATACAAAAACGGTGAAGTCAATGGCGGGCATTGTTCTCTCTCAAATCTCACTTGTTGCGCTGTTTCCTCTATGTATTTGTTATCAAACACATCAAAGCACGAGCTCTGTAGCCTCTCTATCCCCTCAGTTTTACGAGAACTCGTGCCCAAACGCACAAGCCATCGTTCAATCTTACGTCGCCAATGCATACTTCAATGACCCTCGCATGGCTGCCTCAATTCTTAGGCTCCATTTCCACGACTGTTTCGTCAATGTTTGACAAAATCTAGTCTATTCTTCAGCTATATAATG-TTTGATTTAAATA-GGAGAAATGTTGTTTGATATATATATACTCTGGTTGGTGCAGGGATGTGATGCTTCCGTACTATTGGACAGTAGTGGAACCATGGAAAGCGAGAAACGATCAAATGCAAATCGAGACTCTGCTCGAGGGTTCGAAGTCATTGACGagATCAAGTCTGCCTTGGAAAATGAATGTCCTGAaACAGTTTCtTNNNNNTCATGACTATAATGCTTTAACCAATTTTCTCTTTTGATTTCTAGAATCTAGACCCTTCATCGTTTGGTTCAATTGTTGAATCATAAGCTCGTGAAATTCTAGAAATGTTTTGACTGATCCTATAGACTAAAGGTGAAAGTGATTGTACTTAAACAAAAAAATTAAAAAAAAAACCTCTAATATTAACTAGTACTTTTTTTTGTTGCTTTGTTATTAAAAAAATATAACTCTTTATTTGGGAAAAAAATATCTGTAACCAAAAAAATATACGAAACAACTTAACCGTCTGTAACAAATTGCCGAACCGACTAATTGAGGAGCAAGGGCAAATTGGTAATTTCGTTTAgATTTCCCGCTTCTTTCATCATCTCCAATTTCTCACTTCTCGAGgGTTAACAAATTACAATCCCAgACGAACTAgATCAgAAgAAGGAgAGAAgAAgAGAAgAGGATGAGGTTCCTCGgAgACTACAAGTTCGCTTTACTTACTTGCTCCGTTATCGCTCTCAGCATCTACTTCGCGATTAACGTCAAATTTCGTTTCGCGAACGATTCACCGGGAACTCGTACCGGAGTTAAGGTTTCCGAGAAATCTCCCTTCGACGACGAATTCATGTACATGTCAATCGCTgAAGATATCGATCGATCTTACCTCCACTACGATTACTACCGTGAATCTTGCCCTACCGCCGAGAAAATCATCGCGAAAGCTATCAGAGATATCTACAATGTCACACCCAGCGTAGCTCCGCCTATTATCCGTCTCCTCTTTCACGATTGCTTCATCGAGGTCAGATTTTCTGATTTCTGGCTTTCCCTTTCTTGNNNNNAAAgAATTAGAGTTGAATCAAAGTTTAACGCCTGCTAAAACAATATTCTATAATCACATTCATTATAAATGATTACACACTATTAATTAGGAATTAATTTGATAGAAACGAACAAAAGAGAAAAAAACAAACCCAACATGATCTGCAATCGTCAACGCGCGAAGCCAGCTCATGACCAATCACATAACGCGGTTTTCAGTTTTGAAT-GGATTACAACGTCGTCGTTTCGTCAAATTACCTCAACACTCTAGCCCCTTTCGCTGACTTCAACATCACCATTTGACTTCGCAATCCCTCTATAAGTTACTCGCATTCTCGTATCACTTTCCATGCATCTAAAACAAACTCTATCTACTAACTCGAAACACACTTGCGATCTTTATCTAAAACACAAACCAACAAAAAGAAAAA-TGGGCTTGGTCAGATCATTTGCTTTGTTCTTAGTCTTCCTTAGTTGTCTCATCGCGGTGTATGGCCAAGGTACGAGGATCGGGTTCTACTCGACCACGTGCCCTAATGCCGAGACGATTGTTCGGACCACTGTAGCATCTCACTTTAGTTCAGATCCAAAGGTTGCACCGGGGTTACTGAGAATGCACAACCATGATTGCTTTGTCCAAGGTTGTGATGGTTCGGTGCTATTATCGGGACCTAACTCTGAAAGAACCGCTGGCGCAAACGTTAACCTTCATGGTTTTGAAGTCATTGACGATGCCAAGAGGCAGCTCGAGGCAGCATGTCCTGGTGTTGTCTCTTGTGCTGATATATTGGCCTTAGCGGCTCGTGATTCCGTTGCTCTCGTAAGTATATATATA--CTAATTATACAACTATCAATATATCATACATAAGCAAAGAACTATGTCTT
>Lave12 C3
GATATAA----GCTAAATGTCTGATTTTGTAAATAACTTATGAAGAGAAAATCTTTATTTGGTAAGAGTTGTTTTCTCAATGTAGCAGTTCACTCATCATTTTCAAACTTCAACTCTCAGAGAACACAAAGAGGTTAGACAGTGCAGATGCTTATGGTTGAGAAGCTTTACCTAACAATGGTACAAGGCGGTTTTGTTGGGATCACATGTGAAGTTAGGCACATGGATTCGTTCTTGGAGTTGGTACAAGGACTTCTAAAAGACAACAATGAGGTATAATAAGGACAAGTTGACTATGTCTCTCTCTTTTATCTTAACATTCTAAATTAGGATTTGGTAAACTGAGAGCAGTTAGCTTCT--TGAATCTCTT-AAGTATAAAAACCCTCACCGTTTTACTACTA---TCTCATCTTAAAa-CTCCCAAGTAACA--AAAATGGCTATCTCAAAGCTTATTCCTACTCTTGTGCTCTTTGTTTTGTTCTCTTTTGATGTTAGTGTTGCTCATCCAGGTCTAGGATTTGGATGGGGAAGTAATAGTCCCATTGGAGGATCTTTTTACTCAAATCTTTACCCACAATTTTACCAGTTCTCTTGTCCACAAGCTGATGAGATTGTTATGACGGTGCTCGAAAAAGCCATAGCTAAAGAACCAAGAATGGCAGCATCTTTACTCAGACTTCACTTCCACGACTGCTTCGTTCAGGTAAAAGTATCTTTACCTATTTTTGTTTTCCCTTTATGTGTCTCTTAAGCTTAACACTTATACACTACACTCTGTGTGTAAACAGGGCTGTGATGCATCAATCTTGTTGGATGATAGTGCAACCATAAGAAgTGAAAAGAATGCTGGACCAAACAAGAACTCNNNNNTAAaCTTTGAGGATATAGCAAAGAAGCTTTAAGTAAAGCAAACGAATCATTAATATTTTGGGAGGATGTATATATATATTTGAAGTTGTTGTTGTTGTTGTTGTTGTTGTTTAAAACTGTTTTTTTTTTCT--TGTAATTAAGGTTGAAACAGATTTTGAAAGGACGTTAGCACGAAACTCGTAAATAaCGCATGTTTATTTTCCAAATAAATTTATAATAAAACTATTATACATCAAAACCCATTAATTCATCATAGTGGCAACCAAGTGTATATAGCAATATAAATCAATTTTTTAAAAACAACTTCTGTAAACAAAAGGAAAGTGAAGGCACTATGTGTCCCCACACGGTTCCATTGAGACAAAGGCATATGTATGTGTGTGAGTATAAATATAAGTTGGTTCTTGAACATCATTGCATGTTGATTAATCACACAGCACAAATAAAAGTTAGAAAAATGGGAGTGTACTTAGGCAAGTATTGTTATATAATGATAATAATGTTAGTGTTGGTGTTGGGAAAAGAAGTGAGAAGCCAGTTGTTAAAAAATGGTTATTATTCAACTTCATGTCCAAAAGCTGAGTCGATAGTTAGATCCACTGTTGAATCTCACTTTGATTCTGATCCCACAATTTCCCCTGGCTTGCTTAGGCTTCATTTCCATGACTGTTTTGTTCAGGTTTCAATTTTAATTTTTCTTTTGCTAATCTCAATCTCCTTTCTATCAATTATGCAAGTTAATTAATTGTTGAATATGACCTATTATTAGGGTTGTGATGGTTCGGTTTTAATCAAAGGGAAATCTGCGGAGCAAGCTGCTCTACCAAATCTTGGTCTAAGAGGTTTAGAAGTGATCGATGATGCTAAAGNNNNNGTTTTCTATTCCCAACACAAAGGAAGACAAAAGAAGGAGTGAAAATCGgtAACTATATATAGATGTAACGAATCTTATATCCAAACCAACACTCACAATTAATGTATCCCCCCATCCAACAAATTAAAAGCCACGTTGACGTGACAAATCATACTTGGTGACGCCTTCCTCTATAAATTATCCAACCATGCATTCATCGTCATTCCCACAATAATCGCTGAGAGTCCAAATGAATACAAAAACGGTGAAGTCAATGGCGGGCATTGTTCTCTCTCAAATCTCACTTGTTGCGCTGTTTCCTCTATGTATTTGTTATCAAACACATCAAAGCACGAGCTCTGTAGCCTCTCTATCCCCTCAGTTTTACGAGAACTCGTGCCCAAACGCACAAGCCATCGTTCAATCTTACGTCGCCAATGCATACTTCAATGACCCTCGCATGGCTGCCTCAATTCTTAGGCTCCATTTCCACGACTGTTTCGTCAATGTTTGACAAAATCTAGTCTATTCTTCAGCTATATAATG-TTTGATTTAAATA-GGAGAAATGTTGTTTGATATATATATACTCTGGTTGGTGCAGGGATGTGATGCTTCCGTACTATTGGACAGTAGTGGAACCATGGAAAGCGAGAAACGATCAAATGCAAATCGAGACTCTGCTCGAGGGTTCGAAGTCATTGACGAGATCAAGTCTGCCTTGGAAaATGAATGTCCTGAAACAGTTTCTTNNNNNTCATGACTATAATGCTTTAACCAATTTTCTCTTTTGATTTCTAGAATCTAGACCCTTCATCGTTTGGTTCAATTGTTGAATCATAAGCTCGTGAAATTCTAGAAATGTTTTGACTGATCCTATAGACTAAAGGTGAAAGTGATTGTACTTAAACAAAAAAATTAAAAAAAAAACCTCTAATATTAACTAGTACTTTTTTTTGTTGCTTTGTTATTAAAAAAATATAACTCTTTATTTGGGAAAAAAATATCTGTAACCAAAAAAATATACGAAACAACTTAACCGTCTGTAACAAATTGCCGAACCGACTAATTGAGGAGCAAGGGCAAATTGGTAATTTCGTTTAgATTTCCCGCTTCTTTCATCATCTCCAATTTCTCACTTCTCGAGgGTTAACAAATTACAATCCCAgACGAACTAgATCAgAAgAAGGAgAGAAgAAgAGAAgAGGATGAGGTTCCTCGgAgACTACAAGTTCGCTTTACTTACTTGCTCCGTTATCGCTCTCAGCATCTACTTCGCGATTAACGTCAAATTTCGTTTCGCGAACGATTCACCGGGAACTCGTACCGGAGTTAAGGTTTCCGAGAAATCTCCCTTCGACGACGAATTCATGTACATGTCAATCGCTgAAGATATCGATCGATCTTACCTCCACTACGATTACTACCGTGAATCTTGCCCTACCGCCGAGAAAATCATCGCGAAAGCTATCAGAgATATCTACAATGTCACACCCAGCGTAGCTCCGCCTATTATCCGtCTCCTCTTTCACGATTGCTTCATCgAGgTCAGATTTTCTGATTtCTGGCtTTCCCTTTCTTGNNNNNAAAgAATTAGAGTTGAATCAAAGTTTAACGCCTGCTAAAACAATATTCTATAATCACATTCATTATAAATGATTACACACTATTAATTAGGAATTAATTTGATAGAAACGAACAAAAGAGAAAAAAACAAACCCAACATGATCTGCAATCGTCAACGCGCGAAGCCAGCTCATGACCAATCACATAACGCGGTTTTCAGTTTTGAAT-GGATTACAACGTCGTCGTTTCGTCAAATTACCTCAACACTCTAGCCCCTTTCGCTGACTTCAACATCACCATTTGACTTCGCAATCCCTCTATAAGTTACTCGCATTCTCGTATCACTTTCCATGCATCTAAAACAAACTCTATCTACTAACTCGAAACACACTTGCGATCTTTATCTAAAACACAAACCAACAAAAAGAAAAA-TGGGCTTGGTCAGATCATTTGCTTTGTTCTTAGTCTTCCTTAGTTGTCTCATCGCGGTGTATGGCCAAGGTACGAGGATCGGGTTCTACTCGACCACGTGCCCTAATGCCGAGACGATTGTTCGGACCACTGTAGCATCTCACTTTAGTTCAGATCCAAAGGTTGCACCGGGGTTACTGAGAATGCACAACCATGATTGCTTTGTCCAAGGTTGTGATGGTTCGGTGCTATTATCGGGACCTAACTCTGAAAGAACCGCTGGCGCAaACGTTAACCTTCATGGTTTTGAAGTCATTGACGATGCCAAGAGGCAGCTCGAGGCAGCATGTCCTGGTGTTGTCTCTTGTGCTGATATATTGGCCTTAGCGGCTCGTGATTCCGTTGCTCTCGTAAGTATATATATA--CTAATTATACAACTATCAATATATCATACATAAGCAAAGAACTATGTCTT
>Lave13 C3
GATATAA----GCTAAATGTCTGATTTTGTAAATAACTTATGAAGAGAAAATCTTTATTTGGTAAGAGTTGTTTTCTCAATGTAGCAGTTCACTCATCATTTTCAAACTTCAACTCTCAGAGAACACAAAGAGGTTAGACAGTGCAGATGCTTATGGTTGAGAAGCTTTACCTAACAATGGTACAAGGCGGTTTTGTTGGGATCACATGTGAAGTTAGGCACATGGATTCGTTCTTGGAGTTGGTACAAGGACTTCTAAAAGACAACAATGAGGTATAATAAGGACAAGTTGACTATGTCTCTCTCTTTTATCTTAACATTCTAAATTAGGATTTGGTAAACTGAGAGCAGTTAGCTTCT--TGAATCTCTT-AAGTATAAAAACCCTCACCGTTTTACTACTA---TCTCATCTTAAAa-CTCCCAAGTAACA--AAAATGGCTATCTCAAAGCTTATTCCTACTCTTGTGCTCTTTGTTTTGTTCTCTTTTGATGTTAGTGTTGCTCATCCAGGTCTAGGATTTGGATGGGGAAGTAATAGTCCCATTGGAGGATCTTTTTACTCAAATCTTTACCCACAATTTTACCAGTTCTCTTGTCCACAAGCTGATGAGATTGTTATGACGGTGCTCGAAAAAGCCATAGCTAAAGAACCAAGAATGGCAGCATCTTTACTCAGACTTCACTTCCACGACTGCTTCGTTCAGGTAAAAGTATCTTTACCTATTTTTGTTTTCCCTTTATGTGTCTCTTAAGCTTAACACTTATACACTACACTCTGTGTGTAAACAGGGCTGTGATGCATCAATCTTGTTGGATGATAGTGCAACCATAAGAAGTGAAAAGAATGCTGGACCAaACAAGAACTCNNNNNTAAaCTTTGAGGATATAGCAAAGAAGCTTTAAGTAAAGCAAACGAATCATTAATATTTTGGGAGGATGTATATATATATTTGAAGTTGTTGTTGTTGTTGTTGTTGTTGTTTAAAACTGTTTTTTTTTTCT--TGTAATTAAGGTTGAAACAGATTTTGAAAGGACGTTAGCACGAAACTCGTAAATAaCGCATGTTTATTTTCCAAATAAATTTATAATAAAACTATTATACATCAAAACCCATTAATTCATCATAGTGGCAACCAAGTGTATATAGCAATATAAATCAATTTTTTAAAAACAACTTCTGTAAACAAAAGGAAAGTGAAGGCACTATGTGTCCCCACACGGTTCCATTGAGACAAAGGCATATGTATGTGTGTGAGTATAAATATAAGTTGGTTCTTGAACATCATTGCATGTTGATTAATCACACAGCACAAATAAAAGTTAGAAAAATGGGAGTGTACTTAGGCAAGTATTGTTATATAATGATAATAATGTTAGTGTTGGTGTTGGGAAAAGAAGTGAGAAGCCAGTTGTTAAAAAATGGTTATTATTCAACTTCATGTCCAAAAGCTGAGTCGATAGTTAGATCCACTGTTGAATCTCACTTTGATTCTGATCCCACAATTTCCCCTGGCTTGCTTAGGCTTCATTTCCATGACTGTTTTGTTCAGGTTTCAATTTTAATTTTTCTTTTGCTAATCTCAATCTCCTTTCTATCAATTATGCAAGTTAATTAATTGTTGAATATGACCTATTATTAGGGTTGTGATGGTTCGGTTTTAATCAAAGGGAAATCTGCGGAGCAAGCTGCTCTACCAAATCTTGGTCTAAGAGGTTTAGAAGTGATCGATGATGCTAAAGNNNNNGTTTTCTATTCCcaACACAAAGGAAGACAAAAGAAGGAGTGAAAATCGGTAACtaTATATAGATGTAACGAATCTTATATCCAAACCAACACTCACAATTAATGTATCCCCCCATCCAACAAATTAAAAGCCACGTTGACGTGACAAATCATACTTGGTGACGCCTTCCTCTATAAATTATCCAACCATGCATTCATCGTCATTCCCACAATAATCGCTGAGAGTCCAAATGAATACAAAAACGGTGAAGTCAATGGCGGGCATTGTTCTCTCTCAAATCTCACTTGTTGCGCTGTTTCCTCTATGTATTTGTTATCAAACACATCAAAGCACGAGCTCTGTAGCCTCTCTATCCCCTCAGTTTTACGAGAACTCGTGCCCAAACGCACAAGCCATCGTTCAATCTTACGTCGCCAATGCATACTTCAATGACCCTCGCATGGCTGCCTCAATTCTTAGGCTCCATTTCCACGACTGTTTCGTCAATGTTTGACAAAATCTAGTCTATTCTTCAGCTATATAATG-TTTGATTTAAATA-GGAGAAATGTTGTTTGATATATATATACTCTGGTTGGTGCAGGGATGTGATGCTTCCGTACTATTGGACAGTAGTGGAACCATGGaAAGCGAGAAACGATCAAATGCAAATCGAGACTCTGCTCGAGGGTTCGAAGTCATTGACGAGATCAAGTCTGCCTTGGAaAATGAATGTCCTGAAACAGTTTCTTNNNNNTCATGACTATAATGCTTTAACCAATTTTCTCTTTTGATTTCTAGAATCTAGACCCTTCATCGTTTGGTTCAATTGTTGAATCATAAGCTCGTGAAATTCTAGAAATGTTTTGACTGATCCTATAGACTAAAGGTGAAAGTGATTGTACTTAAACAAAAAAATTAAAAAAAAAACCTCTAATATTAACTAGTACTTTTTTTTGTTGCTTTGTTATTAAAAAAATATAACTCTTTATTTGGGAAAAAAATATCTGTAACCAAAAAAATATACGAAACAACTTAACCGTCTGTAACAAATTGCCGAACCGACTAATTGAGGAGCAAGGGCAAATTGGTAATTTCGTTTAgATTTCCCGCTTCTTTCATCATCTCCAATTTCTCACTTCTCGAGgGTTAACAAATTACAATCCCAgACGAACTAgATCAgAAgAAGGAgAGAAgAAgAGAAgAGGATGAGGTTCCTCGgAgACTACAAGTTCGCTTTACTTACTTGCTCCGTTATCGCTCTCAGCATCTACTTCGCGATTAACGTCAAATTTCGTTTCGCGAACGATTCACCGGGAACTCGTACCGGAGTTAAGGTTTCCGAGAAATCTCCCTTCGACGACGAATTCATGTACATGTCAATCGCTgAAGATATCGATCGATCTTACCTCCACTACGATTACTACCGTGAATCTTGCCCTACCGCCGAGaAAATCATCGCGAAAGCTATCAGAGATaTCTAcAATGTCacacCCAGCGTAGCTCCGCCTATtATCCGTCTCCTCTTtCACGATTGCTTCaTCGAGGtcAGATTTtCTGATTtCTGGCtTTCCCTTtCTTGNNNNNAAAgAATTAGAGTTGAATCAAAGTTTAACGCCTGCTAAAACAATATTCTATAATCACATTCATTATAAATGATTACACACTATTAATTAGGAATTAATTTGATAGAAACGAACAAAAGAGAAAAAAACAAACCCAACATGATCTGCAATCGTCAACGCGCGAAGCCAGCTCATGACCAATCACATAACGCGGTTTTCAGTTTTGAAT-GGATTACAACGTCGTCGTTTCGTCAAATTACCTCAACACTCTAGCCCCTTTCGCTGACTTCAACATCACCATTTGACTTCGCAATCCCTCTATAAGTTACTCGCATTCTCGTATCACTTTCCATGCATCTAAAACAAACTCTATCTACTAACTCGAAACACACTTGCGATCTTTATCTAAAACACAAACCAACAAAAAGAAAAA-TGGGCTTGGTCAGATCATTTGCTTTGTTCTTAGTCTTCCTTAGTTGTCTCATCGCGGTGTATGGCCAAGGTACGAGGATCGGGTTCTACTCGACCACGTGCCCTAATGCCGAGACGATTGTTCGGACCACTGTAGCATCTCACTTTAGTTCAGATCCAAAGGTTGCACCGGGGTTACTGAGAATGCACAACCATGATTGCTTTGTCCAAGGTTGTGATGGTTCGGTGCTATTATCGGGACCTAACTCTGAAAGAACCGCTGGCGCAaACGTTAACCTTCATGGTTTTGAAGTCATTGACGATGCCAAGAGGCAGCTCGAGGCAGCATGTCCTGGTGTTGTCTCTTGTGCTGATATATTGGCCTTAGCGGCTCGTGATTCCGTTGCTCTCGTAAGTATATATATA--CTAATTATACAACTATCAATATATCATACATAAGCAAAGAACTATGTCTT
>Mong12 C4
GATATAA----GTTAAATGTCTGATTTTGTAAATAACTTATGAAGAGAAAATCTTTATTTGGTAAGAGTTGTTTTCTCAATGTAGCAGTTCACTCATCATTTTCAAACTTCAACTCTCAGAGAACACAAAGAGGTTAGACAGTGCAGATGCTTATGGTTGAGAAGCTTTACCTAACAATGGTACAAGGCGGTTTTGTTGGGATCACATGTGAAGTTAGGCACATGGATTCGTTCTTGGAGTTGGTACAAGGACTTCTAAAAGACAACAATGAGGTATAATAAGGACAAGTTGACTATGTCTCTCTCTTTTATCTTAACATTCTAAATTAGGATTTGGTAAACTGAGAGCAGTTAGCTTCT--TGAATCTCTA-AAGTATAAAAACCCTCACCGTTTTACTACTA---TCTCATCTTAAAA-CTCCCAAGTAACA--AAAATGGCTATCTCAAAGCTTATTCCTACTCTTGTGCTCTTTGTTTTGTTCTCTTTTGATGTTAGTGTTGCTCATCCAGGTCTAGGATTTGGATGGGGAAGTAATAGTCCCATTGGAGGATCTTTTTACTCAAATCTTTACCCACAATTTTACCAGTTCTCTTGTCCACAAGCTGATGAGATTGTTATGACGGTGCTCGAAAAAGCCATAGCTAAAGAACCAAGAATGGCAGCATCTTTACTCAGACTTCACTTCCACGACTGCTTCGTTCAGGTAAAAGTATCTTTACCTATTTTTGTTTTCCCTTTATGTGTCTCTTAAGCTTAACACTTATACACTACACTCTGTGTGTAAACAgGGCTGTGATGCATCAATCTTGTTGGATGATAGTGCAACCATAAGAAGTGAAAAGAATGCTGGACCAAACAAGAACTCNNNNNTAAACTTTGAGGATATAGCAAAGAAGCTTTAAGTAAAGCAAACGAATCATTAATATTTTGGGAGGATGTATATATATATTTCAAGTTGTTGTTGTTGTTGTT---------TAAAACTGTTTTTTTTTTCT--TGTAATTAAGGTTGAAACAGATTTTGAAAGGACGTTAGCACGAAACTCGTAAATAACGCATGTTTATTTTCCAAATAAATTTATAATAAAACTATTATACATCAAAACCCATTAATTCATCATAGTGGCAACCAAGTGTATATAGCAATATAAATCAATTTTTTAAAAACAACTTCTGTAAACAAAAGGAAAGTGAAGGCACTATGTGTCCCCACACGGTTCCATTGAGACAAAGGCATATGTATGTGTGTGAGTATAAATATAAGTTGGTTCTTGAACATCATTGCATGTTGATTAATCACACAGCACAAATAAGAGTTAGAAAAATGGGAGTGTACTTAGGTAAGTATTGTTATATAATGATAATAATGTTAGTGTTGGTGTTGGGAAAAGAAGTGAGAAGCCAGTTGTTAAAAAATGGTTATTATTCAACTTCATGTCCAAAAGCTGAGTCGATAGTTAgATCCACTGTtGAATCTCACTTTGATTCTGATCCCACAATTTCCCCTGGCTTGCTTAGGCTTCATTTCCATGAcTGTTTTGtTcaGGTTTCAAtTTTAAtTTTTctTTTGCTAATCTCAATCTCCTTTCTATCAATTATGCAAGTTAATTAATTGTTGAATATGACCTATTATTAGGGTTGTGATGGTTCGGTTTTAATCAAAGGGAAATCTGCGGAGCAAGCTGCTCTACCAAATCTTGGTCTAAGAGGTTTAGAAGTGATCGATGATGCTAAAGNNNNNGTTTTCTATTCCCAACACAAAGGAAGACAAAA-AAGAAGTGATAATTGGAAACTATATATAGATGTAACGAATCTTATATCCAAACCAACACTAACAATTAATGTAT---CTCATCCAACAAATTAAAAGCCAAGTTGACGTAACAATTCATACTTG-TCAAATCTTCTTCTATAAATTATCCCACAATGCA-------TGGTTGTTAAATTATT-----AGAGTGGCAATGAATACAGGAATGGTGAAGTCAATGGTGTGCATTGTGCTTGCTCAATTCTCACTTGTTGCGCTATTTCCTCTATGTATTTGTTATCAAACACATCAAAGCACGAGCTCTGTAGCCTCTCTATCCCCTCAGTTTTACGACAACTCGTGCCCAAACGCACAAGCCATCGTTCAATCTTACGTCGCCAATGCATACTTGAATGACCCTCGCATGGCTGCCTCAATTCTTAGGCTCCATTTCCATGACTGTTTCGTCAATGTTTGTCAAAATCTAGTCTATTCTTCAAATATATAATG-TTTAATATAAATAAGGAGAAATGTTGTTTG--ATATATATACTTTGGTTGGTGCAGGGATGTGATGCTTCCGTACTATTGGACAGTAGTGGAACCATGGAAAGCGAGAAACGATCAAATGCAAATCGAGACTCTGCTCGAGGGTTCGAAGTCATTGACGAGATCAAGTCTGCCTTGGAAAATGAATGTCCTGAAACAGTTTCTTNNNNNTCATGACTATAATGCTTTAACCAATTTTCTCTTTTGATTTCTAGAATCTAGACCCTTCATCGTTTGGTTCAATTGTTGAATCATAAGCTCGTGAAATTCTAGAAATGTTTTGACTGATCATATAGACTAAAGGTAAAAGTGATAGTACTTAAACAAAAAAAT----AAATAAACCTCTAATATTAACTAGTACTTTTTTTTTTTGCTTTGTTATTAAAAAAATATAACTCTTTATTTgGGAAAAAAATATCTGTAACCAAA--------------AACTTAACCGTCTGTAACAAATTGCCGAACCGACAAATTGAGGAGCAAGGGCAAATTGGTAATTTCGTTTAgATTTCCCGCTTCTTTCATCATCTCCAATTTCTCACTTCTCGAGgGTTAACAAATTACAATCCCAgACAAATTAgATCAgAAgAAGGAgAGAAgAAgAGAAgAGGATGAGGTTCCTCGgAgACTACAAGTTCGCTTTACTTACTTGCTCCGTTATCGCTCTCAGCATCTACTTCGCGATTAACGTCAAATTTCGTTTCGCGAACGATTCACCGGGAACTCGTACCGGAGTTAAGGTTTCCGAAAAATCTCCCTTCAACGACAAATTCATGTACATGTCAATCGCTgAAGATATCGATCGATCTTACCTCCACTACGATTACTACCGtGAATCTTGCCCTACCGCCGAGAAAATCATCgcGAAAGCTATCAGAGATATCTACaATGTCacaCCCAGcGTAGCTCCGCCTATTATCCGTCTCCTCTTTCACGATTGCTtCaTCGGGGTCAGaTTTTCTGATTTCTGGCtTTCCCtTTCTTGNNNNNAAAgAATTAGAGTTGAATCAAAGTTTAACGCCTGCTAAAACAATATTCTATAATCACATTCATTATAAATGATTACACACTATTAATTAGGAATTAATTTGATAGAAACGAACAAAAGAGAAAAAAACAAACCCAACATGATCTGCAATCGTCAACGCGCGAAGCCAGCTCATGACCAATCACATAACGCGGTTTTCAGTTTTGAAT-GGATTACAACGTCGTCGTTTCGTCAAATTACCTCAACACTCTAGCCCCTTTCGCTGACTTCAACATCACCATTTGACTTCTCAATCCCTCTATAAGTTACTCGCATTCTCGTATCACTTTCCATGCATCTAAAACAAACTCTATCTACTAACTCGAAACACACTTGCGATCTTTATCTAAAACACAAACCAACAAAAAGAAAAA-TGGGCTTGGTCAGATCATTTGCTTTGTTCTTAGTCATCCTTAGTTGTCTCATCGCGGTGTATGGCCAAGGTACGAGGATCGGGTTCTACTCGACCACGTGCCCTAATGCCGAGACGATTGTTCGGACCACTGTAGCATCTCACTTTAGTTCAGATCCAAAGGTTGCACCGGGGTTACTGAGAATGCACAACCATGATTGCTTTGTCCAAGGTTGTGATGGTTCGGTGCTATTATCGGGACCTAACTCTGAAAGAACCGCTGGCGCAAACGTTAACCTTCATGGTTTTGAAGTCATTGACGATGCCAAGAGGCAGCTCGAGGCAGCATGTCCTGGTGTTGTCTCTTGTGCTGATATATTGGCCTTAGCGGCTCGTGATTCCGTTGCTCTCGTAAGTATATATATA--CTAATTATACAACTATCAATATATCATACATAAGCAAAGAACTATGTCTT
>Fos9 C5
GATaTAACTTTGCTAAATGTCTGATTTTGTAAATAACTTGTGAAGAGAAAATCTTTATTTGGTAAGAGTTGTTTTCTCAATGTAGCAGTTTACTCATCATTTTCAAAGTTCAACTCTCATATAACACAAAGAGGTTAGACAGTGCAGATGCTTATGGTTGAGAAGCTTTACCTAACAATGGTACAAGGCGGTTTTGTTGGGATCACATGTGAAGTTAGGCACATGGATTCGTTCTTGGAGTTGGTACAAGGACTTCAAAAAGACAACGATGATGTATAATAAGGACAAGTTGACTATGTCTCTCTCTTTTATCTTAACATTCTAAATTAGGATTTGGTAAACTGAGAGCAGTTACCTTTTGATGAATCTCTTCAAGTATAAAAACCCTCACCATTTTACTACTA---TCTCATCTTAAAA-CCCTCGAGTTACACAAAAATGGCTATCTCAAAGCTTATTCCTACTCTTGTGCTCTTTGTTTTGTTCTCTTTTGATGTTAGTGTTGCTCATCCAGGTCTAGGATTTGGATGGGGAAGTAATAGTCCCATTGGAGGATCTTTTTACTCAAATCTTTACCCACAATTTTACCAGTTCTCTTGTCCACAAGCTGATGAGATTGTCATGACGGTGCTCGAAAAAGCCATAGCTAAAGAACCAAGAATGGCAGCATCTTTACTCAGACTTCACTTCCACGACTGCTTCGTTCAGGTAAAAGTATCTTTACCTATTTTTGTTTTCCCTTTATGTGTCTCTTATGCTTAACTCTTATACACTACACTTTTTGTGTAAACAGGGCTGTGATGCATCAATCTTGTTGGATGATAGTGCTACCATTAGAAGTGAGAAGAACGCGGGACCAAACAAGAACTCNNNNNTAAACTTTGAGGATATAGCAAAGAAGCTTTAAGTAAAGCAAACGAATCATTAATATTTTGGGAGGATGTATATATATATTTGAAGTTGTTGTTGTTGTTGTT---------TAAAACTGTTTTTTTTCTCT--TGTAATTAAGGTTGAAACAGATTTTGAAAGGACGTTAGCACGAAACTCGTAAATAACGCATGTTTATTTTCCAAATAAATTTATAATAAAACTATTATACATCAAAACCCATTAATTCATCATAGTGGCAACCAAGTGTATATAGCAATATAAATCAATTTTTTAAAAACAACTTCTGTAAACAAAAGGAAAGTGAAGGCACTATGTGTCCCCACACGGTTCCATTGAGACAAAGGCATATGTATGTGTGTGAGTATAAATATAAGTTGGTTCTTGAACATCATTGCATGTTGATTAATCACACAGCACAAATAAGAGTTAGAAAAATGGGAGTGTACTTAGGCAAGTATTGTTATATAATGATAATAATGTTAGTGTTGGTGTTGGGAAAAGAAGTGAGAAGCCAGTTGTTAAAAAATGGTTATTATTCAACTTCATGTCCAAAAGCTGAGTCGATAGTTAGATCCACTGTTGAATCTCACTTTGATTCTGATCCCACAATTTCCCCTGGCTTGCTTAGGCTTCATTTCCATGACTGTTTTGTTCAGGTTTCAATTTTAATTTTTCTTTTGCTAATCTCAATCTCCTTTCTATCAATTATGCAAGTTAATTAATTGTTGAATATGACCTATTATTAGGGTTGTGATGGTTCGGTTTTAATCAAAGGGAAATCTGCGGAGCAAGCTGCTCTACCAAATCTTGGTCTAAGAGGTTTAGAAGTGATCGATGATGCTAAAGNNNNNGTTTtCTATTCCcaACACAAAGGAAGACAAAAGAAGGAGTGAAAATCGGTAACTATATATAGATGTAACGAATCTTATATCCAAACCAACACTCACAATTAATGTATCCCCCCATCCAACAAATTAAAAGCCACGTTGACGTGACAAATCATACTTGGTGACGCCTTCCTCTATAAATTATCCAACCATGCATTCATCGTCATTCCCACAATAATCGCTGAGAGTCCAAATGAATACAAAAACGGTGAAGTCAATGGCGGGCATTGTTCTCTCTCAAATCTCACTTGTTGCGCTGTTTCCTCTATGTATTTGTTATCAAACACATCAAAGCACGAGCTCTGTAGCCTCTCTATCCCCTCAGTTTTACGAGAACTCGTGCCCAAACGCACAAGCCATCGTTCAATCTTACGTCGCCAATGCATACTTCAATGACCCTCGCATGGCTGCCTCAATTCTTAGGCTCCATTTCCACGACTGTTTCGTCAATGTTTGACAAAATCTAGTCTATTCTTCAGATATATAATG-TTTGATTTAAATAAGGAGAAATGTTGTTTGATATATATATACTCTGGTTGGTGCAGGGATGTGATGCTTCCGTACTATTGGACAGTAGTGGAACCATGGAAAGCGAGAAACGATCAAATGCAAATCGAGACTCTGCTCGAGGGTTCGAAGTCATTGACGAGATCAAGTCTGCCTTGGAAAATGAATGTCCTGAAACAGTTTCTTNNNNNTcATGACTATAATGCTTTAACCAATTTTCTCTTTTGATTTCTAGAATCTAGACCCTTCATCGTTTGGTTCAATTGtTGAATCATAAGCTCGTGAAATTCTAGAAATGTTTTGACTGATCCTATAGACTAAAGGTAAAAGTGATTGTACTTAAACAAAAAAATTAAAAAAAAAACCTCTAATATTAACTAGTACTTTTTTTTGTTGCTTTGTTATTAAAAAAATATAACTCTTTATTTGGGAAAAAAATATCTGTAACCAAAAAAATATACGAAACAACTTAaCCGTCTGTAACAAATTGCCGAACCGACTAATTGAGGAGCAAGGGCAAATTGGTAATTTCGTTTAgATTTCCCGCTTCTTTCATCATCTCCAATTTCTCACTTCTCGAGgGTTAACAAATTACAATCCCAgACGAATTAgATCAgAAgAAGGAgAGAAgAAgAGAAgAGGATGAGGTTCCTCGgAgACTACAAGTTCGCTTTACTTACTTGCTCCGTTATCGCTCTCAGCATCTACTTCGCGATTAACGTCAAATTTCGTTTCGCGAACGATTCACCGGGAACTCGTACCGGAGTTAAGGTTTCCGAGAAATCTCCCTTCAACGAcGAATTCATGtACATGTCAATCGCTgAAGATATCGATCGATCTTACCTCCACTACGATTACTACCGTGAATCTTGCCCTACCGCCGAGAAAATCATCGCGAAAGCTATCAGAGATATCTACAATGTCacaCCcAGCGTAGCTCCGTCTATTATCCGTCTCCTCTTTCACGATTGCTTCATCGAGGTCAGATTTTCTGATTTCTGGCTTTCCCTTTCTTGNNNNNAAAgAATTAGAATTGAATCAAAGTTTAACGCCTGCTAAAACAATATTCTATAATCACATTCATTATAAATGATTACACACTATTAATTAGGAATTAATTTGATAGAAACGAACAAAAGAGAAAAAAACAAACCCAACATGATCTGCAATCGTCAACGCGCGAAGCCAGCTCATGACCAATCACATAACGCGGTTTTCAGTTTTGAAT-GGATTACAACGTCGTCGTTTCGTCAAATTACCTCAACACTCTAGCCCCTTTCTCTGACTTCAACATCACCATTTGACTTCTCAATCCCTCTATAAGTTACTCGCATTCTCGTATCACTTTCCATGCATCTAAAACAAACTCTATCTACTAACTCGAAACACACTTGCGATCTTTATCTAAAACACAAACCAACAAAAAGAAAAA-TGGGCTTGGTCAGATCATTTGCTTTGTTCTTAGTCTTCCTTAGTTGTCTCATCGCGGTGTATGGCCAAGGTACGAGGATCGGGTTCTACTCGACCACGTGCCCTAATGCCGAGACGATTGTTCGGACCACTGTAGCATCTCACTTTAGTTCAGATCCAAAGGTTGCACCGGGGTTACTGAGAATGCACAACCATGATTGCTTTGTCCAAGGTTGTGATGGTTCGGTGCTATTATCGGGACCTAACTCTGAAAGAACCGCTGGCGCAAACGTTAACCTTCATGGTTTTGAAGTCATTGACGATGCCAAGAGGCAGCTCGAGGCAGCATGTCCTGGTGTTGTCTCTTGTGCTGATATATTGGCCTTAGCGGCTCGTGATTCCGTTGCTCTCGTAAGTATATATATA--CTAATTATACAACTATCAATATATCATACATAAGCAAAGAACTATGTCTT
>Camu7 C6
GATATAACTTTGCTAAATGTCTGATTTTGTAAATAACTTGTGAAGAGAAAATCTTTATTTGGTAAGAGTTGTTTTCTCAATGTAGCAGTTTACTCATCATTTTCAAAGTTCAACTCTCATTTAACACAAAGAGGTTAGACAGTGCAGATGCTTATGGTTGAGAAGCTTTACCTAACAATGGTACAAGGCGGTTTTGTTGGGATCACATGTGAAGTTAGGCACATGGATTCGTTCTTGGAGTTGGTACAAGGACTTCAAAAAGACAACGATGATGTATAATAAGGACAAGTTGACTATGTCTCTCTCTTTTATCTTAACATTCTAAATTAGGATTTGGTAAACTGAGAGCAGTTACCTTTTGATGAATCTCTTCAAGTATAAAAACCCTCACCATTTTACTACTA---TCTCATCTTAAAA-CCCTCGAGTTACACAAAAATGGCTATCTCAAAGCTTATTCCTACTCTTGTGCTCTTTGTTTTGTTCTCTTTTGATGTTAGTGTTGCTCATCCAGGTCTAGGATTTGGATGGGGAAGTAATAGTCCCATTGGAGGATCTTTTTACTCAAATCTTTACCCACAATTTTACCAGTTCTCTTGTCCACAAGCTGATGAGATTGTCATGACGGTGCTCGAAAAAGCCATAGCTAAAGAACCAAGAATGGCAGCATCTTTACTCAGACTTCACTTCCACGACTGCTTCGTTCAGGTAAAAGTATCTTTACCTATTTTTGTTTTCCCTTTATGTGTCTCTTATGCTTAACTCTTATACACTACACTTTTTGTGTAAACAGGGCTGTGATGCATCAATCTTgTTGGATGATAGTGCTACCATTAgAAGTGAGAAGAACGCGGGaCCAAACAAGAACTCNNNNNtaAACTTtgaggaTATAGCAAAGaAgCTtTAAgtAAAGCAAACGAATCATTAataTTTTGGGAGGATGTATATATATATTTGAAGTTGTTGTTGTTGTTGTT---------TAAAACTGTTTTTTTtCTCT--TGTAATTAAGGTTGAAACAGATTTTGAAAGGACGTTAGCACGAAACTCGTAAATAACGCATGTTTATTTTCCAAATAAATTTATAATAAAACTATTATACATCAAAACCCATTAATTCATCATAGTGGCAACCAAGTGTATATAGCAATATAAATCAATTTTTTAAAAACAACTTCTGTAAACAAAAGGAAAGTGAAGGCACTATGTGTCCCCACACGGTTCCATTGAGACAAAGGCATATGTATGTGTGTGAGTATAAATATAAGTTGGTTcttGAACATCATTGCATgTTgATTAATCACACAgcACAAATAAgaGTTAGAAAAATGGGAGtgtactTAggcAagtaTTgttAtataatgataataaTGTTAGTGTTGGTGTTGGGAAAAGAAGTGAGAAGCCAGTTGTTAAAAAATGGTTATTATTCAACTTCATGTCCAAAAGCTGAGTCGATAGTTAGATCCACTGTTGAATCTCACTTTGATTCTGATCCCACAATTTCCCCTGGCTTGCTTAGGCTTCATTTCCATGACTGTTTTGTTCAGGTTTCAATTTTAATTTTTCTTTTGCTAATCTCAATCTCCTTTCTATCAATTATGCAAGTTAATTAATTGTTGAATATGACCTATTATTAGGGTTGTGATGGTTCGGTTTTAATCAAAGGGAAATCTGCGGAGCAAGCTGCTCTACCAAATCTTGGTCTAAGAGGTTTAGAAGTGATCGATGATGCTAAAGNNNNNGTTTTCTATTCCCAACACAAAGGAAGACAAAA-AAGAAGTGATAATTGGAAACTATATATAGATGTAACGAATCTTATATCCAAACCAACACTAACAATTAATGTAT---CTCATCCAACAAATTAAAAGCCAAGTTGACGTAACAATTAATACTTG-TCAAATCTTCTTCTATAAATTATCCCACAATGCA-------TGGTTGTTAAATTAAT-----AGAGTGGCAATGAATACAGGAATGGTGAAGTCAATGGTGTGCATTGTGCTTGCTCAATTCTCACTTGTTGCGCTATTTCCTCTATGTATTTGTTATCAAACACATCAAAGCACGAGCTCTGTAGCCTCTCTATCCCCTCAGTTTTACGACAACTCGTGCCCAAACGCACAAGCCATCGTTCAATCTTACGTCGCCAATGCATACTTGAATGACCCTCGCATGGCTGCCTCAATTCTTAGGCTCCATTTCCATGACTGTTTCGTCAATGTTTGTCAAAATCTAGTCTATTCTTCAAATATATAATG-TTTAATATAAATAAGGAGAAATGTTGTTTG--ATATATATACTTTGGTTGGTGCAGGGATGTGATGCTTCCGTACTATTGGACAGTAGtGGAACCATGGAAAGCGAGAAACGATCAAATGCAAATCGAGACTCTGCTCGAGGGTTCGAAGTCATTGACGAGATCAAGTCTGCCTTGGAAAATGAATGTCCTGAAACAGTTTCTTNNNNNTCATGACTATAATGCTTTAACCAaTtTTCTcTTTTGATTTCTAGAATCTAgaCCCTTCATCGTTTGGTTCAATTGTTGAATCATAAGCTCGTGAAATTCTAGAAATGTTTTGACTGATCCTATAGACTAAAGGTGAAAGTGATTGTACTTAAACAAAAAAATTAAAAAAAAAACCTCTAATATTAACTAGTACTTTTTTTTGTTGCTTTGTTATTAAAAAAATATAACTCTTTATTTGGGAAAAAAATATCTGTAACCAAAAAAATATACGAAACAACTTAACCGTCTGTAACAAATTGCCGAACCGACTAATTGAGGAGCAAGGGCAAATTGGTAATTTCGTTTAgATTTCCCGCTTCTTTCATCATCTCCAATTTCTCACTTCTCGAGgGTTAACAAATTACAATCCCAgACGAATTAgATCAgAAgAAGGAgAGAAgAAgAGAAgAGGATGAGGTTCCTCGgAgACTACAAGTTCGCTTTACTTACTTGCTCCGTTATCGCTCTCAGCATCTACTTCGCGATTAACGTCAAATTTCGTTTCGCGAACGATTCACCGGGAACTCGTACCGGAGTTAAGGTTTCCGAGAAATCTCCCTTCAACGAcGAATTCATGtACATGTCAATCGCTgAAGATATCGATCGATCTTACCTCCACTACGATTACTACCGTGAATCTTGCCCTACCGCCGAGAAAATCATCGCGAAAGCTATCAGAGATATCTACAATGTCaCACCCAGCGTAGCTCCGTCTATTATCCGTCTCCTCTTTCACGATTGCTTCATCGAGGTCAGATTTTCTGATTTCTGGCTTTCCCTTTCTTGNNNNNAAAgAATTAGAATTGAATCAAAGTTTAACGCCTgcTaAAACaATATTCTATAATCACATTCATTATaAaTGATTACACACTATTAATTAGGAATTAATTTGATAGAAACGAACAAAAGAGAAAAAAACAAACCCAACATGATCTGCAATCGTCAACGCGCGAAGCCAGCTCATGACCAATCACATAACGCGGTTTTCAGTTTTGAAT-GGATTACAACGTCGTCGTTTCGTCAAATTACCTCAACACTCTAGCCCCTTTCTCTGACTTCAACATCACCATTTGACTTCTCAATCCCTCTATAAGTTACTCGCATTCTCGTATCACTTTCCATGCATCTAAAACAAACTCTATCTACTAACTCGAAACACACTTGCGATCTTTATCTAAAACACAAACCAACAAAAAGAAAAA-TGGGCTTGGTCAGATCATTTGCTTTGTTCTTAGTCTTCCTTAGTTGTCTCATCGCGGTGTATGGCCAAGGTACGAGGATCGGGTTCTACTCGACCACGTGCCCTAATGCCGAGACGATTGTTCGGACCACTGTAGCATCTCACTTTAGTTCAGATCCAAAGGTTGCACCGGGGTTACTGAGAATGCACAACCATGATTgctTTGTCCAAGgTtgtGATGGtTCGGTGCTatTATCGGGACctaACtcTGaaAGAacCgcTGgcGCAAACgttaACCttcATGGTttTgaAGTCaTTGACGAtgCCAagAGGcaGctcgAGGcaGCATGTCctGGtgtTGtCTCTTGTGCTGATATATTGGCCTTAGCGGCTCGTGATTCCGTTGCTCTCGTAAGTATATATATA--CTAATTATACAACTATcaaTATATCATACATAAGCAaaGAACTATGTCtT
>Camu3 C6
GAtATAACTTTGCTAAATGTCTGATTTTGTAAATAACTTGTGAAGAGAAAATCTTTATTTGGTAAGAGTTGTTTTCTCAATGTAGCAGTTTACTCATCATTTTCAAAGTTCAACTCTCATTTAACACAAAGAGGTTAGACAGTGCAGATGCTTATGGTTGAGAAGCTTTACCTAACAATGGTACAAGGCGGTTTTGTTGGGATCACATGTGAAGTTAGGCACATGGATTCGTTCTTGGAGTTGGTACAAGGACTTCAAAAAGACAACGATGATGTATAATAAGGACAAGTTGACTATGTCTCTCTCTTTTATCTTAACATTCTAAATTAGGATTTGGTAAACTGAGAGCAGTTACCTTTTGATGAATCTCTTCAAGTATAAAAACCCTCACCATTTTACTACTA---TCTCATCTTAAAA-CCCTCGAGTTACACAAAAATGGCTATCTCAAAGCTTATTCCTACTCTTGTGCTCTTTGTTTTGTTCTCTTTTGATGTTAGTGTTGCTCATCCAGGTCTAGGATTTGGATGGGGAAGTAATAGTCCCATTGGAGGATCTTTTTACTCAAATCTTTACCCACAATTTTACCAGTTCTCTTGTCCACAAGCTGATGAGATTGTCATGACGGTGCTCGAAAAAGCCATAGCTAAAGAACCAAGAATGGCAGCATCTTTACTCAGACTTCACTTCCACGACTGCTTCGTTCAGGTAAAAGTATCTTTACCTATTTTTGTTTTCCCTTTATGTGTCTCTTATGCTTAACTCTTATACACTACACTTTTTGTGTAAACAGGGCTGTGATGCATCAATCTTGTTGGATGATAGTGCTACCATTAGAAGTGAGAAGAACGCGGGACCAAACAAGAACTCNNNNNtaAaCTTTGAggaTATAGCAAAGAAGCTTTAAGTAAAGCAAACGAATCATTAATATTTTGGGAGGATGTATATATATATTTGAAGTTGTTGTTGTTGTTGTT---------TAAAACTGTTTTTTTtCTCT--TGTAATTAAGGTTGAAACAGATTTTGAAAGGACGTTAGCACGAAACTCGTAAATAACGCATGTTTATTTTCCAAATAAATTTATAATAAAACTATTATACATCAAAACCCATTAATTCATCATAGTGGCAACCAAGTGTATATAGCAATATAAATCAATTTTTTAAAAACAACTTCTGTAAACAAAAGGAAAGTGAAGGCACTATGTGTCCCCACACGGTTCCATTGAGACAAAGGCATATGTATGTGTGTGAGTATAAATATAAGTTGGTTCTTGAACATCATTGCATGTTGATTAATCACACAGCACAAATAAGAGTTAGAAAAATGGGAGTGTACTTAGGCAAGTATTGTTATATAATGATAATAATGTTAGTGTTGGTGTTGGGAAAAGAAGTGAGAAGCCAGTTGTTAAAAAATGGTTATTATTCAACTTCATGTCCAAAAGCTGAGTCGATAGTTAGATCCACTGTTGAATCTCACTTTGATTCTGATCCCACAATTTCCCCTGGCTTGCTTAGGCTTCATTTCCATGACTGTtTTGTTCAGGTTTCAATTTTAATTTTTCTTTTGCTAATCTCAATCTCCTTTCTATCAATTATGCAAGTTAATTAATTGTTGAATATGACCTATTATTAGGGTTGTGATGGTTCGGTTTTAATCAAAGGGAAATCTGCGGAGCAAGCTGCTCTACCAAATCTTGGTCTAAGAGGTTTAGAAGTGATCGATGATGCTAAAGNNNNNGTTTTCTATTCCCAACACAAAGGAAGACAAAA-AAGAAGTGATAATTGGAAACTATATATAGATGTAACGAATCTTATATCCAAACCAACACTAACAATTAATGTAT---CTCATCCAACAAATTAAAAGCCAAGTTGACGTAACAATTAATACTTG-TCAAATCTTCTTCTATAAATTATCCCACAATGCA-------TGGTTGTTAAATTAAT-----AGAGTGGCAATGAATACAGGAATGGTGAAGTCAATGGTGTGCATTGTGCTTGCTCAATTCTCACTTGTTGCGCTATTTCCTCTATGTATTTGTTATCAAACACATCAAAGCACGAGCTCTGTAGCCTCTCTATCCCCTCAGTTTTACGACAACTCGTGCCCAAACGCACAAGCCATCGTTCAATCTTACGTCGCCAATGCATACTTGAATGACCCTCGCATGGCTGCCTCAATTCTTAGGCTCCATTTCCATGACTGTTTCGTCAATGTTTGTCAAAATCTAGTCTATTCTTCAAATATATAATG-TTTAATATAAATAAGGAGAAATGTTGTTTG--ATATATATACTTTGGTTGGTGCAGGGATGTGATGCTTCCGTACTATTGGACAGTAGTGGAACCATGGAAAGCGAGAAACGATCAAATGCAAATCGAGACTCTGCTCGAGGGTTCGAAGTCATTGACGAGATCAAGTCTGCCTTGGAAAATGAATGTCCTGAAACAGTTTCTTNNNNNTCATGACTATAATGCTTTAACCAATTTTCTCTTTTGATTTCTAGAATCTAGACCCTTCATCGTTTGGTTCAATTGTTGAATCATAAGCTCGTGAAATTCTAGAAATGTTTTGACTGATCCTATAGACTAAAGGTGAAAGTGATTGTACTTAAACAAAAAAATTAAAAAAAAAACCTCTAATATTAACTAGTACTTTTTTTTGTTGCTTTGTTATTAAAAAAATATAACTCTTTATTTGGGAAAAAAATATCTGTAACCAAAAAAATATACGAAACAACTTAACCGTCTGTAACAAATTGCCGAACCGACTAATTGAGGAGCAAGGGCAAATTGGTAATTTCGTTTAgATTTCCCGCTTCTTTCATCATCTCCAATTTCTCACTTCTCGAGgGTTAACAAATTACAATCCCAgACGAATTAgATCAgAAgAAGGAgAGAAgAAgAGAAgAGGATGAGGTTCCTCGgAgACTACAAGTTCGCTTTACTTACTTGCTCCGTTATCGCTCTCAGCATCTACTTCGCGATTAACGTCAAATTTCGTTTCGCGAACGATTCACCGGGAACTCGTACCGGAGTTAAGGTTTCCGAGAAATCTCCCTTCAACGACGAATTCATGTACATGTCAATCGCTgAAGATATCGATCGATCTTACCTCCACTACGATTACTACCGTGAATCTTGCCCTACCGCCGAGAAAATCATCGCGAAAGCTATCAGAGATATCTACAATGTCACACCCAGCGTAGCTCCGTCTATTATCCGTCTCCTCTTTCACGATTGCTTCATCGAGGTCAGATTTTCTGATTTCTGGCTTTCCCTTTCTTGNNNNNAAAgAATTAGAATTGAATCAAAGTTTAACGCCTGctAAAACAATATTctATAATCACATTCATTATAAATGATTACACACTATTAATTAGGAATTAATTTGATAGAAACGAACAAAAGAGAAAAAAACAAACCCAACATGATCTGCAATCGTCAACGCGCGAAGCCAGCTCATGACCAATCACATAACGCGGTTTTCAGTTTTGAAT-GGATTACAACGTCGTCGTTTCGTCAAATTACCTCAACACTCTAGCCCCTTTCTCTGACTTCAACATCACCATTTGACTTCTCAATCCCTCTATAAGTTACTCGCATTCTCGTATCACTTTCCATGCATCTAAAACAAACTCTATCTACTAACTCGAAACACACTTGCGATCTTTATCTAAAACACAAACCAACAAAAAGAAAAA-TGGGCTTGGTCAGATCATTTGCTTTGTTCTTAGTCTTCCTTAGTTGTCTCATCGCGGTGTATGGCCAAGGTACGAGGATCGGGTTCTACTCGACCACGTGCCCTAATGCCGAGACGATTGTTCGGACCACTGTAGCATCTCACTTTAGTTCAGATCCAAAGGTTGCACCGGGGTTACTGAGAATGCACAACCATGATTGCTTTGTCCAAGGTTGTGATGGTTCGGTGCTATTATCGGGACCTAACTCTGAAAGAACCGCTGGCGCAaACGTTAACCTTCATGGTTTTGAAGTCATTGACGATGCCAAGAGGCAGCTCGAGGCAGCATGTCCTGGTGTTGTCTCTTGTGCTGATATATTGGCCTTAGCGGCTCGTGATTCCGTTGCTCTCGTAAGTATATATATA--CTAATTATACAACTATCAATATATCATACATAAGCAAAGAACTATGTCTT
>Camu8 C6
GAtATAACTTTGCTAAATGTCTGATTTTGTAAATAACTTGTGAAGAGAAAATCTTTATTTGGTAAGAGTTGTTTTCTCAATGTAGCAGTTTACTCATCATTTTCAAAGTTCAACTCTCATTTAACACAAAGAGGTTAGACAGTGCAGATGCTTATGGTTGAGAAGCTTTACCTAACAATGGTACAAGGCGGTTTTGTTGGGATCACATGTGAAGTTAGGCACATGGATTCGTTCTTGGAGTTGGTACAAGGACTTCAAAAAGACAACGATGATGTATAATAAGGACAAGTTGACTATGTCTCTCTCTTTTATCTTAACATTCTAAATTAGGATTTGGTAAACTGAGAGCAGTTACCTTTTGATGAATCTCTTCAAGTATAAAAACCCTCACCATTTTACTACTA---TCTCATCTTAAAA-CCCTCGAGTTACACAAAAATGGCTATCTCAAAGCTTATTCCTACTCTTGTGCTCTTTGTTTTGTTCTCTTTTGATGTTAGTGTTGCTCATCCAGGTCTAGGATTTGGATGGGGAAGTAATAGTCCCATTGGAGGATCTTTTTACTCAAATCTTTACCCACAATTTTACCAGTTCTCTTGTCCACAAGCTGATGAGATTGTCATGACGGTGCTCGAAAAAGCCATAGCTAAAGAACCAAGAATGGCAGCATCTTTACTCAGACTTCACTTCCACGACTGCTTCGTTCAGGTAAAAGTATCTTTACCTATTTTTGTTTTCCCTTTATGTGTCTCTTATGCTTAACTCTTATACACTACACTTTTTGTGTAAACAGGGCTGTGATGCATCAATCTTGTTGGATGATAGTGCTACCATTAGAAGTGAGAAGAACGCGGGACCAAACAAGAACTCNNNNNtAAACTTTGAGGaTATAGCAAAGAAGCTTtaagTaAAGCAAACGAATCATTAATATTTTGGGAGGATGTATATATATATTTGAAGTTGTTGTTGTTGTTGTT---------TAAAACTGTTTTTTTtCTCT--TGTAATTAAGGTTGAAACAGATTTTGAAAGGACGTTAGCACGAAACTCGTAAATAACGCATGTTTATTTTCCAAATAAATTTATAATAAAACTATTATACATCAAAACCCATTAATTCATCATAgTGGCAACCAAGTGTATATAGCAATATAAATCAATTTTTTAAAAACAACTTCTGTAAACAAAAGGAAAGTGAAGGCACTATGTGTCCCCACACGGTTCCATTGAGACAAAGGCATATGTATGTGTGTGAGTATAAATATAAGTTGGTTCTTGAACATCATTGCATGTTGATTAATCACACAGCACAAATAAGAGTTAGAAAAATGGGAGTGTACTTAGGCAAGTATTGTTATATAATGATAATAATGTTAGTGTTGGTGTTGGGAAAAGAAGTGAGAAGCCAGTTGTTAAAAAATGGTTATTATTCAACTTCATGTCCAAAAGCTGAGTCGATAGTTAGATCCACTGTTGAATCTCACTTTGATTCTGATCCCACAATTTCCCCTGGCTTGCTTAGGCTTCATTTCCATGACTGTTTTGTTCAGGTTTCAATTTTAATTTTTCTTTTGCTAATCTCAATCTCCTTTCTATCAATTATGCAAGTTAATTAATTGTTGAATATGACCTATTATTAGGGTTGTGATGGTTCGGTTTTAATCAAAGGGAAATCTGCGGAGCAAGCTGCTCTACCAAATCTTGGTCTAAGAGGTTTAGAAGTGATCGATGATGCTAAAGNNNNNGTTTTCTATTCCCAACACAAAGGAAGACAAAA-AAGAAGTGATAATTGGAAACTATATATAGATGTAACGAATCTTATATCCAAACCAACACTAACAATTAATGTAT---CTCATCCAACAAATTAAAAGCCAAGTTGACGTAACAATTAATACTTG-TCAAATCTTCTTCTATAAATTATCCCACAATGCA-------TGGTTGTTAAATTAAT-----AGAGTGGCAATGAATACAGGAATGGTGAAGTCAATGGTGTGCATTGTGCTTGCTCAATTCTCACTTGTTGCGCTATTTCCTCTATGTATTTGTTATCAAACACATCAAAGCACGAGCTCTGTAGCCTCTCTATCCCCTCAGTTTTACGACAACTCGTGCCCAAACGCACAAGCCATCGTTCAATCTTACGTCGCCAATGCATACTTGAATGACCCTCGCATGGCTGCCTCAATTCTTAGGCTCCATTTCCATGACTGTTTCGTCAATGTTTGTCAAAATCTAGTCTATTCTTCAAATATATAATG-TTTAATATAAATAAGGAGAAATGTTGTTTG--ATATATATACTTTGGTTGGTGCAGGGATGTGATGCTTCCGTACTATTGGACAGTAGTGGAACCATggaAAGCGAGAAACGATCAAATGCAAAtcgAGAcTCTGctcGAGGGTTCGAAGTCATTGACgaGATCaagtCtgccTTggaAAAtgAATgtcCTGaaaCAGTTTCTTNNNNNTCATGACTATAATGCTTTAACCAATTTTCTCTTTTGATTTCTAGAATCTAGACCCTTCATCGTTTGGTTCAATTGTTGAATCATAAGCTCGTGAAATTCTAGAAATGTTTTGACTGATCCTATAGACTAAAGGTGAAAGTGATTGTACTTAAACAAAAAAATTAAAAAAAAAACCTCTAATATTAACTAGTACTTTTTTTTGTTGCTTTGTTATTAAAAAAATATAACTCTTTATTTGGGAAAAAAATATCTGTAACCAAAAAAATATACGAAACAACTTAACCGTCTGTAACAAATTGCCGAACCGACTAATTGAGGAGCAAGGGCAAATTGGTAATTTCGTTTAgATTTCCCGCTTCTTTCATCATCTCCAATTTCTCACTTCTCGAGgGTTAACAAATTACAATCCCAgACGAATTAgATCAgAAgAAGGAgAGAAgAAgAGAAgAGGATGAGGTTCCTCGgAgACTACAAGTTCGCTTTACTTACTTGCTCCGTTATCGCTCTCAGCATCTACTTCGCGATTAACGTCAAATTTCGTTTCGCGAACGATTCACCGGGAACTCGTACCGGAGTTAAGGTTTCCGAGAAATCTCCCTTCAACGACGAATTCATGTACATGTCAATCGCTgAAGATATCGATCGATCTTACCTCCACTACGATTACTACCGTGAATCTTGCCCTACCGCCGAGAAAATCATCGCGAAAGCTATCAGAGATATCTACAATGTCACACCCAGCGTAGCTCCGTCTATTATCCGTCTCCTCTTTCACGATTGCTTCATCGAGGTCAGATTTTCTGATTTCTGGCTTTCCCTTTCTTGNNNNNAAAgAAttAGAATTGAATCAAAGTTTAACGCCTGCtAAAACAATATTCTATAATCACATTCATTATAAATGATTACACACTATTAATTAGGAATTAATTTGATAGAAACGAACAAAAGAGAAAAAAACAAACCCAACATGATCTGCAATCGTCAACGCGCGAAGCCAGCTCATGACCAATCACATAACGCGGTTTTCAGTTTTGAAT-GGATTACAACGTCGTCGTTTCGTCAAATTACCTCAACACTCTAGCCCCTTTCTCTGACTTCAACATCACCATTTGACTTCTCAATCCCTCTATAAGTTACTCGCATTCTCGTATCACTTTCCATGCATCTAAAACAAACTCTATCTACTAACTCGAAACACACTTGCGATCTTTATCTAAAACACAAACCAACAAAAAGAAAAA-TGGGCTTGGTCAGATCATTTGCTTTGTTCTTAGTCTTCCTTAGTTGTCTCATCGCGGTGTATGGCCAAGGTACGAGGATCGGGTTCTACTCGACCACGTGCCCTAATGCCGAGACGATTGTTCGGACCACTGTAGCATCTCACTTTAGTTCAGATCCAAAGGTTGCACCGGGGTTACTGAGAATGCACAACCATGATTGCTTTGTCCAAGGTTGTGATGGTTCGGTGCTATTATCGGGACCTAACTCTGAAAGAACCGCTGGCGCAaACGTTAACCTTCATGGTTTTGAAGTCATTGACGATGCCAAGAGGCAGCTCGAGGCAGCATGTCCTGGTGTTGTCTCTTGTGCTGATATATTGGCCTTAGCGGCTCGTGATTCCGTTGCTCTCGTAAGTATATATATA--CTAATTATACAACTATcaaTATATCATACATAAGCAaaGAACTATGTCtT
>Camu10 C6
GatATAACTTTGCTAAATGTCTGATTTTGTAAATAACTTGTGAAGAGAAAATCTTTATTTGGTAAGAGTTGTTTTCTCAATGTAGCAGTTTACTCATCATTTTCAAAGTTCAACTCTCATTTAACACAAAGAGGTTAGACAGTGCAGATGCTTATGGTTGAGAAGCTTTACCTAACAATGGTACAAGGCGGTTTTGTTGGGATCACATGTGAAGTTAGGCACATGGATTCGTTCTTGGAGTTGGTACAAGGACTTCAAAAAGACAACGATGATGTATAATAAGGACAAGTTGACTATGTCTCTCTCTTTTATCTTAACATTCTAAATTAGGATTTGGTAAACTGAGAGCAGTTACCTTTTGATGAATCTCTTCAAGTATAAAAACCCTCACCATTTTACTACTA---TCTCATCTTAAAA-CCCTCGAGTTACACAAAAATGGCTATCTCAAAGCTTATTCCTACTCTTGTGCTCTTTGTTTTGTTCTCTTTTGATGTTAGTGTTGCTCATCCAGGTCTAGGATTTGGATGGGGAAGTAATAGTCCCATTGGAGGATCTTTTTACTCAAATCTTTACCCACAATTTTACCAGTTCTCTTGTCCACAAGCTGATGAGATTGTCATGACGGTGCTCGAAAAAGCCATAGCTAAAGAACCAAGAATGGCAGCATCTTTACTCAGACTTCACTTCCACGACTGCTTCGTTCAGGTAAAAGTATCTTTACCTATTTTTGTTTTCCCTTTATGTGTCTCTTATGCTTAACTCTTATACACTACACTTTTTGTGTAAACAGGGCTGTGATGCATCAATCTTGTTGGATGATAGTGCTACCATTAGAAGTGAGAAGAACGCGGGACCAAACAAGAACTCNNNNNTAAACTttgaggaTATAGCAAAGAAGCTTTAAgtAAAGCAAACGAATCATTAATATTTTGGGAGGATGTATATATATATTTGAAGTTGTTGTTGTTGTTGTT---------TAAAACTGTTTTTTTtCTCT--TGTAATTAAGGTTGAAACAGATTTTGAAAGGACGTTAGCACGAAACTCGTAAATAACGCATGTTTATTTTCCAAATAAATTTATAATAAAACTATTATACATCAAAACCCATTAATTCATCATAGTGGCAACCAAGTGTATATAGCAATATAAATCAATTTTTTAAAAACAACTTCTGTAAACAAAAGGAAAGTGAAGGCACTATGTGTCCCCACACGGTTCCATTGAGACAAAGGCATATGTATGTGTGTGAGTATAAATATAAGTTGGTTCTTGAACATCATTGCATGTTGATTAATCACACAGCACAAATAAGAGTTAGAAAAATGGGAGTGTACTTAGGCAAGTATTGTTATATAATGATAATAATGTTAGTGTTGGTGTTGGGAAAAGAAGTGAGAAGCCAGTTGTTAAAAAATGGTTATTATTCAACTTCATGTCCAAAAGCTGAGTCGATAGTTAGATCCACTGTTGAATCTCACTTTGATTCTGATCCCACAATTTCCCCTGGCTTGCTTAGGCTTCATTTCCATGACTGTTTTGTTCAGGTTTCAATTTTAATTTTTCTTTTGCTAATCTCAATCTCCTTTCTATCAATTATGCAAGTTAATTAATTGTTGAATATGACCTATTATTAGGGTTGTGATGGTTCGGTTTTAATCAAAGGGAAATCTGCGGAGCAAGCTGCTCTACCAAATCTTGGTCTAAGAGGTTTAGAAGTGATCGATGATGCTAAAGNNNNNGTTTTCTATTCCCAACACAAAGGAAGACAAAA-AAGAAGTGATAATTGGAAACTATATATAGATGTAACGAATCTTATATCCAAACCAACACTAACAATTAATGTAT---CTCATCCAACAAATTAAAAGCCAAGTTGACGTAACAATTAATACTTG-TCAAATCTTCTTCTATAAATTATCCCACAATGCA-------TGGTTGTTAAATTAAT-----AGAGTGGCAATGAATACAGGAATGGTGAAGTCAATGGTGTGCATTGTGCTTGCTCAATTCTCACTTGTTGCGCTATTTCCTCTATGTATTTGTTATCAAACACATCAAAGCACGAGCTCTGTAGCCTCTCTATCCCCTCAGTTTTACGACAACTCGTGCCCAAACGCACAAGCCATCGTTCAATCTTACGTCGCCAATGCATACTTGAATGACCCTCGCATGGCTGCCTCAATTCTTAGGCTCCATTTCCATGACTGTTTCGTCAATGTTTGTCAAAATCTAGTCTATTCTTCAAATATATAATG-TTTAATATAAATAAGGAGAAATGTTGTTTG--ATATATATACTTTGGTTGGTGCAGGGATGTGATGCTTCCGTACTATTGGACAGTAGTGGAACCATGGAAAGCGAGAAACGATCAAATGCAAATCGAGACTCTGCTCGAGGGTTCGAAGTCATTGACGAGATCAAGTCTGCCTTGGAAAATGAATGTCCTGAAACAGTTTCTTNNNNNTCATGACTATAATGCTTTAACCAATTTTCTCTTTTGATTTCTAGAATCTAGACCCTTCATCGTTTGGTTCAATTGTTGAATCATAAGCTCGTGAAATTCTAGAAATGTTTTGACTGATCCTATAGACTAAAGGTGAAAGTGATTGTACTTAAACAAAAAAATTAAAAAAAAAACCTCTAATATTAACTAGTACTTTTTTTTGTTGCTTTGTTATTAAAAAAATATAACTCTTTATTTGGGAAAAAAATATCTGTAACCAAAAAAATATACGAAACAACTTAACCGTCTGTAACAAATTGCCGAACCGACTAATTGAGGAGCAAGGGCAAATTGGTAATTTCGTTTAgATTTCCCGCTTCTTTCATCATCTCCAATTTCTCACTTCTCGAGgGTTAACAAATTACAATCCCAgACGAATTAgATCAgAAgAAGGAgAGAAgAAgAGAAgAGGATGAGGTTCCTCGgAgACTACAAGTTCGCTTTACTTACTTGCTCCGTTATCGCTCTCAGCATCTACTTCGCGATTAACGTCAAATTTCGTTTCGCGAACGATTCACCGGGAACTCGTACCGGAGTTAAGGTTTCCGAGAAATCTCCCTTCAACGACGAATTCATGTACATGTCAATCGCTgAAGATATCGATCGATCTTACCTCCACTACGATTACTACCGTGAATCTTGCCCTACCGCCGAGAAAATCATCGCGAAAGCTATCAGAGATATCTACAATGTCACACCCAGCGTAGCTCCGTCTATTATCCGTCTCCTCTTTCACGATTGCTTCATCGAGGTCAGATTTTCTGATTTCTGGCTTTCCCTTTCTTGNNNNNAAAgAATTAGAATTGAATCAAAGTTTAACGCCTGctAAAACAATATTCTATAATCACATTCATTATAAATGATTACACACTATTAATTAGGAATTAATTTGATAGAAACGAACAAAAGAGAAAAAAACAAACCCAACATGATCTGCAATCGTCAACGCGCGAAGCCAGCTCATGACCAATCACATAACGCGGTTTTCAGTTTTGAAT-GGATTACAACGTCGTCGTTTCGTCAAATTACCTCAACACTCTAGCCCCTTTCTCTGACTTCAACATCACCATTTGACTTCTCAATCCCTCTATAAGTTACTCGCATTCTCGTATCACTTTCCATGCATCTAAAACAAACTCTATCTACTAACTCGAAACACACTTGCGATCTTTATCTAAAACACAAACCAACAAAAAGAAAAA-TGGGCTTGGTCAGATCATTTGCTTTGTTCTTAGTCTTCCTTAGTTGTCTCATCGCGGTGTATGGCCAAGGTACGAGGATCGGGTTCTACTCGACCACGTGCCCTAATGCCGAGACGATTGTTCGGACCACTGTAGCATCTCACTTTAGTTCAGATCCAAAGGTTGCACCGGGGTTACTGAGAATGCACAACCATGATTGCTTTGTCCAAGGTTGTGATGGTTCGGTGCTATTATCGGGACCTAACTCTGAAAGAACCGCTGGCGCAaACGTTAACCTTCATGGTTTTGAAGTCATTGACGATGCCAAGAGGCAGCTCGAGGCAGCATGTCCTGGTGTTGTCTCTTGTGCTGATATATTGGCCTTAGCGGCTCGTGATTCCGTTGCTCTCGTAAGTATATATATA--CTAATTATACAACTATCAATATATCATACATAAGCAAAGAACTATGTCTT
>Camu9 C6
GAtATAACTTTGCTAAATGTCTGATTTTGTAAATAACTTGTGAAGAGAAAATCTTTATTTGGTAAGAGTTGTTTTCTCAATGTAGCAGTTTACTCATCATTTTCAAAGTTCAACTCTCATTTAACACAAAGAGGTTAGACAGTGCAGATGCTTATGGTTGAGAAGCTTTACCTAACAATGGTACAAGGCGGTTTTGTTGGGATCACATGTGAAGTTAGGCACATGGATTCGTTCTTGGAGTTGGTACAAGGACTTCAAAAAGACAACGATGATGTATAATAAGGACAAGTTGACTATGTCTCTCTCTTTTATCTTAACATTCTAAATTAGGATTTGGTAAACTGAGAGCAGTTACCTTTTGATGAATCTCTTCAAGTATAAAAACCCTCACCATTTTACTACTA---TCTCATCTTAAAA-CCCTCGAGTTACACAAAAATGGCTATCTCAAAGCTTATTCCTACTCTTGTGCTCTTTGTTTTGTTCTCTTTTGATGTTAGTGTTGCTCATCCAGGTCTAGGATTTGGATGGGGAAGTAATAGTCCCATTGGAGGATCTTTTTACTCAAATCTTTACCCACAATTTTACCAGTTCTCTTGTCCACAAGCTGATGAGATTGTCATGACGGTGCTCGAAAAAGCCATAGCTAAAGAACCAAGAATGGCAGCATCTTTACTCAGACTTCACTTCCACGACTGCTTCGTTCAGGTAAAAGTATCTTTACCTATTTTTGTTTTCCCTTTATGTGTCTCTTATGCTTAACTCTTATACACTACACTTTTTGTGTAAACAGGGCTGTGATGCATCAATCTTGTTGGATGATAGTGCTACCATTAGAAGTGAGAAGAACGCGGGACCAAACAAGAACTCNNNNNtAAACtttgAGGATATAGCAAAGAAGCTTTAAgtAAAGCAAACGAATCATTAATATTTTGGGAGGATGTATATATATATTTGAAGTTGTTGTTGTTGTTGTT---------TAAAACTGTTTTTTTtCTCT--TGTAATTAAGGTTGAAACAGATTTTGAAAGGACGTTAGCACGAAACTCGTAAATAACGCATGTTTATTTTCCAAATAAATTTATAATAAAACTATTATACATCAAAACCCATTAATTCATCATAGTGGCAACCAAGTGTATATAGCAATATAAATCAATTTTTTAAAAACAACTTCTGTAAACAAAAGGAAAGTGAAGGCACTATGTGTCCCCACACGGTTCCATTGAGACAAAGGCATATGTATGTGTGTGAGTATAAATATAAGTTGGTTCTTGAACATCATTGCATGTTGATTAATCACACAGCACAAATAAGAGTTAGAAAAATGGGAGTGTACTTAGGCAAGTATTGTTATATAATGATAATAATGTTAGTGTTGGTGTTGGGAAAAGAAGTGAGAAGCCAGTTGTTAAAAAATGGTTATTATTCAACTTCATGTCCAAAAGCTGAGTCGATAGTTAGATCCACTGTTGAATCTCACTTTGATTCTGATCCCACAATTTCCCCTGGCTTGCTTAGGCTTCATTTCCATGACTGTTTTGTTCAGGTTTCAATTTTAATTTTTCTTTTGCTAATCTCAATCTCCTTTCTATCAATTATGCAAGTTAATTAATTGTTGAATATGACCTATTATTAGGGTTGTGATGGTTCGGTTTTAATCAAAGGGAAATCTGCGGAGCAAGCTGCTCTACCAAATCTTGGTCTAAGAGGTTTAGAAGTGATCGATGATGCTAAAGNNNNNGTTTTCTATTCCCAACACAAagGAAGaCAAAA-AAGAAGTGATAATTGGAAACTATATATAGATGTAACGAATCTTATATCCAAACCAACACTAACAATTAATGTAT---CTCATCCAACAAATTAAAAGCCAAGTTGACGTAACAATTAATACTTG-TCAAATCTTCTTCTATAAATTATCCCACAATGCA-------TGGTTGTTAAATTAAT-----AGAGTGGCAATGAATACAGGAATGGTGAAGTCAATGGTGTGCATTGTGCTTGCTCAATTCTCACTTGTTGCGCTATTTCCTCTATGTATTTGTTATCAAACACATCAAAGCACGAGCTCTGTAGCCTCTCTATCCCCTCAGTTTTACGACAACTCGTGCCCAAACGCACAAGCCATCGTTCAATCTTACGTCGCCAATGCATACTTGAATGACCCTCGCATGGCTGCCTCAATTCTTAGGCTCCATTTCCATGACTGTTTCGTCAATGTTTGTCAAAATCTAGTCTATTCTTCAAATATATAATG-TTTAATATAAATAAGGAGAAATGTTGTTTG--ATATATATACTTTGGTTGGTGCAGGGATGTGATGCTTCCGTACTATTGGACAGTAGTGGAACCATGGAAAGCGAGAAACGATCAAATGCAAATCGAGACTCTGCTCGAGGGTTCGAAGTCATTGACGAGATCAAGTCTGCCTTGGAAAATGAATGTCCTGAAACAGTTTCTTNNNNNTCATGACTATAATGCTTTAACCAATTTTCTcTTTTGATTTCTAGAATCTagACCCTTCATCGTTTGGTTCAATTGTTGAATCATAAGCTCGTGAAATTCTAGAAATGTTTTGACTGATCCTATAGACTAAAGGTGAAAGTGATTGTACTTAAACAAAAAAATTAAAAAAAAAACCTCTAATATTAACTAGTACTTTTTTTTGTTGCTTTGTTATTAAAAAAATATAACTCTTTATTTGGGAAAAAAATATCTGTAACCAAAAAAATATACGAAACAACTTAACCGTCTGTAACAAATTGCCGAACCGACTAATTGAGGAGCAAGGGCAAATTGGTAATTTCGTTTAgATTTCCCGCTTCTTTCATCATCTCCAATTTCTCACTTCTCGAGgGTTAACAAATTACAATCCCAgACGAATTAgATCAgAAgAAGGAgAGAAgAAgAGAAgAGGATGAGGTTCCTCGgAgACTACAAGTTCGCTTTACTTACTTGCTCCGTTATCGCTCTCAGCATCTACTTCGCGATTAACGTCAAATTTCGTTTCGCGAACGATTCACCGGGAACTCGTACCGGAGTTAAGGTTTCCGAGAAATCTCCCTTCAACGACGAATTCATGTACATGTCAATCGCTgAAGATATCGATCGATCTTACCTCCACTACGATTACTACCGTGAATCTTGCCCTACCGCCGAGAAAATCATCGCGAAAGCTATCAGAGATATCTACAATGTCACACCCAGCGTAGCTCCGTCTATTATCCGTCTCCTCTTTCACGATTGCTTCATCGAGGTCAGATTTTCTGATTTCTGGCTTTCCCTTTCTTGNNNNNAAAgAATTAGAATTGAATCAAAGTTTAACGCCTGctaAAACAATATTCTATAATCACATTCATTATAAATGATTACACACTATTAATTAGGAATTAATTTGATAGAAACGAACAAAAGAGAAAAAAACAAACCCAACATGATCTGCAATCGTCAACGCGCGAAGCCAGCTCATGACCAATCACATAACGCGGTTTTCAGTTTTGAAT-GGATTACAACGTCGTCGTTTCGTCAAATTACCTCAACACTCTAGCCCCTTTCTCTGACTTCAACATCACCATTTGACTTCTCAATCCCTCTATAAGTTACTCGCATTCTCGTATCACTTTCCATGCATCTAAAACAAACTCTATCTACTAACTCGAAACACACTTGCGATCTTTATCTAAAACACAAACCAACAAAAAGAAAAA-TGGGCTTGGTCAGATCATTTGCTTTGTTCTTAGTCTTCCTTAGTTGTCTCATCGCGGTGTATGGCCAAGGTACGAGGATCGGGTTCTACTCGACCACGTGCCCTAATGCCGAGACGATTGTTCGGACCACTGTAGCATCTCACTTTAGTTCAGATCCAAAGGTTGCACCGGGGTTACTGAGAATGCACAACCATGATTGCTTTGTCCAAGGTTGTGATGGTTCGGTGCTATTATCGGGACCTAACTCTGAAAGAACCGCTGGCGCAaACGTTAACCTTCATGGTTTTGAAGTCATTGACGATGCCAAGAGGCAGCTCGAGGCAGCATGTCCTGGTGTTGTCTCTTGTGCTGATATATTGGCCTTAGCGGCTCGTGATTCCGTTGCTCTCGTAAGTATATATATA--CTAATTATACAACTATCAATATATCATACATAAGCAAAGAACTATGTCtt
>Camu14 C6
gaTATAACTTTGCTAAATGTCTGATTTTGTAAATAACTTGTGAAGAGAAAATCTTTATTTGGTAAGAGTTGTTTTCTCAATGTAGCAGTTTACTCATCATTTTCAAAGTTCAACTCTCATTTAACACAAAGAGGTTAGACAGTGCAGATGCTTATGGTTGAGAAGCTTTACCTAACAATGGTACAAGGCGGTTTTGTTGGGATCACATGTGAAGTTAGGCACATGGATTCGTTCTTGGAGTTGGTACAAGGACTTCAAAAAGACAACGATGATGTATAATAAGGACAAGTTGACTATGTCTCTCTCTTTTATCTTAACATTCTAAATTAGGATTTGGTAAACTGAGAGCAGTTACCTTTTGATGAATCTCTTCAAGTATAAAAACCCTCACCATTTTACTACTA---TCTCATCTTAAAA-CCCTCGAGTTACACAAAAATGGCTATCTCAAAGCTTATTCCTACTCTTGTGCTCTTTGTTTTGTTCTCTTTTGATGTTAGTGTTGCTCATCCAGGTCTAGGATTTGGATGGGGAAGTAATAGTCCCATTGGAGGATCTTTTTACTCAAATCTTTACCCACAATTTTACCAGTTCTCTTGTCCACAAGCTGATGAGATTGTCATGACGGTGCTCGAAAAAGCCATAGCTAAAGAACCAAGAATGGCAGCATCTTTACTCAGACTTCACTTCCACGACTGCTTCGTTCAGGTAAAAGTATCTTTACCTATTTTTGTTTTCCCTTTATGTGTCTCTTATGCTTAACTCTTATACACTACACTTTTTGTGTAAACAgGGCTGTGATGCATCAATCTTGTTGGATGATAGTGCTACCATTAGAAGTGAGAAGAACGCGGGACCAAACAAGAACTCNNNNNTAAACTTTGAGGATATAGCAAAGAAGCTTTAAgTaAAGCAAACGAATCATTAATATTTTGGGAGGATGTATATATATATTTGAAGTTGTTGTTGTTGTTGTT---------TAAAACTGTTTTTTTTCTCT--TGTAATTAAGGTTGAAACAGATTTTGAAAGGACGTTAGCACGAAACTCGTAAATAACGCATGTTTATTTTCCAAATAAATTTATAATAAAACTATTATACATCAAAACCCATTAATTCATCATAGTGGCAACCAAGTGTATATAGCAATATAAATCAATTTTTTAAAAACAACTTCTGTAAACAAAAGGAAAGTGAAGGCACTATGTGTCCCCACACGGTTCCATTGAGACAAAGGCATATGTATGTGTGTGAGTATAAATATAAGTTGGTTCTTGAACATCATTGCATGTTGATTAATCACACAGCACAAATAAGAGTTAGAAAAATGGGAGTGTACTTAGGCAAGTATTGTTATATAATGATAATAATGTTAGTGTTGGTGTTGGGAAAAGAAGTGAGAAGCCAGTTGTTAAAAAATGGTTATTATTCAACTTCATGTCCAAAAGCTGAGTCGATAGTTAGATCCACTGTTGAATCTCACTTTGATTCTGATCCCACAATTTCCCCTGGCTTGCTTAGGCTTCATTTCCATGACTGTTTTGTTCAGGTTTCAATTTTAATTTTTCTTTTGCTAATCTCAATCTCCTTTCTATCAATTATGCAAGTTAATTAATTGTTGAATATGACCTATTATTAGGGTTGTGATGGTTCGGTTTTAATCAAAGGGAAATCTGCGGAGCAAGCTGCTCTACCAAATCTTGGTCTAAGAGGTTTAGAAGTGATCGATGATGCTAAAGNNNNNGTTTTCTATTCCCAACACAAAGGAAGACAAAA-AAGAAGTGATAATTGGAAACTATATATAGATGTAACGAATCTTATATCCAAACCAACACTAACAATTAATGTAT---CTCATCCAACAAATTAAAAGCCAAGTTGACGTAACAATTAATACTTG-TCAAATCTTCTTCTATAAATTATCCCACAATGCA-------TGGTTGTTAAATTAAT-----AGAGTGGCAATGAATACAGGAATGGTGAAGTCAATGGTGTGCATTGTGCTTGCTCAATTCTCACTTGTTGCGCTATTTCCTCTATGTATTTGTTATCAAACACATCAAAGCACGAGCTCTGTAGCCTCTCTATCCCCTCAGTTTTACGACAACTCGTGCCCAAACGCACAAGCCATCGTTCAATCTTACGTCGCCAATGCATACTTGAATGACCCTCGCATGGCTGCCTCAATTCTTAGGCTCCATTTCCATGACTGTTTCGTCAATGTTTGTCAAAATCTAGTCTATTCTTCAAATATATAATG-TTTAATATAAATAAGGAGAAATGTTGTTTG--ATATATATACTTTGGTTGGTGCAGGGATGTGATGCTTCCGTACTATTGGACAGTAGTGGAACCATGGAAAGCGAGAAACGATCAAATGCAAATCGAGACTCTGCTCGAGGGTTCGAAGTCATTGACGAGATCAAGTCTGCCTTGGAAAATGAATGTCCTGAAACAGTTTCTTNNNNNTCATGACTATAATGCTTTAACCAATTTTCTCTTTTGATTTCTAgAATCTAGACCCTTCATCGTTTGGTTCAATTGTTGAATCATAAGCTCGTGAAATTCTAGAAATGTTTTGACTGATCCTATAGACTAAAGGTGAAAGTGATTGTACTTAAACAAAAAAATTAAAAAAAAAACCTCTAATATTAACTAGTACTTTTTTTTGTTGCTTTGTTATTAAAAAAATATAACTCTTTATTTGGGAAAAAAATATCTGTAACCAAAAAAATATACGAAACAACTTAACCGTCTGTAACAAATTGCCGAACCGACTAATTGAGGAGCAAGGGCAAATTGGTAATTTCGTTTAgATTTCCCGCTTCTTTCATCATCTCCAATTTCTCACTTCTCGAGgGTTAACAAATTACAATCCCAgACGAATTAgATCAgAAgAAGGAgAGAAgAAgAGAAgAGGATGAGGTTCCTCGgAgACTACAAGTTCGCTTTACTTACTTGCTCCGTTATCGCTCTCAGCATCTACTTCGCGATTAACGTCAAATTTCGTTTCGCGAACGATTCACCGGGAACTCGTACCGGAGTTAAGGTTTCCGAGAAATCTCCCTTCAACGACGAATTCATGTACATGTCAATCGCTgAAGATATCGATCGATCTTACCTCCACTACGATTACTACCGTGAATCTTGCCCTACCGCCGAGAAAATCATCGCGAAAGCTATCAGAGATATCTACAATGTCACACCCAGCGTAGCTCCGTCTATTATCCGTCTCCTCTTTCACGATTGCTTCATCGAGGTCAGATTTTCTGATTTCTGGCTTTCCCTTTCTTGNNNNNAAAgAATTAGAATTGAATCAAAGTTTAACGCCTGctAAAACAATATTctATAATCACATTCATTATAAATGATTACACACTATTAATTAGGAATTAATTTGATAGAAACGAACAAAAGAGAAAAAAACAAACCCAACATGATCTGCAATCGTCAACGCGCGAAGCCAGCTCATGACCAATCACATAACGCGGTTTTCAGTTTTGAAT-GGATTACAACGTCGTCGTTTCGTCAAATTACCTCAACACTCTAGCCCCTTTCTCTGACTTCAACATCACCATTTGACTTCTCAATCCCTCTATAAGTTACTCGCATTCTCGTATCACTTTCCATGCATCTAAAACAAACTCTATCTACTAACTCGAAACACACTTGCGATCTTTATCTAAAACACAAACCAACAAAAAGAAAAA-TGGGCTTGGTCAGATCATTTGCTTTGTTCTTAGTCTTCCTTAGTTGTCTCATCGCGGTGTATGGCCAAGGTACGAGGATCGGGTTCTACTCGACCACGTGCCCTAATGCCGAGACGATTGTTCGGACCACTGTAGCATCTCACTTTAGTTCAGATCCAAAGGTTGCACCGGGGTTACTGAGAATGCACAACCATGATTGCTTTGTCCAAGGTTGTGATGGTTCGGTGCTATTATCGGGACCTAACTCTGAAAGAACCGCTGGCGCAaACGTTAACCTTCATGGTTTTGAAGTCATTGACGATGCCAAGAGGCAGCTCGAGGCAGCATGTCCTGGTGTTGTCTCTTGTGCTGATATATTGGCCTTAGCGGCTCGTGATTCCGTTGCTCTCGTAAGTATATATATA--CTAATTATACAACTATCAATATATCATACATAAGCAAAGAACTATGTCTT
>Camu11 C6
GATATAACTTTGCTAAATGTCTGATTTTGTAAATAACTTGTGAAGAGAAAATCTTTATTTGGTAAGAGTTGTTTTCTCAATGTAGCAGTTTACTCATCATTTTCAAAGTTCAACTCTCATTTAACACAAAGAGGTTAGACAGTGCAGATGCTTATGGTTGAGAAGCTTTACCTAACAATGGTACAAGGCGGTTTTGTTGGGATCACATGTGAAGTTAGGCACATGGATTCGTTCTTGGAGTTGGTACAAGGACTTCAAAAAGACAACGATGATGTATAATAAGGACAAGTTGACTATGTCTCTCTCTTTTATCTTAACATTCTAAATTAGGATTTGGTAAACTGAGAGCAGTTACCTTTTGATGAATCTCTTCAAGTATAAAAACCCTCACCATTTTACTACTA---TCTCATCTTAAAA-CCCTCGAGTTACACAAAAATGGCTATCTCAAAGCTTATTCCTACTCTTGTGCTCTTTGTTTTGTTCTCTTTTGATGTTAGTGTTGCTCATCCAGGTCTAGGATTTGGATGGGGAAGTAATAGTCCCATTGGAGGATCTTTTTACTCAAATCTTTACCCACAATTTTACCAGTTCTCTTGTCCACAAGCTGATGAGATTGTCATGACGGTGCTCGAAAAAGCCATAGCTAAAGAACCAAGAATGGCAGCATCTTTACTCAGACTTCACTTCCACGACTGCTTCGTTCAGGTAAAAGTATCTTTACCTATTTTTGTTTTCCCTTTATGTGTCTCTTATGCTTAACTCTTATACACTACACTTTTTGTGTAAACAgGGCTGTGATGCATCAATCTTGTTGGATGATAGTGCTACCATTAGAAGTGAGAAGAACGCGGGACCAAACAAGAACTCNNNNNTAAACTTTGAGGATATAGCAAAGAAGCTTTAAGTAAAGCAAACGAATCATTAATATTTTGGGAGGATGTATATATATATTTGAAGTTGTTGTTGTTGTTGTT---------TAAAACTGTTTTTTTTCTCT--TGTAATTAAGGTTGAAACAGATTTTGAAAGGACGTTAGCACGAAACTCGTAAATAACGCATGTTTATTTTCCAAATAAATTTATAATAAAACTATTATACATCAAAACCCATTAATTCATCATAGTGGCAACCAAGTGTATATAGCAATATAAATCAATTTTTTAAAAACAACTTCTGTAAACAAAAGGAAAGTGAAGGCACTATGTGTCCCCACACGGTTCCATTGAGACAAAGGCATATGTATGTGTGTGAGTATAAATATAAGTTGGTTCTTGAACATCATTGCATGTTGATTAATCACACAGCACAAATAAGAGTTAGAAAAATGGGAGTGTACTTAGGCAAGTATTGTTATATAATGATAATAATGTTAGTGTTGGTGTTGGGAAAAGAAGTGAGAAGCCAGTTGTTAAAAAATGGTTATTATTCAACTTCATGTCCAAAAGCTGAGTCGATAGTTAGATCCACTGTTGAATCTCACTTTGATTCTGATCCCACAATTTCCCCTGGCTTGCTTAGGCTTCATTTCCATGACTGTTTTGTTCAGGTTTCAATTTTAATTTTTCTTTTGCTAATCTCAATCTCCTTTCTATCAATTATGCAAGTTAATTAATTGTTGAATATGACCTATTATTAGGGTTGTGATGGTTCGGTTTTAATCAAAGGGAAATCTGCGGAGCAAGCTGCTCTACCAAATCTTGGTCTAAGAGGTTTAGAAGTGATCGATGATGCTAAAGNNNNNGTTTTCTATTCCCAACACAAAGGAAGACAAAA-AAGAAGTGATAATTGGAAACTATATATAGATGTAACGAATCTTATATCCAAACCAACACTAACAATTAATGTAT---CTCATCCAACAAATTAAAAGCCAAGTTGACGTAACAATTAATACTTG-TCAAATCTTCTTCTATAAATTATCCCACAATGCA-------TGGTTGTTAAATTAAT-----AGAGTGGCAATGAATACAGGAATGGTGAAGTCAATGGTGTGCATTGTGCTTGCTCAATTCTCACTTGTTGCGCTATTTCCTCTATGTATTTGTTATCAAACACATCAAAGCACGAGCTCTGTAGCCTCTCTATCCCCTCAGTTTTACGACAACTCGTGCCCAAACGCACAAGCCATCGTTCAATCTTACGTCGCCAATGCATACTTGAATGACCCTCGCATGGCTGCCTCAATTCTTAGGCTCCATTTCCATGACTGTTTCGTCAATGTTTGTCAAAATCTAGTCTATTCTTCAAATATATAATG-TTTAATATAAATAAGGAGAAATGTTGTTTG--ATATATATACTTTGGTTGGTGCAGGGATGTGATGCTTCCGTACTATTGGACAGTAGTGGAACCATGGAAAGCGAGAAACGATCAAATGCAAATCGAGACTCTGCTCGAGGGTTCGAAGTCATTGACGAGATCAAGTCTGCCTTGGAAAATGAATGTCCTGAAACAGTTTCTTNNNNNTcATGACTATAATGCTTTAACCAATTTTCTCTTTTGATTTCTAGAATCTAGACCCTTCATCGTTTGGTTCAATTGTTGAATCATAAGCTCGTGAAATTCTAGAAATGTTTTGACTGATCCTATAGACTAAAGGTGAAAGTGATTGTACTTAAACAAAAAAATTAAAAAAAAAACCTCTAATATTAACTAGTACTTTTTTTTGTTGCTTTGTTATTAAAAAAATATAACTCTTTATTTGGGAAAAAAATATCTGTAACCAAAAAAATATACGAAACAACTTAACCGTCTGTAACAAATTGCCGAACCGACTAATTGAGGAGCAAGGGCAAATTGGTAATTTCGTTTAgATTTCCCGCTTCTTTCATCATCTCCAATTTCTCACTTCTCGAGgGTTAACAAATTACAATCCCAgACGAATTAgATCAgAAgAAGGAgAGAAgAAgAGAAgAGGATGAGGTTCCTCGgAgACTACAAGTTCGCTTTACTTACTTGCTCCGTTATCGCTCTCAGCATCTACTTCGCGATTAACGTCAAATTTCGTTTCGCGAACGATTCACCGGGAACTCGTACCGGAGTTAAGGTTTCCGAGAAATCTCCCTTCAACGACGAATTCATGTACATGTCAATCGCTgAAGATATCGATCGATCTTACCTCCACTACGATTACTACCGTGAATCTTGCCCTACCGCCGAGAAAATCATCGCGAAAGCTATCAGAGATATCTACAATGTCACACCCAGCGTAGCTCCGTCTATTATCCGTCTCCTCTTTCACGATTGCTTCATCGAGGTCAGATTTTCTGATTTCTGGCTTTCCCTTTCTTGNNNNNAAAgAATTAGAATTGAATCAAAGTTTAACGCCTgctAAAACAATATTCTATAATCACATTCATTATAAATGATTACACACTATTAATTAGGAATTAATTTGATAGAAACGAACAAAAGAGAAAAAAACAAACCCAACATGATCTGCAATCGTCAACGCGCGAAGCCAGCTCATGACCAATCACATAACGCGGTTTTCAGTTTTGAAT-GGATTACAACGTCGTCGTTTCGTCAAATTACCTCAACACTCTAGCCCCTTTCTCTGACTTCAACATCACCATTTGACTTCTCAATCCCTCTATAAGTTACTCGCATTCTCGTATCACTTTCCATGCATCTAAAACAAACTCTATCTACTAACTCGAAACACACTTGCGATCTTTATCTAAAACACAAACCAACAAAAAGAAAAA-TGGGCTTGGTCAGATCATTTGCTTTGTTCTTAGTCTTCCTTAGTTGTCTCATCGCGGTGTATGGCCAAGGTACGAGGATCGGGTTCTACTCGACCACGTGCCCTAATGCCGAGACGATTGTTCGGACCACTGTAGCATCTCACTTTAGTTCAGATCCAAAGGTTGCACCGGGGTTACTGAGAATGCACAACCATGATTGCTTTGTCCAAGGTTGTGATGGTTCGGTGCTATTATCGGGACCTAACTCTGAAAGAACCGCTGGCGCAAACGTTAACCTTCATGGTTTTGAAGTCATTGACGATGCCAAGAGGCAGCTCGAGGCAGCATGTCCTGGTGTTGTCTCTTGTGCTGATATATTGGCCTTAGCGGCTCGTGATTCCGTTGCTCTCGTAAGTATATATATA--CTAATTATACAACTATCAATATATCATACATAAGCAAAGAACTATGTCTT
>Camu4 C6
GATATAACTTTGCTAAATGTCTGATTTTGTAAATAACTTGTGAAGAGAAAATCTTTATTTGGTAAGAGTTGTTTTCTCAATGTAGCAGTTTACTCATCATTTTCAAAGTTCAACTCTCATTTAACACAAAGAGGTTAGACAGTGCAGATGCTTATGGTTGAGAAGCTTTACCTAACAATGGTACAAGGCGGTTTTGTTGGGATCACATGTGAAGTTAGGCACATGGATTCGTTCTTGGAGTTGGTACAAGGACTTCAAAAAGACAACGATGATGTATAATAAGGACAAGTTGACTATGTCTCTCTCTTTTATCTTAACATTCTAAATTAGGATTTGGTAAACTGAGAGCAGTTACCTTTTGATGAATCTCTTCAAGTATAAAAACCCTCACCATTTTACTACTA---TCTCATCTTAAAA-CCCTCGAGTTACACAAAAATGGCTATCTCAAAGCTTATTCCTACTCTTGTGCTCTTTGTTTTGTTCTCTTTTGATGTTAGTGTTGCTCATCCAGGTCTAGGATTTGGATGGGGAAGTAATAGTCCCATTGGAGGATCTTTTTACTCAAATCTTTACCCACAATTTTACCAGTTCTCTTGTCCACAAGCTGATGAGATTGTCATGACGGTGCTCGAAAAAGCCATAGCTAAAGAACCAAGAATGGCAGCATCTTTACTCAGACTTCACTTCCACGACTGCTTCGTTCAGGTAAAAGTATCTTTACCTATTTTTGTTTTCCCTTTATGTGTCTCTTATGCTTAACTCTTATACACTACACTTTTTGTGTAAACAGGGCTGTGATGCATCAATCTTGTTGGATGATAGTGCTACCATTAGAAGTGAGAAGAACGCGGGACCAAACAAGAACTCNNNNNTAAACTTTGAggaTATAGCAAAGAAGCTTTAAgTaAAGCAAACGAATCATTAATATTTTGGGAGGATGTATATATATATTTGAAGTTGTTGTTGTTGTTGTT---------TAAAACTGTTTTTTTtCTCT--TGTAATTAAGGTTGAAACAGATTTTGAAAGGACGTTAGCACGAAACTCGTAAATAACGCATGTTTATTTTCCAAATAAATTTATAATAAAACTATTATACATCAAAACCCATTAATTCATCATAGTGGCAACCAAGTGTATATAGCAATATAAATCAATTTTTTAAAAACAACTTCTGTAAACAAAAGGAAAGTGAAGGCACTATGTGTCCCCACACGGTTCCATTGAGACAAAGGCATATGTATGTGTGTGAGTATAAATATAAGTTGGTTCTTGAACATCATTGCATGTTGATTAATCACACAGCACAAATAAGAGTTAGAAAAATGGGAGTGTACTTAGGCAAGTATTGTTATATAATGATAATAATGTTAGTGTTGGTGTTGGGAAAAGAAGTGAGAAGCCAGTTGTTAAAAAATGGTTATTATTCAACTTCATGTCCAAAAGCTGAGTCGATAGTTAGATCCACTGTTGAATCTCACTTTGATTCTGATCCCACAATTTCCCCTGGCTTGCTTAGGCTTCATTTCCATGACTGTTTTGTTCAGGTTTCAATTTTAATTTTTcttTTGCTAATCTCAATCTCCTTTCTATCAATTATGCAAGTTAATTAATTGTTGAATATGACCTATTATTAGGGTTGTGATGGTTCGGTTTTAATCAAAGGGAAATCTGCGGAGCAAGCTGCTCTACCAAATCTTGGTCTAAGAGGTTTAGAAGTGATCGATGATGCTAAAGNNNNNGTTTTCTATTCCcaACACAAAGGAAGaCAAAA-AAGAAGTGATAATTGGAAACTATATATAGATGTAACGAATCTTATATCCAAACCAACACTAACAATTAATGTAT---CTCATCCAACAAATTAAAAGCCAAGTTGACGTAACAATTAATACTTG-TCAAATCTTCTTCTATAAATTATCCCACAATGCA-------TGGTTGTTAAATTAAT-----AGAGTGGCAATGAATACAGGAATGGTGAAGTCAATGGTGTGCATTGTGCTTGCTCAATTCTCACTTGTTGCGCTATTTCCTCTATGTATTTGTTATCAAACACATCAAAGCACGAGCTCTGTAGCCTCTCTATCCCCTCAGTTTTACGACAACTCGTGCCCAAACGCACAAGCCATCGTTCAATCTTACGTCGCCAATGCATACTTGAATGACCCTCGCATGGCTGCCTCAATTCTTAGGCTCCATTTCCATGACTGTTTCGTCAATGTTTGTCAAAATCTAGTCTATTCTTCAAATATATAATG-TTTAATATAAATAAGGAGAAATGTTGTTTG--ATATATATACTTTGGTTGGTGCAGGGATGTGATGCTTCCGTACTATTGGACAGTAGTGGAACCATGGAAAGCGAGAAACGATCAAATGCAAATCGAGACTCTGCTCGAGGGTTCGAAGTCATTGACGAGATCAAGTCTGCCTTGGAaAATGAATGTCCTGAAACAGTTTCTTNNNNNtcaTGACTATAATGCTTTAACCAATTTTCTCTTTTGATTTCTAGAATCTAGACCCTTCATCGTTTGGTTCAATTGTTGAATCATAAGCTCGTGAAATTCTAGAAATGTTTTGACTGATCCTATAGACTAAAGGTGAAAGTGATTGTACTTAAACAAAAAAATTAAAAAAAAAACCTCTAATATTAACTAGTACTTTTTTTTGTTGCTTTGTTATTAAAAAAATATAACTCTTTATTTGGGAAAAAAATATCTGTAACCAAAAAAATATACGAAACAACTTAACCGTCTGTAACAAATTGCCGAACCGACTAATTGAGGAGCAAGGGCAAATTGGTAATTTCGTTTAgATTTCCCGCTTCTTTCATCATCTCCAATTTCTCACTTCTCGAGgGTTAACAAATTACAATCCCAgACGAATTAgATCAgAAgAAGGAgAGAAgAAgAGAAgAGGATGAGGTTCCTCGgAgACTACAAGTTCGCTTTACTTACTTGCTCCGTTATCGCTCTCAGCATCTACTTCGCGATTAACGTCAAATTTCGTTTCGCGAACGATTCACCGGGAACTCGTACCGGAGTTAAGGTTTCCGAGAAATCTCCCTTCAACGACGAATTCATGTACATGTCAATCGCTgAAGATATCGATCGATCTTACCTCCACTACGATTACTACCGTGAATCTTGCCCTACCGCCGAGAAAATCATCGCGAAAGCTATCAGAGATATCTACAATGTCACACCCAGCGTAGCTCCGTCTATTATCCGTCTCCTCTTTCACGATTGCTTCATCGAGGTCAGATTTTCTGATTTCTGGCTTTCCCTTTCTTGNNNNNAAAgAATTAGAATTGAATCAAAGTTTAACGCCTGctAAAACAATATTCTATAATCACATTCATTATAAATGATTACACACTATTAATTAGGAATTAATTTGATAGAAACGAACAAAAGAGAAAAAAACAAACCCAACATGATCTGCAATCGTCAACGCGCGAAGCCAGCTCATGACCAATCACATAACGCGGTTTTCAGTTTTGAAT-GGATTACAACGTCGTCGTTTCGTCAAATTACCTCAACACTCTAGCCCCTTTCTCTGACTTCAACATCACCATTTGACTTCTCAATCCCTCTATAAGTTACTCGCATTCTCGTATCACTTTCCATGCATCTAAAACAAACTCTATCTACTAACTCGAAACACACTTGCGATCTTTATCTAAAACACAAACCAACAAAAAGAAAAA-TGGGCTTGGTCAGATCATTTGCTTTGTTCTTAGTCTTCCTTAGTTGTCTCATCGCGGTGTATGGCCAAGGTACGAGGATCGGGTTCTACTCGACCACGTGCCCTAATGCCGAGACGATTGTTCGGACCACTGTAGCATCTCACTTTAGTTCAGATCCAAAGGTTGCACCGGGGTTACTGAGAATGCACAACCATGATTGCTTTGTCCAAGGTTGTGATGGTTCGGTGCTATTATCGGGACCTAACTCTGAAAGAACCGCTGGCGCAaACGTTAACCTTCATGGTTTTGAAGTCATTGACGATGCCAAGAGGCAGCTCGAGGCAGCATGTCCTGGTGTTGTCTCTTGTGCTGATATATTGGCCTTAGCGGCTCGTGATTCCGTTGCTCTCGTAAGTATATATATA--CTAATTATACAACTATCAATATATCATACATAAGCAAAGAACTATGTCTT
>Camu6 C6
GATaTAACTTTGCTAAATGTCTGATTTTGTAAATAACTTGTGAAGAGAAAATCTTTATTTGGTAAGAGTTGTTTTCTCAATGTAGCAGTTTACTCATCATTTTCAAAGTTCAACTCTCATTTAACACAAAGAGGTTAGACAGTGCAGATGCTTATGGTTGAGAAGCTTTACCTAACAATGGTACAAGGCGGTTTTGTTGGGATCACATGTGAAGTTAGGCACATGGATTCGTTCTTGGAGTTGGTACAAGGACTTCAAAAAGACAACGATGATGTATAATAAGGACAAGTTGACTATGTCTCTCTCTTTTATCTTAACATTCTAAATTAGGATTTGGTAAACTGAGAGCAGTTACCTTTTGATGAATCTCTTCAAGTATAAAAACCCTCACCATTTTACTACTA---TCTCATCTTAAAA-CCCTCGAGTTACACAAAAATGGCTATCTCAAAGCTTATTCCTACTCTTGTGCTCTTTGTTTTGTTCTCTTTTGATGTTAGTGTTGCTCATCCAGGTCTAGGATTTGGATGGGGAAGTAATAGTCCCATTGGAGGATCTTTTTACTCAAATCTTTACCCACAATTTTACCAGTTCTCTTGTCCACAAGCTGATGAGATTGTCATGACGGTGCTCGAAAAAGCCATAGCTAAAGAACCAAGAATGGCAGCATCTTTACTCAGACTTCACTTCCACGACTGCTTCGTTCAGGTAAAAGTATCTTTACCTATTTTTGTTTTCCCTTTATGTGTCTCTTATGCTTAACTCTTATACACTACACTTTTTGTGTAAACAGGGCTGTGATGCATCAATCTTGTTGGATGATAGTGCTACCATTAGAAGTGAGAAGAACGCGGGACCAAACAAGAACTCNNNNNtaAACTTtgaggataTAGCAAAGAAGCTTTAAGTAAAGCAAACGAATCATTAATATTTTGGGAGGATGTATATATATATTTGAAGTTGTTGTTGTTGTTGTT---------TAAAACTGTTTTTTTtCTCT--TGTAATTAAGGTTGAAACAGATTTTGAAAGGACGTTAGCACGAAACTCGTAAATAACGCATGTTTATTTTCCAAATAAATTTATAATAAAACTATTATACATCAAAACCCATTAATTCATCATAGTGGCAACCAAGTGTATATAGCAATATAAATCAATTTTTTAAAAACAACTTCTGTAAACAAAAGGAAAGTGAAGGCACTATGTGTCCCCACACGGTTCCATTGAGACAAAGGCATATGTATGTGTGTGAGTATAAATATAAGTTGGTTCTTGAACATCATTGCATGTTGATTAATCACACAGCACAAATAAGAGTTAGAAAAATGGGAGTGTACTTAGGCAAGTATTGTTATATAATGATAATAATGTTAGTGTTGGTGTTGGGAAAAGAAgtgAGAAGCCagtTGTTAAaAAAtggTTATTATTCAactTCATGTCCAAAAgctGAGtcGATAGTTAGATCCacTGTtgaATCtcACtTTGATTCtgATCCCACAatTTCCCCTggcTTGCTTAGGCTTCatTTCCATGACtgttttgtTCaggtTtcaaTTTtaaTTTTTcttttGCTAATCTCAATCTCCTTTCTATCAATTATGCAAGTTAATTAATTGTTGAATATGACCTATTATTAGGGTTGTGATGGTTCGGTTTTAATCAAAGGGAAATCTGCGGAGCAAGCTGCTCTACCAAATCTTGGTCTAAGAGGTTTAGAAGTGATCGATGATGCTAAAGNNNNNGTTTTCTATTCCCAACACAAAGGAAGACAAAA-AAGAAGTGATAATTGGAAACTATATATAGATGTAACGAATCTTATATCCAAACCAACACTAACAATTAATGTAT---CTCATCCAACAAATTAAAAGCCAAGTTGACGTAACAATTAATACTTG-TCAAATCTTCTTCTATAAATTATCCCACAATGCA-------TGGTTGTTAAATTAAT-----AGAGTGGCAATGAATACAGGAATGGTGAAGTCAATGGTGTGCATTGTGCTTGCTCAATTCTCACTTGTTGCGCTATTTCCTCTATGTATTTGTTATCAAACACATCAAAGCACGAGCTCTGTAGCCTCTCTATCCCCTCAGTTTTACGACAACTCGTGCCCAAACGCACAAGCCATCGTTCAATCTTACGTCGCCAATGCATACTTGAATGACCCTCGCATGGCTGCCTCAATTCTTAGGCTCCATTTCCATGACTGTTTCGTCAATGTTTGTCAAAATCTAGTCTATTCTTCAAATATATAATG-TTTAATATAAATAAGGAGAAATGTTGTTTG--ATATATATACTTTGGTTGGTGCAGGGATGTGATGCTTCCGTACTATTGGACAGTAGTGGAACCATGGAAAGCGAGAAACGATCAAATGCAAATCGAGACTCTGCTCGAGGGTTCGAAGTCATTGACGAGATCAAGTCTGCCTTGGAaAATGAATGTCCTGAAACAGTTTCTTNNNNNtcaTgaCTATAATGCTTTAACCAATTTTCTCTTTTGATTTCTAGAATCTAGACCCTTCATCGTTTGGTTCAATTGTTGAATCATAAGCTCGTGAAATTCTAGAAATGTTTTGACTGATCCTATAGACTAAAGGTGAAAGTGATTGTACTTAAACAAAAAAATTAAAAAAAAAACCTCTAATATTAACTAGTACTTTTTTTTGTTGCTTTGTTATTAAAAAAATATAACTCTTTATTTGGGAAAAAAATATCTGTAACCAAAAAAATATACGAAACAACTTAACCGTCTGTAACAAATTGCCGAACCGACTAATTGAGGAGCAAGGGCAAATTGGTAATTTCGTTTAgATTTCCCGCTTCTTTCATCATCTCCAATTTCTCACTTCTCGAGgGTTAACAAATTACAATCCCAgACGAATTAgATCAgAAgAAGGAgAGAAgAAgAGAAgAGGATGAGGTTCCTCGgAgACTACAAGTTCGCTTTACTTACTTGCTCCGTTATCGCTCTCAGCATCTACTTCGCGATTAACGTCAAATTTCGTTTCGCGAACGATTCACCGGGAACTCGTACCGGAGTTAAGGTTTCCGAGAAATCTCCCTTCAACGAcGAATTCATgTACATGTCAATCGCTgAAGATATCGATCGATCTTACCTCCACTACGATtACTACCGTGAATCTTGCCCTACCGCCGAGAAAATCATCGCGAAAGCTATCAGAGATATCTACAATGTCaCACCCAGCGTAGCTCCGTCTATTATCCGTCTCCTCTTTCACGATTGCTTCATCGAGGTCAGATTTTCTGATTTCTGGCTTTcCCttTctTgNNNNNAAAgAATTAGAATTGAATCAAAGTTTAACGCCTGctaAAACAATATTCTATAATCACATTCATTATAAATGATTACACACTATTAATTAGGAATTAATTTGATAGAAACGAACAAAAGAGAAAAAAACAAACCCAACATGATCTGCAATCGTCAACGCGCGAAGCCAGCTCATGACCAATCACATAACGCGGTTTTCAGTTTTGAAT-GGATTACAACGTCGTCGTTTCGTCAAATTACCTCAACACTCTAGCCCCTTTCTCTGACTTCAACATCACCATTTGACTTCTCAATCCCTCTATAAGTTACTCGCATTCTCGTATCACTTTCCATGCATCTAAAACAAACTCTATCTACTAACTCGAAACACACTTGCGATCTTTATCTAAAACACAAACCAACAAAAAGAAAAA-TGGGCTTGGTCAGATCATTTGCTTTGTTCTTAGTCTTCCTTAGTTGTCTCATCGCGGTGTATGGCCAAGGTACGAGGATCGGGTTCTACTCGACCACGTGCCCTAATGCCGAGACGATTGTTCGGACCACTGTAGCATCTCACTTTAGTTCAGATCCAAAGGTTGCACCGGGGTTACTGAGAATGCACAACCATGATTGCTTTGTCCAAGGTTGTGATGGTTCGGTGCTATTATCGGGACCTAACTCTGAAAGAACCGCTGGCGCAaACGTTAACCTTCATGGTTTTGAAGTCATTGACGATGCCAAGAGGCAGCTCGAGGCAGCATGTCCTGGTGTTGTCTCTTGTGCTGATATATTGGCCTTAGCGGCTCGTGATTCCGTTGCTCTCGTAAGTATATATATA--CTAATTATACAACTATCAATATATCATACATAAgcAaAGAACTATGTCTt
>Camu1 C6
gATATAACTTTGCTAAATGTCTGATTTTGTAAATAACTTGTGAAGAGAAAATCTTTATTTGGTAAGAGTTGTTTTCTCAATGTAGCAGTTTACTCATCATTTTCAAAGTTCAACTCTCATTTAACACAAAGAGGTTAGACAGTGCAGATGCTTATGGTTGAGAAGCTTTACCTAACAATGGTACAAGGCGGTTTTGTTGGGATCACATGTGAAGTTAGGCACATGGATTCGTTCTTGGAGTTGGTACAAGGACTTCAAAAAGACAACGATGATGTATAATAAGGACAAGTTGACTATGTCTCTCTCTTTTATCTTAACATTCTAAATTAGGATTTGGTAAACTGAGAGCAGTTACCTTTTGATGAATCTCTTCAAGTATAAAAACCCTCACCATTTTACTACTA---TCTCATCTTAAAA-CCCTCGAGTTACACAAAAATGGCTATCTCAAAGCTTATTCCTACTCTTGTGCTCTTTGTTTTGTTCTCTTTTGATGTTAGTGTTGCTCATCCAGGTCTAGGATTTGGATGGGGAAGTAATAGTCCCATTGGAGGATCTTTTTACTCAAATCTTTACCCACAATTTTACCAGTTCTCTTGTCCACAAGCTGATGAGATTGTCATGACGGTGCTCGAAAAAGCCATAGCTAAAGAACCAAGAATGGCAGCATCTTTACTCAGACTTCACTTCCACGACTGCTTCGTTCAGGTAAAAGTATCTTTACCTATTTTTGTTTTCCCTTTATGTGTCTCTTATGCTTAACTCTTATACACTACACTTTTTGTGTAAACAGGGCTGTGATGCATCAATCTTGTTGGATGATAGTGCTACCATTAGAAGTGAGAAGAACGCGGGACCAAACAAGAACTCNNNNNTAAACTTTGAGGATATAGCAAAGAAGCTTTAAGTAAAGCAAAcGAATCaTTaaTaTTTtGGGAGgATGTATATATATATTTGAaGtTGTTGTtgtTGTTGTT---------TAAAACTGTTTTTTTTCTCT--TGTAATTAAGGTTGAAACAGATTTTGAAAGGACGTTAGCACGAAACTCGTAAATAACGCATGTTTATTTTCCAAATAAATTTATAATAAAACTATTATACATCAAAACCCaTTAATTCATCATAGTGGCAACCAAGTGTATATAGCAATATAAATCAATTTTTTAAAAACAACTTCTGTAAACAAAAGGAAAGTGAAGGCACTATGTGTCCCCACACGGTTCCATTGAGACAAAGGCATATGTATGTGTGTGAGTATAAATATAAGTTGGTTCTTGAACATCATTGCATGTTGATTAATCACACAGCACAAATAAGAGTTAGAAAAATGGGAGTGTACTTAGGCAAGTATTGTTATATAATGATAATAATGTTAGTGTTGGTGTTGGGAAAAGAAGTGAGAAGCCAGTTGTTAAAAAATGGTTATTATTCAACTTCATGTCCAAAAGCTGAGTCGATAGTTAGATCCACTGTTGAATCTCACTTTGATTCTGATCCCACAATTTCCCCTGgCTTGCTTAGGCTTCATTTCCATGACTGTTTTGTTCAGGTTTCAATTTTAATTTTTCTTTTGCTAATCTCAATCTCCTTTCTATCAATTATGCAAGTTAATTAATTGTTGAATATGACCTATTATTAGGGTTGTGATGGTTCGGTTTTAATCAAAGGGAAATCTGCGGAGCAAGCTGCTCTACCAAATCTTGGTCTAAGAGGTTTAGAAGTGATCGATGATGCTAAAGNNNNNGTTTTCTATTCCCAACACAAAgGAAGACAAAA-AAGAAGTGATAATTGGAAACTATATATAGATGTAACGAATCTTATATCCAAACCAACACTAACAATTAATGTAT---CTCATCCAACAAATTAAAAGCCAAGTTGACGTAACAATTAATACTTG-TCAAATCTTCTTCTATAAATTATCCCACAATGCA-------TGGTTGTTAAATTAAT-----AGAGTGGCAATGAATACAGGAATGGTGAAGTCAATGGTGTGCATTGTGCTTGCTCAATTCTCACTTGTTGCGCTATTTCCTCTATGTATTTGTTATCAAACACATCAAAGCACGAGCTCTGTAGCCTCTCTATCCCCTCAGTTTTACGACAACTCGTGCCCAAACGCACAAGCCATCGTTCAATCTTACGTCGCCAATGCATACTTGAATGACCCTCGCATGGCTGCCTCAATTCTTAGGCTCCATTTCCATGACTGTTTCGTCAATGTTTGTCAAAATCTAGTCTATTCTTCAAATATATAATG-TTTAATATAAATAAGGAGAAATGTTGTTTG--ATATATATACTTTGGTTGGTGCAGGGATGTGATGCTTCCGTACTATTGGACAGTAGTGGAACCATGGAAAGCGAGAAACGATCAAATGCAAATCGAGACTCTGCTCGAGGGTTCGAAGTCATTGACGAGATCAAGTCTGCCTTGGAAAATGAATGTCCTGAAACAGTTTCTTNNNNNTCATGACTATAaTGCTTTAACCAATTTTCTCTTTTGATTTCTAgAATCTAGACCCTTCATCGTTTGGTTCAATTGTTGAATCATAAGCTCGTGAAATTCTAGAAATGTTTTGACTGATCCTATAGACTAAAGGTGAAAGTGATTGTACTTAAACAAAAAAATTAAAAAAAAAACCTCTAATATTAACTAGTACTTTTTTTTGTTGCTTTGTTATTAAAAAAATATAACTCTTTATTTGGGAAAAAAATATCTGTAACCAAAAAAATATACGAAACAACTTAACCGTCTGTAACAAATTGCCGAACCGACTAATTGAGGAGCAAGGGCAAATTGGTAATTTCGTTTAgATTTCCCGCTTCTTTCATCATCTCCAATTTCTCACTTCTCGAGgGTTAACAAATTACAATCCCAgACGAATTAgATCAgAAgAAGGAgAGAAgAAgAGAAgAGGATGAGGTTCCTCGgAgACTACAAGTTCGCTTTACTTACTTGCTCCGTTATCGCTCTCAGCATCTACTTCGCGATTAACGTCAAATTTCGTTTCGCGAACGATTCACCGGGAACTCGTACCGGAGTTAAGGTTTCCGAGAAATCTCCCTTCAACGACGAATTCATGTACATGTCAATCGCTgAAGATATCGATCGATCTTACCTCCACTACGATTACTACCGTGAATCTTGCCCTACCGCCGAGAAAATCATCGCGAAAGCTATCAGAGATATCTACAATGTCACACCCAGCGTAGCTCCGTCTATTATCCGTCTCCTCTTTCACGATTGCTTCATCGAGGTCAGATTTTCTGATTTCTGGCTTTCCCTTTCTTGNNNNNAAAgAATTAGAATTGAATCAAAGTTTAACGCCTGctAAAACAATATTCTATAATCACATTCATTATAAATGATTACACACTATTAATTAGGAATTAATTTGATAGAAACGAACAAAAGAGAAAAAAACAAACCCAACATGATCTGCAATCGTCAACGCGCGAAGCCAGCTCATGACCAATCACATAACGCGGTTTTCAGTTTTGAAT-GGATTACAACGTCGTCGTTTCGTCAAATTACCTCAACACTCTAGCCCCTTTCTCTGACTTCAACATCACCATTTGACTTCTCAATCCCTCTATAAGTTACTCGCATTCTCGTATCACTTTCCATGCATCTAAAACAAACTCTATCTACTAACTCGAAACACACTTGCGATCTTTATCTAAAACACAAACCAACAAAAAGAAAAA-TGGGCTTGGTCAGATCATTTGCTTTGTTCTTAGTCTTCCTTAGTTGTCTCATCGCGGTGTATGGCCAAGGTACGAGGATCGGGTTCTACTCGACCACGTGCCCTAATGCCGAGACGATTGTTCGGACCACTGTAGCATCTCACTTTAGTTCAGATCCAAAGGTTGCACCGGGGTTACTGAGAATGCACAACCATGATTGCTTTGTCCAAGGTTGTGATGGTTCGGTGCTATTATCGGGACCTAACTCTGAAAGAACCGCTGGCGCAaACGTTAACCTTCATGGTTTTGAAGTCATTGACGATGCCAAGAGGCAGCTCGAGGCAGCATGTCCTGGTGTTGTCTCTTGTGCTGATATATTGGCCTTAGCGGCTCGTGATTCCGTTGCTCTCGTAAGTATATATATA--CTAATTATACAACTATCAATATATCATACATAAGCAAAGAACTATGTCTT
>Camu2 C6
GATaTAACTTTGCTAAATGTCTGATTTTGTAAATAACTTGTGAAGAGAAAATCTTTATTTGGTAAGAGTTGTTTTCTCAATGTAGCAGTTTACTCATCATTTTCAAAGTTCAACTCTCATTTAACACAAAGAGGTTAGACAGTGCAGATGCTTATGGTTGAGAAGCTTTACCTAACAATGGTACAAGGCGGTTTTGTTGGGATCACATGTGAAGTTAGGCACATGGATTCGTTCTTGGAGTTGGTACAAGGACTTCAAAAAGACAACGATGATGTATAATAAGGACAAGTTGACTATGTCTCTCTCTTTTATCTTAACATTCTAAATTAGGATTTGGTAAACTGAGAGCAGTTACCTTTTGATGAATCTCTTCAAGTATAAAAACCCTCACCATTTTACTACTA---TCTCATCTTAAAA-CCCTCGAGTTACACAAAAATGGCTATCTCAAAGCTTATTCCTACTCTTGTGCTCTTTGTTTTGTTCTCTTTTGATGTTAGTGTTGCTCATCCAGGTCTAGGATTTGGATGGGGAAGTAATAGTCCCATTGGAGGATCTTTTTACTCAAATCTTTACCCACAATTTTACCAGTTCTCTTGTCCACAAGCTGATGAGATTGTCATGACGGTGCTCGAAAAAGCCATAGCTAAAGAACCAAGAATGGCAGCATCTTTACTCAGACTTCACTTCCACGACTGCTTCGTTCAGGTAAAAGTATCTTTACCTATTTTTGTTTTCCCTTTATGTGTCTCTTATGCTTAACTCTTATACACTACACTTTTTGTGTAAACAGGGCTGTGATGCATCAATCTTGTTGGATGATAGTGCTACCATTAGAAGTGAGAAGAACGCGGGACCAAACAAGAACTCNNNNNTAAACTTTGAGGATATAGCAAAGAAGCTTTAAGTAAAGCAAACGAATCATTAATATTTTGGGAGGATGTATATATATATTTGAAGTTGTTGTTGTTGTTGTT---------TAAAACTGTTTTTTTTCTCT--TGTAATTAAGGTTGAAACAGATTTTGAAAGGACGTTAGCACGAAACTCGTAAATAACGCATGTTTATTTTCCAAATAAATTTATAATAAAACTATTATACATCAAAACCCATTAATTCATCATAGTGGCAACCAAGTGTATATAGCAATATAAATCAATTTTTTAAAAACAACTTCTGTAAACAAAAGGAAAGTGAAGGCACTATGTGTCCCCACACGGTTCCATTGAGACAAAGGCATATGTATGTGTGTGAGTATAAATATAAGTTGGTTCTTGAACATCATTGCATGTTGATTAATCACACAGCACAAATAAGAGTTAGAAAAATGGGAGTGTACTTAGGCAAGTATTGTTATATAATGATAATAATGTTAGTGTTGGTGTTGGGAAAAGAAGTGAGAAGCCAGTTGTTAAAAAATGGTTATTATTCAACTTCATGTCCAAAAGCTGAGTCGATAGTTAGATCCACTGTTGAATCTCACTTTGATTCTGATCCCACAATTTCCCCTGGCTTGCTTAGGCTTCATTTCCATGACTGTTTTGTTCAGGTTTCAATTTTAATTTTTCTTTTGCTAATCTCAATCTCCTTTCTATCAATTATGCAAGTTAATTAATTGTTGAATATGACCTATTATTAGGGTTGTGATGGTTCGGTTTTAATCAAAGGGAAATCTGCGGAGCAAGCTGCTCTACCAAATCTTGGTcTAAGAGGTTTAGAAGTGATCGATGATGCTAAAGNNNNNGTTTTCTATTCCCAACACAAAGGAAGACAAAA-AAGAAGTGATAATTGGAAACTATATATAGATGTAACGAATCTTATATCCAAACCAACACTAACAATTAATGTAT---CTCATCCAACAAATTAAAAGCCAAGTTGACGTAACAATTAATACTTG-TCAAATCTTCTTCTATAAATTATCCCACAATGCA-------TGGTTGTTAAATTAAT-----AGAGTGGCAATGAATACAGGAATGGTGAAGTCAATGGTGTGCATTGTGCTTGCTCAATTCTCACTTGTTGCGCTATTTCCTCTATGTATTTGTTATCAAACACATCAAAGCACGAGCTCTGTAGCCTCTCTATCCCCTCAGTTTTACGACAACTCGTGCCCAAACGCACAAGCCATCGTTCAATCTTACGTCGCCAATGCATACTTGAATGACCCTCGCATGGCTGCCTCAATTCTTAGGCTCCATTTCCATGACTGTTTCGTCAATGTTTGTCAAAATCTAGTCTATTCTTCAAATATATAATG-TTTAATATAAATAAGGAGAAATGTTGTTTG--ATATATATACTTTGGTTGGTGCAGGGATGTGATGCTTCCGTACTATTGGACAGTAGTGGAACCATGGAAAGCGAGAAACGATCAAATGCAAATCGAGACTCTGCTCGAGGGTTCGAAGTCATTGACGAGATCAAGTCTGCCTTGGAAAATGAATGTCCTGAAACAGTTTCTTNNNNNTCATGACTATAATGCTTTAACCAATTTTCTCTTTTGATTTCTAGAATCTaGACCCTTCATCGTTTGGTTCAATTGTTGAATCATAAGCTCGTGAAATTCTAGAAATGTTTTGACTGATCCTATAGACTAAAGGTGAAAGTGATTGTACTTAAACAAAAAAATTAAAAAAAAAACCTCTAATATTAACTAGTACTTTTTTTTGTTGCTTTGTTATTAAAAAAATATAACTCTTTATTTGGGAAAAAAATATCTGTAACCAAAAAAATATACGAAACAACTTAACCGTCTGTAACAAATTGCCGAACCGACTAATTGAGGAGCAAGGGCAAATTGGTAATTTCGTTTAgATTTCCCGCTTCTTTCATCATCTCCAATTTCTCACTTCTCGAGgGTTAACAAATTACAATCCCAgACGAATTAgATCAgAAgAAGGAgAGAAgAAgAGAAgAGGATGAGGTTCCTCGgAgACTACAAGTTCGCTTTACTTACTTGCTCCGTTATCGCTCTCAGCATCTACTTCGCGATTAACGTCAAATTTCGTTTCGCGAACGATTCACCGGGAACTCGTACCGGAGTTAAGGTTTCCGAGAAATCTCCCTTCAACGAcGAATTCATGtACATGTCAATCGCTgAAGATATCGATCGATCTTACCTCCACTACGATTACTACCGTGAATCTTGCCCTACCGCCGAGAAAATCATCGCGAAAGCTATCAGAGATATCTACAATGTCaCACCCAGCGTAGCTCCGTCTATTATCCGTCTCCTCTTTCACGATTGCTTCATCGAGGTCAGATTTTCTGATTTCTGGCTTTCCCTTTCTTGNNNNNAAAgAATTAGAATTGAATCAAAGTTTAACGCCTGctAAAACAATATTCTATAATCACATTCATTATAAATGATTACACACTATTAATTAGGAATTAATTTGATAGAAACGAACAAAAGAGAAAAAAACAAACCCAACATGATCTGCAATCGTCAACGCGCGAAGCCAGCTCATGACCAATCACATAACGCGGTTTTCAGTTTTGAAT-GGATTACAACGTCGTCGTTTCGTCAAATTACCTCAACACTCTAGCCCCTTTCTCTGACTTCAACATCACCATTTGACTTCTCAATCCCTCTATAAGTTACTCGCATTCTCGTATCACTTTCCATGCATCTAAAACAAACTCTATCTACTAACTCGAAACACACTTGCGATCTTTATCTAAAACACAAACCAACAAAAAGAAAAA-TGGGCTTGGTCAGATCATTTGCTTTGTTCTTAGTCTTCCTTAGTTGTCTCATCGCGGTGTATGGCCAAGGTACGAGGATCGGGTTCTACTCGACCACGTGCCCTAATGCCGAGACGATTGTTCGGACCACTGTAGCATCTCACTTTAGTTCAGATCCAAAGGTTGCACCGGGGTTACTGAGAATGCACAACCATGATTGCTTTGTCCAAGGTTGTGATGGTTCGGTGCTATTATCGGGACCTAACTCTGAAAGAACCGCTGGCGCAaACGTTAACCTTCATGGTTTTGAAGTCATTGACGATGCCAAGAGGCAGCTCGAGGCAGCATGTCCTGGTGTTGTCTCTTGTGCTGATATATTGGCCTTAGCGGCTCGTGATTCCGTTGCTCTCGTAAGTATATATATA--CTAATTATACAACTATCAATATATCATACATAAGCAAAGAACTATGTCTT
>Camu5 C6
GATATAACTTTGCTAAATGTCTGATTTTGTAAATAACTTGTGAAGAGAAAATCTTTATTTGGTAAGAGTTGTTTTCTCAATGTAGCAGTTTACTCATCATTTTCAAAGTTCAACTCTCATTTAACACAAAGAGGTTAGACAGTGCAGATGCTTATGGTTGAGAAGCTTTACCTAACAATGGTACAAGGCGGTTTTGTTGGGATCACATGTGAAGTTAGGCACATGGATTCGTTCTTGGAGTTGGTACAAGGACTTCAAAAAGACAACGATGATGTATAATAAGGACAAGTTGACTATGTCTCTCTCTTTTATCTTAACATTCTAAATTAGGATTTGGTAAACTGAGAGCAGTTACCTTTTGATGAATCTCTTCAAGTATAAAAACCCTCACCATTTTACTACTA---TCTCATCTTAAAA-CCCTCGAGTTACACAAAAATGGCTATCTCAAAGCTTATTCCTACTCTTGTGCTCTTTGTTTTGTTCTCTTTTGATGTTAGTGTTGCTCATCCAGGTCTAGGATTTGGATGGGGAAGTAATAGTCCCATTGGAGGATCTTTTTACTCAAATCTTTACCCACAATTTTACCAGTTCTCTTGTCCACAAGCTGATGAGATTGTCATGACGGTGCTCGAAAAAGCCATAGCTAAAGAACCAAGAATGGCAGCATCTTTACTCAGACTTCACTTCCACGACTGCTTCGTTCAGGTAAAAGTATCTTTACCTATTTTTGTTTTCCCTTTATGTGTCTCTTATGCTTAACTCTTATACACTACACTTTTTGTGTAAACAGGGCTGTGATGCATCAATCTTGTTGGATGATAGTGCTACCATTAGAAGTGAGAAGAACGCGGGACCAAACAAGAACTCNNNNNTaAACTTTgAggaTATAGCAAAGAAGCTTTAAGTAAAGCAAACGAATCATTAATATTTTGGGAGGATGTATATATATATTTGAAGTTGTTGTTGTTGTTGTT---------TAAAACTGTTTTTTTtCTCT--TGTAATTAAGGTTGAAACAGATTTTGAAAGGACGTTAGCACGAAACTCGTAAATAACGCATGTTTATTTTCCAAATAAATTTATAATAAAACTATTATACATCAAAACCCATTAATTCATCATAGTGGCAACCAAGTGTATATAGCAATATAAATCAATTTTTTAAAAACAACTTCTGTAAACAAAAGGAAAGTGAAGGCACTATGTGTCCCCACACGGTTCCATTGAGACAAAGGCATATGTATGTGTGTGAGTATAAATATAAGTTGGTTCTTGAACATCATTGCATGTTGATTAATCACACAGCACAAATAAGAGTTAGAAAAATGGGAGTGTACTTAGGCAAGTATTGTTATATAATGATAATAATGTTAGTGTTGGTGTTGGGAAAAGAAGTGAGAAGCCAGTTGTTAAAAAATGGTTATTATTCAACTTCATGTCCAAAAGCTGAGTCGATAGTTAGATCCACTGTTGAATCTCACTTTGATTCTGATCCCACAATTTCCCCTGGCTTGCTTAGGCTTCATTTCCATGACTGTTTTGTTCAGGTTTCAATTTTAATTTTTCTTTTGCTAATCTCAATCTCCTTTCTATCAATTATGCAAGTTAATTAATTGTTGAATATGACCTATTATTAGGGTTGTGATGGTTCGGTTTTAATCAAAGGGAAATCTGCGGAGCAAGCTGCTCTACCAAATCTTGGTCTAAGAGGTTTAGAAGTGATCGATGATGCTAAAGNNNNNGTTTTCTATTCCCAACACAAAGGAAGACAAAA-AAGAAGTGATAATTGGAAACTATATATAGATGTAACGAATCTTATATCCAAACCAACACTAACAATTAATGTAT---CTCATCCAACAAATTAAAAGCCAAGTTGACGTAACAATTAATACTTG-TCAAATCTTCTTCTATAAATTATCCCACAATGCA-------TGGTTGTTAAATTAAT-----AGAGTGGCAATGAATACAGGAATGGTGAAGTCAATGGTGTGCATTGTGCTTGCTCAATTCTCACTTGTTGCGCTATTTCCTCTATGTATTTGTTATCAAACACATCAAAGCACGAGCTCTGTAGCCTCTCTATCCCCTCAGTTTTACGACAACTCGTGCCCAAACGCACAAGCCATCGTTCAATCTTACGTCGCCAATGCATACTTGAATGACCCTCGCATGGCTGCCTCAATTCTTAGGCTCCATTTCCATGACTGTTTCGTCAATGTTTGTCAAAATCTAGTCTATTCTTCAAATATATAATG-TTTAATATAAATAAGGAGAAATGTTGTTTG--ATATATATACTTTGGTTGGTGCAGGGATGTGATGCTTCCGTACTATTGGACAGTAGTGGAACCATGGAAAGCGAGAAACGATCAAATGCAAATCGAGACTCTGCTCGAGGGTTCGAAGTCATTGACGAGATCAAGTCTGCCTTGGAAAATGAATGTCCTGAAACAGTTTCTTNNNNNtcaTGACTATAATGCTTTAACCAATTTTCTCTTTTGATTTCTAGAATCTAGACCCTTCATCGTTTGGTTCAATTGTTGAATCATAAGCTCGTGAAATTCTAGAAATGTTTTGACTGATCCTATAGACTAAAGGTGAAAGTGATTGTACTTAAACAAAAAAATTAAAAAAAAAACCTCTAATATTAACTAGTACTTTTTTTTGTTGCTTTGTTATTAAAAAAATATAACTCTTTATTTGGGAAAAAAATATCTGTAACCAAAAAAATATACGAAACAACTTAACCGTCTGTAACAAATTGCCGAACCGACTAATTGAGGAGCAAGGGCAAATTGGTAATTTCGTTTAgATTTCCCGCTTCTTTCATCATCTCCAATTTCTCACTTCTCGAGgGTTAACAAATTACAATCCCAgACGAATTAgATCAgAAgAAGGAgAGAAgAAgAGAAgAGGATGAGGTTCCTCGgAgACTACAAGTTCGCTTTACTTACTTGCTCCGTTATCGCTCTCAGCATCTACTTCGCGATTAACGTCAAATTTCGTTTCGCGAACGATTCACCGGGAACTCGTACCGGAGTTAAGGTTTCCGAGAAATCTCCCTTCAACGACGAATTCATGTACATGTCAATCGCTgAAGATATCGATCGATCTTACCTCCACTACGATTACTACCGTGAATCTTGCCCTACCGCCGAGAAAATCATCGCGAAAGCTATCAGAGATATCTACAATGTCACACCCAGCGTAGCTCCGTCTATTATCCGTCTCCTCTTTCACGATTGCTTCATCGAGGTCAGATTTTCTGATTTCTGGCTTTCCCTTTCTTGNNNNNAAAgAATTAGAATTGAATCAAAGTTTAACGCCTGctAAAACAATATTCTATAATCACATTCATTATAAATGATTACACACTATTAATTAGGAATTAATTTGATAGAAACGAACAAAAGAGAAAAAAACAAACCCAACATGATCTGCAATCGTCAACGCGCGAAGCCAGCTCATGACCAATCACATAACGCGGTTTTCAGTTTTGAAT-GGATTACAACGTCGTCGTTTCGTCAAATTACCTCAACACTCTAGCCCCTTTCTCTGACTTCAACATCACCATTTGACTTCTCAATCCCTCTATAAGTTACTCGCATTCTCGTATCACTTTCCATGCATCTAAAACAAACTCTATCTACTAACTCGAAACACACTTGCGATCTTTATCTAAAACACAAACCAACAAAAAGAAAAA-TGGGCTTGGTCAGATCATTTGCTTTGTTCTTAGTCTTCCTTAGTTGTCTCATCGCGGTGTATGGCCAAGGTACGAGGATCGGGTTCTACTCGACCACGTGCCCTAATGCCGAGACGATTGTTCGGACCACTGTAGCATCTCACTTTAGTTCAGATCCAAAGGTTGCACCGGGGTTACTGAGAATGCACAACCATGATTGCTTTGTCCAAGGTTGTGATGGTTCGGTGCTATTATCGGGACCTAACTCTGAAAGAACCGCTGGCGCAaACGTTAACCTTCATGGTTTTGAAGTCATTGACGATGCCAAGAGGCAGCTCGAGGCAGCATGTCCTGGTGTTGTCTCTTGTGCTGATATATTGGCCTTAGCGGCTCGTGATTCCGTTGCTCTCGTAAGTATATATATA--CTaATTATACAACTATCAATATATCatAcataagcAAAGAActaTGTCtt
>Fos7 C7
GATATAACTTTGCTAAATGTCTGATTTTGTAAATAACTTGTGAAGAGAAAATCTTTATTTGGTAAGAGTTGTTTTCTCAATGTAGCAGTTTACTCATCATTTTCAAAGTTCAACTCTCATATAACACAAAGAGGTTAGACAGTGCAGATGCTTATGGTTGAGAAGCTTTACCTAACAATGGTACAAGGCGGTTTTGTTGGGATCACATGTGAAGTTAGGCACATGGATTCGTTCTTGGAGTTGGTACAAGGACTTCAAAAAGACAACGATGATGTATAATAAGGACAAGTTGACTATGTCTCTCTCTTTTATCTTAACATTCTAAATTAGGATTTGGTAAACTGAGAGCAGTTACCTTTTGATGAATCTCTTCAAGTATAAAAACCCTCACCATTTTACTACTA---TCTCATCTTAAAA-CCCTCGAGTTACACAAAAATGGCTATCTCAAAGCTTATTCCTACTCTTGTGCTCTTTGTTTTGTTCTCTTTTGATGTTAGTGTTGCTCATCCAGGTCTAGGATTTGGATGGGGAAGTAATAGTCCCATTGGAGGATCTTTTTACTCAAATCTTTACCCACAATTTTACCAGTTCTCTTGTCCACAAGCTGATGAGATTGTCATGACGGTGCTCGAAAAAGCCATAGCTAAAGAACCAAGAATGGCAGCATCTTTACTCAGACTTCACTTCCACGACTGCTTCGTTCAGGTAAAAGTATCTTTACCTATTTTTGTTTTCCCTTTATGTGTCTCTTATGCTTTACTCTTATACACTACACTTTTTGTGTAAACAGGGCTGTGATGCATCAATCTTGTTGGATGATAGTGCTACCATTAGAAGTGAGAAGAACGCGGGACCAAACAAGAACTCNNNNNTAAACTTTGAGGATATAGCAAAGAAGCTTTAAGTAAAGCAAACGAATCATTAATATTTTGGGAGGATGTATATATATATTTGAAGTTGTTGTTGTTGTTGTT---------TAAAACTGTTTTTTTTCTCT--TGTAATTAAGGTTGAAACAGATTTTGAAAGGACGTTAGCACGAAACTCGTAAATAACGCATGTTTATTTTCCAAATAAATTTATAATAAAACTATTATACATCAAAACCCATTAATTCATCATAGTGGCAACCAAGTGTATATAGCAATATAAATCAATTTTTTAAAAACAACTTCTGTAAACAAAAGGAAAGTGAAGGCACTATGTGTCCCCACACGGTTCCATTGAGACAAAGGCATATGTATGTGTGTGAGTATAAATATAAGTTGGTTCTTGAACATCATTGCATGTTGATTAATCACACAGCACAAATAAGAGTTAGAAAAATGGGAGTGTACTTAGGCAAGTATTGTTATATAATGATAATAATGTTAGTGTTGGTGTTGGGAAAAGAAGTGAGAAGCCAGTTGTTAAAAAATGGTTATTATTCAACTTCATGTCCAAAAGCTGAGTCGATAGTTAGATCCACTGTTGAATCTCACTTTGATTCTGATCCCACAATTTCCCCTGGCTTGCTTAGGCTTCATTTCCATGACTGTTTTGTTCAGGTTTCAATTTTAATTTTTCTTTTGCTAATCTCAATCTCCTTTCTATCAATTATGCAAGTTAATTAATTGTTGAATATGACCTATTATTAGGGTTGTGATGGTTCGGTTTTAATCAAAGGGAAATCTGCGGAGCAAGCTGCTCTACCAAATCTTGGTCTAAGAGGTTTAGAAGTGATCGATGATGCTAAAGNNNNNGTTTTCTATTCCcaACACAAAGGAAGaCAAAAGaAGGAGTGAAAATCGGTAACTATATATAGATGTAACGAATCTTATATCCAAACCAACACTCACAATTAATGTATCCCCCCATCCAACAAATTAAAAGCCACGTTGACGtgACAAATCATACTTGGTGACGCCTTCCTCTATAAATTATCCAACCATGCATTCATCGTCATTCCCACAATAATCGCTGAGAGTCCAAATGAATACAAAAACGGTGAAGTCAATGGCGGGCATTGTTCTCTCTCAAATCTCACTTGTTGCGCTGTTTCCTCTATGTATTTGTTATCAAACACATCAAAGCACGAGCTCTGTAGCCTCTCTATCCCCTCAGTTTTACGAGAACTCGTGCCCAAACGCACAAGCCATCGTTCAATCTTACGTCGCCAATGCATACTTCAATGACCCTCGCATGGCTGCCTCAATTCTTAGGCTCCATTTCCACGACTGTTTCGTCAATGTTTGACAAAATCTAGTCTATTCTTCAGATATATAATG-TTTGATTTAAATAAGGAGAAATGTTGTTTGATATATATATACTCTGGTTGGTGCAGGGATGTGATGCTTCCGTACTATTGGACAGTAGTGGAACCATGGAAAGCGAGAAACGATCAAATGCAAATCGAGACTCTGCTCGAGGGTTCGAAGTCATTGACGAGATCAAGTCTGCCTTGGAAAATGAATGTCCTGAAACAGTTTCTTNNNNNtcatgACTATAATGCTTTAACCAATTTTCTCTTTTGATTTCTAGAATCTAGACCCTTCATCGTTTGGTTCAATTGTTGAATCATAAGCTCGTGAAATTCTAGAAATGTTTTGACTGATCCTATAGACTAAAGGTGAAAGTGATTGTACTTAAACAAAAAAATTAAAAAAAAAACCTCTAATATTAACTAGTACTTTTTTTTGTTGCTTTGTTATTAAAAAAATATAACTCTTTATTTGGGAAAAAAATATCTGTAACCAAAAAAATATACGAAACAACTTAACCGTCTGTAACAAATTGCCGAACCGACTAATTGAGGAGCAAGGGCAAATTGGTAATTTCGTTTAgATTTCCCGCTTCTTTCATCATCTCCAATTTCTCACTTCTCGAGgGTTAACAAATTACAATCCCAgACGAACTAgATCAgAAgAAGGAgAGAAgAAgAGAAgAGGATGAGGTTCCTCGgAgACTACAAGTTCGCTTTACTTACTTGCTCCGTTATCGCTCTCAGCATCTACTTCGCGATTAACGTCAAATTTCGTTTCGCGAACGATTCACCGGGAACTCGTACCGGAGTTAAGGTTTCCGAGAACTCTCCCTTCGACGACGAATTCATGTACATGTCAATCGCTgAAGATATCGATCGATCTTACCTCCACTACGATTACTACCGTGAATCTTGCCCTACCGCCGAGaAAATCATCGCGAAagCTaTCAGAGATATCTACAATGtCacACCCAGCGtaGCTCCGTCTATTATCCGTCTCCTCTTTCACGATTGCTTCATCGAGGTCAGATTTTCTGATTTCTGGCTTTCCCTTTCTTGNNNNNAAAgAATTAGAATTGAATCAAAGTTTAACGCCTGCTAAAACAATATTCTATAATCACATTCATTATAAATGATTACACACTATTAATTAGGAATTAATTTGATAGAAACGAACAAAAGAGAAAAAAACAAACCCAACATGATCTGCAATCGTCAACGCGCGAAGCCAGCTCATGACCAATCACATAACGCGGTTTTCAGTTTTGAAT-GGATTACAACGTCGTCGTTTCGTCAAATTACCTCAACACTCTAGCCCCTTTCTCTGACTTCAACATCACCATTTGACTTCTCAATCCCTCTATAAGTTACTCGCATTCTCGTATCACTTTCCATGCATCTAAAACAAACTCTATCTACTAACTCGAAACACACTTGCGATCTTTATCTAAAACACAAACCAACAAAAAGAAAAA-TGGGCTTGGTCAGATCATTTGCTTTGTTCTTAGTCTTCCTTAGTTGTCTCATCGCGGTGTATGGCCAAGGTACGAGGATCGGGTTCTACTCGACCACGTGCCCTAATGCCGAGACGATTGTTCGGACCACTGTAGCATCTCACTTTAGTTCAGATCCAAAGGTTGCACCGGGGTTACTGAGAATGCACAACCATGATTGCTTTGTCCAAGGTTGTGATGGTTCGGTGCTATTATCGGGACCTAACTCTGAAAGAACCGCTGGCGCAAACGTTAACCTTCATGGTTTTGAAGTCATTGACGATGCCAAGAGgCAGCTCGAGGCAGCATGTCCTGGTGTTGTCTCTTGTGCTGATATATTGGCCTTAGCGGCTCGTGATTCCGTTGCTCTCGTAAGTATATATATA--CTAATTATACAACTATCAATATATCATACATAAGCAAAGAACTATGTCTT
>Bier6 C8
GATATAA----GCTAAATGTCTGATTTTGTAAATAACTTATGAAGAGAAAATCTTTATTTGGTAAGAGTTGTTTTCTCAATGTAGCAGTTCACTCATCATTTTCAAACTTCAACTCTCAGAGAACACAAAGAGGTTAGACAGTGCAGATGCTTATGGTTGAGAAGCTTTACCTAACAATGGTACAAGGCGGTTTTGTTGGGATCACATGTGAAGTTAGGCACATGGATTCGTTCTTGGAGTTGGTACAAGGACTTCTAAAAGACAACAATGAGGTATAATAAGGACAAGTTGACTATGTCTCTCTCTTTTATCTTAACATTCTAAATTAGGATTTGGTAAACTGAGAGCAGTTAGCTTCT--TGAATCTCTT-AAGTATAAAAACCCTCACCGTTTTACTACTA---TCTCATCTTAAAA-CTCCCAAGTAACA--AAAATGGCTATCTCAAAGCTTATTCCTACTCTTGTGCTCTTTATTTTGTTCTCTTTTGATGTTAGTGTTGCTCATCCAGGTCTAGGATTTGGATGGGGAAGTAATAGTCCCATTGGAGGATCTTTTTACTCAAATCTTTACCCACAATTTTACCAGTTCTCTTGTCCACAAGCTGATGAGATTGTCATGACGGTGCTCGAAAAAGCCATAGCTAAAGAACCAAGAATGGCAGCCTCTTTACTCAGACTTCACTTCCACGACTGCTTCGTTCAGGTAAAAGTATCTttACCTATTTTTGTTTTCCCTTTATGTGTCTCTTAAGCTTAACACTTATACACTACACTCTGTGTGTAAACAGGGCTGTGATGCATCAATCTTGTTGGATGATAGTGCTACCATAAGAAGTGAAAAGAACGCAGGACCAAACAAGAACTCNNNNNTAAACTTTGAGGATATAGCAAAGAAGCTTTAAGTAAAGCAAACGAATCATTAATATTTTGGGAGGATGTATATATATATTTGAAGTTGTTGTTGTTGTTGTT---------TAAAACTGTTTTTTTtCTCT--TGTAATTAAGGTTGAAACAGATTTTGAAAGGACGTTAGCACGAAACTCGTAAATAACGCATGTTTATTTTCCAAATAAATTTATAATAAAACTATTATACATCAAAACCCATTAATTCATCATAGTGGCAACCAAGTGTATATAGCAATATAAATCAATTTTTTAAAAACAACTTCTGTAAACAAAAGGAAAGTGAAGGCACTATGTGTCCCCACACGGTTCCATTGAGACAAAGGCATATGTATGTGTGTGAGTATAAATATAAGTTGGTTCTTGAACATCATTGCATGTTGATTAATCACACAGCACAAATAAGAGTTAGAAAAATGGGAGTGTACTTAGGCAAGTATTGTTATATAATGATAATAATGTTAGTGTTGGTGTTGGGAAAAGAAGTGAGAAGCCAGTTGTTAAAAAATGGTTATTATTCAACTTCATGTCCAAAAGCTGAGTCGATAGTTAGATCCACTGTTGAATCTCACTTTGATTCTGATCCCACAATTTCCCCTGGCTTGCTTAGGCTTCATTTCCATGACTGTTTTGTTCAGGTTTCAATTTTAATTtTTCTTTTGCTAATCTCAATCTCCTTTCTATCAATTATGCAAGTTAATTAATTGTTGAATATGACCTATTATTAGGGttGTGATGGTTCGGTTTTAATCAAAGGGAAATCTGCGGAGCAAGCTGCTCTACCAAATCTTGgtcTAAGAGGTTTAGAAGTGATCGATGATGCTAAAGNNNNNGTTTTCTATTCCCAACACAAAGGAAGACAAAA-AAGAAGTGATAATTGGAAACTATATATAGATGTAACGAATCTTATATCCAAACCAACACTAACAATTAATGTAT---CTCATCCAACAAATTAAAAGCCAAGTTGACGTAACAATTCATACTTG-TCAAATCTTCTTCTATAAATTATCCCACAATGCA-------TGGTTGTTAAATTATT-----AGAGTGGCAATGAATACAGGAATGGTGAAGTCAATGGTGTGCATTGTGCTTGCTCAATTCTCACTTGTCGCGCTATTTCCTCTATGTATTTGTTATCAAACACATCAAAGCACGAGCTCTGTAGCCTCTCTATCCCCTCAGTTTTACGACAACTCGTGCCCAAACGCACAAGCCATCGTTCAATCTTACGTCGCCAATGCATACTTGAATGACCCTCGCATGGCTGCCTCAATTCTTAGGCTCCATTTCCATGACTGTTTCGTCAATGTTTGTCAAAATCTAGTCTACTCTTCAAATATATAATG-TTTAATATAAATAAGGAGAAATGTTGTTTg--ATATATATACTTTGGTTGGTGCAGGGATGTGATGCTTCCGTACTATTGGACAGTAGTGGAACCATGGAAAGCGAGAAACGATCAAATGCAAATCGAGACTCTGCTCGAGGGTTCGAAGTCATTGACGAGATCAAGTCTGCCTTGGAAAATGAATGTCCTGAAACAGTTTCTTNNNNNtcatgACTAtaATGCTTTAACCAATTTTCTCTTTTGATttctAGAATCTAGACCCTTCATcgTTTgGTTCAATTGTTGAATCATAAGCTcgtgAAATTCTAGAAATGTTTTGACTGATCCTATAGACTAAAGgtgAAAGTGATTGTACTTAAACAAAAAAATTAAAAAAAAAaCCTCTAATATTAACTAgtaCTTTTTTTtGTTGCTTtgtTATTAAAAAAATATAACTcTttATTTGGgaAAAAAATATCTGTAACCAAAAAAATATAcgaAACAACTTAACCGTCTGTAACAAATTGCCGaACCgaCTAATTGAGGAGCAAGGGCAAATTgGTAATTTCGTTTagATTTCCCGCTTCTTTCATCATCTCCAATTTCTCACTTCTCGAggGTTAACAAATTACAATCCCAgAcgAATTAgATCAgAAgAAGGAgAGAAgAAgAGAAgAGGATGAGGTTCCTCGgagaCTACAAGTTCGCTTTACTTACTTGCTCCGTTATCGCTctCAGCATCTACTTCGCGATTAACGTCAaATTTCGTTTCGCGAACGATTCACCGGGAACTCGTACCGGAGTTAAGGTTTCcgaGAAATTTCCCTTCAACGACGAATTCATGTACATGTCAATCGCTgAAGATATCGATCGATCTTACCTCCACTACGATTACTACCGTGAATCTTGCCCTACCGCCGAGAAAATCATCGCGAAAGCTATCAGaGATATCTACAATGTCACACCCAGCGTAGCTCCGTCTATTATCCGTCTCCTCTTTCACGATTGCTTCATCGAGGTCAGATTTTCTGATTTCTGGCTTTCCCTTTCtTgNNNNNAAAgAATTAGAGTTGAATCAAAGTTTAACGCCTGCTAAAACAATATTCTATAATCACATTCATTATAAATGATTACACACTATTAATTAGGAATTAGTTTGATAGAAACGAACAAAAGAGA-AAAAACAAACCCAACATGATCTGCAATCGTCAACGCGCGAAGCCAGCTCATGACCAATCACATAACGCGGTTTTCAGTTTTGAATTGGATTACAACGTCGTCGTTTTGTCAAATTACCTCAACACTCTAGCCCCTTTCGCTGACTTCAACATCACCATTTGACTTCTCAATCCCTCTATAAGTTACTCACGTTCTCGTATCACTTTCCATGCATCTAAAACAAACTCTATCTACTAACTCGAAACACACTTGCGGTCTT-ATCTAAAACACAAACCAACAAAAATAAAAAATGGGCTTGGTCCGATCATTTGCTTTGGTCATAGTCTTCCTTAGTTGTCTCATCGCCGTTTATGGCCAAGGTACGAGGATCGGGTTCTACTCGACTACGTGCCCTAATGCCGAGACAATTGTTCGGACCACTGTGGCATCTCACTTTGGTTCAGATCCAAAGGTTGCACCCGGGTTACTGAGAATGCACAACCATGATTGCTTTGTCCAAGGTTGTGATGGTTCGGTGCTTTTATCGGGACCTAACTCTGAAAGAACCGCTGGCGCAAACGTTAACCTCCATGGTTTTGAGGTCATTGACGATGCCAAGAGGCAGCTCGAGGCTGCATGTCCTGGTGTTGTCTCTTGTGCTGATATCTTGgCCTTAGCGGCTCGTGATTCCGTTGCTCTCGTAAGTTTATATATATACTAATtATACAACTATCAATATATCATATATAAGCAAAGAACTATGTCTT
>Guch10 C9
GATATAACTTTGCTAAATGTCTGATTTTGTAAATAACTTGTGAAGAGAAAATCTTTATTTGGTAAGAGTTGTTTTCTCAATGTAGCAGTTTACTCATCATTTTCAAAGTTCAACTCTCATATAACACAAAGAGGTTAGACAGTGCAGATGCTTATGGTTGAGAAGCTTTACCTAACAATGGTACAAGGCGGTTTTGTTGGGATCACATGTGAAGTTAGGCACATGGATTCGTTCTTGGAGTTGGTACAAGGACTTCAAAAAGACAACGATGATGTATAATAAGGACAAGTTGACTATGTCTCTCTCTTTTATCTTAACATTCTAAATTAGGATTTGGTAAACTGAGAGCAGTTACCTTTTGATGAATCTCTTCAAGTATAAAAACCCTCACCATTTTACTACTA---TCTCATCTTAAAA-CCCTCGAGTTACACAAAAATGGCTATCTCAAAGCTTATTCCTACTCTTGTGCTCTTTGTTTTGTTCTCTTTTGATGTTAGTGTTGCTCATCCAGGTCTAGGATTTGGATGGGGAAGTAATAGTCCCATTGGAGGATCTTTTTACTCAAATCTTTACCCACAATTTTACCAGTTCTCTTGTCCACAAGCTGATGAGATTGTCATGACGGTGCTCGAAAAAGCCATAGCTAAAGAACCAAGAATGGCAGCATCTTTACTCAGACTTCACTTCCACGACTGCTTCGTTCAGGTAAAAGTATCTTTACCTATTTTTGTTTTCCCTTTATGTGTCTCTTATGCTTAACTCTTATACACTACACTTTTTGTGTAAACAGGGCTGTGATGCATCAATCTTGTTGGATGATAGTGCTACCATTAGAAGTGAGAAGAACGCGGGACCAAACAAGAACTCNNNNNTAaACtTTGaGGATATAGCAAAGAAGCTTtaAGTAAAGCAAACGAATCATTAATATTTTGGGAGGATGTATATATATATTTGAAGTTGTTGTTGTTGTTGTT---------TAAAACTGTTTTTTTTCTCT--TGTAATTAAGGTTGAAACAGATTTTGAAAGGACGTTAGCACGAAACTCGTAAATAACGCATGTTTATTTTCCAAATAAATTTATAATAAAACTATTATACATCAAAACCCATTAATTCATCATAGTGGCAACCAAGTGTATATAGCAATATAAATCAATTTTTTAAAAACAACTTCTGTAAACAAAAGGAAAGTGAAGGCACTATGTGTCCCCACACGGTTCCATTGAGACAAAGGCATATGTATGTGTGTGAGTATAAATATAAGTTGGTTCTTGAACATCATTGCATGTTGATTAATCACACAGCACAAATAAGAGTTAGAAAAATGGGAGTGTACTTAGGCAAGTATTGTTATATAATGATAATAATGTTAGTGTTGGTGTTGGGAAAAGAAGTGAGAAGCCAGTTGTTAAAAAATGGTTATTATTCAACTTCATGTCCAAAAGCTGAGTCGATAGTTAGATCCACTGTTGAATCTCACTTTGATTCTGATCCCACAATTTCCCCTGGCTTGCTTAGGCTTCATTTCCATGACTGTTTTGTTCAGGTTTCAATTTTAATTTTTCTTTTGCTAATCTCAATCTCCTTTCTATCAATTATGCAAGTTAATTAATTGTTGAATATGACCTATTATTAGGGTTGTGATGGTTCGGTTTTAATCAAAGGGAAATCTGCGGAGCAAGCTGCTCTACCAAATCTTGGTCTAAGAGGTTTAGAAGTGATCGATGATGCTAAAGNNNNNGTTTTCTATTCCCAACACAaaggaaGACAAAA-AAGAAGTGATAATTGGAAACTATATATAGATGTAACGAATCTTATATCCAAACCAACACTAACAATTAATGTAT---CTCATCCAACAAATTAAAAGCCAAGTTGACGTAACAATTAATACTTG-TCAAA---TCTTCTATAAATTATCCCACAATGCA-------TGGTTGTTAAATTAAT-----AGAGTGGCAATGAATACAGGAATGGTGAAGTCAATGGTGTGCATTGTGCTTGCTCAATTCTCACTTGTTGCGCTATTTCCTCTATGTATTTGTTATCAAACACATCAAAGCACGAGCTCTGTAGCCTCTCTATCCCCTCAGTTTTACGACAACTCGTGCCCAAACGCACAAGCCATCGTTCAATCTTACGTCGCCAATGCATACTTGAATGACCCTCGCATGGCTGCCTCAATTCTTAGGCTCCATTTCCATGACTGTTTCGTCAATGTTTGTCAAAATCTAGTCTATTCTTCAAATATATAATG-TTTAATATAAATAAGGAGAAATGTTGTTTG--ATATATATACTTTGGTTGGTGCAGGGATGTGATGCTTCCGTACTATTGGACAGTAGTGGAACCATggaaAGCGAgaAACGATCAAATGCAAATcgagACTCTGCTCGAGGGTTCGAAGTCATTGACGAGATCAAGTCTGCCTTGGAAaATGAATGTCCTGAAACAGTTTCTTNNNNNTcATGACTATAATGCTTTAACCAATTTTCTCTTTTGATTTCTAGAATCTAGACCCTTCATCGTTTGGTTCAATTGTTGAATCATAAGCTCGTGAAATTCTAGAAATGTTTTGACTGATCCTATAGACTAAAGGTGAAAGTGATTGTACTTAAACAAAAAAATTAAAAAAAAAACCTCTAATATTAACTAGTACTTTTTTTTGTTGCTTTGTTATTAAAAAAATATAACTCTTTATTTGGGAAAAAAATATCTGTAACCAAAAAAATATACGAAACAACTTAACCGTCTGTAACAAATTGCCGAACCGACTAATTGAGGAGCAAGGGCAAATTGGTAATTTCGTTTAgATTTCCCGCTTCTTTCATCATCTCCAATTTCTCACTTCTCGAGgGTTAACAAATTACAATCCCAgACGAACTAgATCAgAAgAAGGAgAGAAgAAgAGAAgAGGATGAGGTTCCTCGgAgACTACAAGTTCGCTTTACTTACTTGCTCCGTTATCGCTCTCAGCATCTACTTCGCGATTAACGTCAAATTTCGTTTCGCGAACGATTCACCGGGAACTCGTACCGGAGTTAAGGTTTCCGAGAAATCTCCCTTCGACGACGAATTCATGTACATGTCAATCGCTgAAGATATCGATCGATCTTACCTCCACTACGATTACTACCGTGAATCTTGCCCTACCGCCGAGAAAATCATCGCGAAAGCTATCAGAGATATCTACAATGTCACACCCAGCGTAGCTCCGCCTATTATCCGTCTCCTCTTTCACGATTGCTTCATCGAGGTCAGATTTTCTGATTTCTGGCTTTCCCTTTCTTGNNNNNAAAgAATTAGAGTTGAATCAAAGTTTAACGCCTGCTAAAACAATATTCTATAATCACATTCATTATAAATGATTACACACTATTAATTAGGAATTAATTTGATAGAAACGAACAAAAGAGAAAAAAACAAACCCAACATGATCTGCAATCGTCAACGCGCGAAGCCAGCTCATGACCAATCACATAACGCGGTTTTCAGTTTTGAAT-GGATTACAACGTCGTCGTTTCGTCAAATTACCTCAACACTCTAGCCCCTTTCGCTGACTTCAACATCACCATTTGACTTCTCAATCCCTCTATAAGTTACTCGCATTCTCGTATCACTTTCCATGCATCTAAAACAAACTCTATCTACTAACTCGAAACACACTTGCGATCTTTATCTAAAACACAAACCAACAAAAAGAAAAA-TGGGCTTGGTCAGATCATTTGCTTTGTTCTTAGTCATCCTTAGTTGTCTCATCGCGGTGTATGGCCAAGGTACGAGGATCGGGTTCTACTCGACCACGTGCCCTAATGCCGAGACGATTGTTCGGACCACTGTAGCATCTCACTTTAGTTCAGATCCAAAGGTTGCACCGGGGTTACTGAGAATGCACAACCATGATTGCTTTGTCCAAGGTTGTGATGGTTCGGTGCTATTATCGGGACCTAACTCTGAAAGAACCGCTGGCGCAAACGTTAACCTTCATGGTTTTGAAGTCATTGACGATGCCAAGAGGCAGCTCGAGGCAGCATGTCCTGGTGTTGTCTCTTGTGCTGATATATTGGCCTTAGCGGCTCGTGATTCCGTTGCTCTCGTAAGTATATATATA--CTAATTATACAACTATCAATATATCATACATAAGCAAAGAACTATGTCTT
>Guch5 C9
GATATAACTTTGCTAAATGTCTGATTTTGTAAATAACTTGTGAAGAGAAAATCTTTATTTGGTAAGAGTTGTTTTCTCAATGTAGCAGTTTACTCATCATTTTCAAAGTTCAACTCTCATATAACACAAAGAGGTTAGACAGTGCAGATGCTTATGGTTGAGAAGCTTTACCTAACAATGGTACAAGGCGGTTTTGTTGGGATCACATGTGAAGTTAGGCACATGGATTCGTTCTTGGAGTTGGTACAAGGACTTCAAAAAGACAACGATGATGTATAATAAGGACAAGTTGACTATGTCTCTCTCTTTTATCTTAACATTCTAAATTAGGATTTGGTAAACTGAGAGCAGTTACCTTTTGATGAATCTCTTCAAGTATAAAAACCCTCACCATTTTACTACTA---TCTCATCTTAAAA-CCCTCGAGTTACACAAAAATGGCTATCTCAAAGCTTATTCCTACTCTTGTGCTCTTTGTTTTGTTCTCTTTTGATGTTAGTGTTGCTCATCCAGGTCTAGGATTTGGATGGGGAAGTAATAGTCCCATTGGAGGATCTTTTTACTCAAATCTTTACCCACAATTTTACCAGTTCTCTTGTCCACAAGCTGATGAGATTGTCATGACGGTGCTCGAAAAAGCCATAGCTAAAGAACCAAGAATGGCAGCATCTTTACTCAGACTTCACTTCCACGACTGCTTCGTTCAGGTAAAAGTATCTTTACCTATTTTTGTTTTCCCTTTATGTGTCTCTTATGCTTAACTCTTATACACTACACTTTTTGTGTAAACAGGGCTGTGATGCATCAATCTTGTTGGATGATAGTGCTACCATTAGAAGTGAGAAGAACGCGGGACCAAACAAGAACTCNNNNNtaaaCTTTGAGGATATAGCAAAGAAGCTTTAAGTAAAGCaaACGAATCATTAATaTTTTGGGAGGATGTATATATATATTTGAAGTTGTTGTTGTTGTTGTT---------TAAAACTGTTTTTTTTCTCT--TGTAATTAAGGTTGAAACAGATTTTGAAAGGACGTTAGCACGAAACTCGTAAATAACGCATGTTTATTTTCCAAATAAATTTATAATAAAACTATTATACATCAAAACCCATTAATTCATCATAGTGGCAACCAAGTGTATATAGCAATATAAATCAATTTTTTAAAAACAACTTCTGTAAACAAAAGGAAAGTGAAGGCACTATGTGTCCCCACACGGTTCCATTGAGACAAAGGCATATGTATGTGTGTGAGTATAAATATAAGTTGGTTCTTGAACATCATTGCATGTTGATTAATCACACAGCACAAATAAGAGTTAGAAAAATGGGAGTGTACTTAGGCAAGTATTGTTATATAATGATAATAATGTTAGTGTTGGTGTTGGGAAAAGAAGTGAGAAGCCAGTTGTTAAAAAATGGTTATTATTCAACTTCATGTCCAAAAGCTGAGTCGATAGTTAGATCCACTGTTGAATCTCACTTTGATTCTGATCCCACAATTTCCCCTGGCTTGCTTAGGCTTCATTTCCATGACTGTTTTGTTCAGGTTTCAATTTTAATTTTTCTTTTGCTAATCTCAATCTCCTTTCTATCAATTATGCAAGTTAATTAATTGTTGAATATGACCTATTATTAGGGTTGTGATGGTTCGGTTTTAATCAAAGGGAAATCTGCGGaGCAAGCTGCTCTACCaAATCTTGGTCTAAGAGGTTTAGAAGTGATCGATGATGCTAAAGNNNNNGTTTTCTATTCCCAACACAaaggaaGACAAAA-AAGAAGTGATAATTGGAAACTATATATAGATGTAACGAATCTTATATCCAAACCAACACTAACAATTAATGTAT---CTCATCCAACAAATTAAAAGCCAAGTTGACGTAACAATTAATACTTG-TCAAA---TCTTCTATAAATTATCCCACAATGCA-------TGGTTGTTAAATTAAT-----AGAGTGgCAATGAATACAGGAATGGTGAAGTCAATGGTGTGCATTGTGCTTGCTCAATTCTCACTTGTTGCGCTATTTCCTCTATGTATTTGTTATCAAACACATCAAAGCACGAGCTCTGTAGCCTCTCTATCCCCTcagttTTACGACAACTCGTGCCCAAACGCACAAGCCATCGTTCAATCTTACgtcGCCAATGCATACTTGAATGACCCTCGCATGGCTGCCTCAATTCTTAGGCTCCATTTCCATGACTgttTcGTCAATGTtTGTCAAAATCTagtCTATTCTTCAAATATATAATg-tttaATATAAATAAGGAGAAATgTTGTTTG--ATATATATACTTTggtTgGTGCAGggatGTGATGCTTCCGTACTATTGGACAGTAGTGGAACCATGGAAAGCGAGAAACGATCAAATGCAAATCGAGACTCTGCTCGAGGGTTCGAAGTCATTGACGAGATCAAGTCTGCCTTGGAAAATGAATGTCCTGAAACAGTTTCTTNNNNNTCAtgACTATAATGCTttaACCAATTTTCTCTTTTGATTTctaGAATCTAGACCCTTCATCGTTTGGTTCAATTGTTGAATCATAAGCTCGTGAAATTCTAGAAATGTTTTGACTGATCCTATAGACTAAAGGTGAAAGTGATTGTACTTAAACAAAAAAATTAAAAAAAAAACCTCTAATATTAACTAGTACTTTTTTTTGTTGCTTTGTTATTAAAAAAATATAACTCTTTATTTGGGAAAAAAATATCTGTAACCAAAAAAATATACGAAACAACTTAACCGTCTGTAACAAATTGCCGAACCGACTAATTGAGGAGCAAGGGCAAATTGGTAATTTCGTTTAgATTTCCCGCTTCTTTCATCATCTCCAATTTCTCACTTCTCGAGgGTTAACAAATTACAATCCCAgACGAACTAgATCAgAAgAAGGAgAGAAgAAgAGAAgAGGATGAGGTTCCTCGgAgACTACAAGTTCGCTTTACTTACTTGCTCCGTTATCGCTCTCAGCATCTACTTCGCGATTAACGTCAAATTTCGTTTCGCGAACGATTCACCGGGAACTCGTACCGGAGTTAAGGTTTCCGAGAAATCTCCCTTCGACGACGAATTCATGTACATGTCAATCGCTgAAGATATCGATcGATCTTACCTCCACTAcGATTACTACCGTGAATCTTGcCCTACCGCCGAGAAAATCATCGCGAAAGCTATCAGAGATATCTACAATGTCACACCCAGCGTAGCTCCGCCTATTATCCGTCTCCTCTTTCACGATTGCTTCATCGAGGTCAGATTTTCTGATTTCTGGCTTTCCCTTTCTTGNNNNNAAAgAATTAGAGTTGAATCAAAGTTTAACGCCTGctaAAACAATATTCTATAATCACATTCATTATAAATGATTACACAcTATTAATTAGGAATTAATTTGATAGAAACGAACAAAAGAGAAAAAAACAAACCCAACATGATCTGCAATCGTCAACGCGCGAAGCCAGCTCATGACCAATCACATAACGCGGTTTTCAGTTTTGAAT-GGATTACAACGTCGTCGTTTCGTCAAATTACCTCAACACTCTAGCCCCTTTCGCTGACTTCAACATCACCATTTGACTTCTCAATCCCTCTATAAGTTACTCGCATTCTCGTATCACTTTCCATGCATCTAAAACAAACTCTATCTACTAACTCGAAACACACTTGCGATCTTTATCTAAAACACAAACCAACAAAAAGAAAAA-TGGGCTTGGTCAGATCATTTGCTTTGTTCTTAGTCATCCTTAGTTGTCTCATCGCGGTGTATGGCCAAGGTACGAGGATCGGGTTCTACTCGACCACGTGCCCTAATGCCGAGACGATTGTTCGGACCACTGTAGCATCTCACTTTAGTTCAGATCCAAAGGTTGCACCGGGGTTACTGAGAATGCACAACCATGATTGCTTTGTCCAAGGTTGTGATGGTTCGGTGCTATTATCGGGACCTAACTCTGAAAGAACCGCTGGCGCAAACGTTAACCTTCATGGTTTTGAAGTCATTGACGATGCCAAGAGGCAGCTCGAGGCAGCATGTCCTGGTGTTGTCTCTTGTGCTGATATATTGGCCTTAGCGGCTCGTGATTCCGTTGCTCTCGTAAGTATATATATA--CTAATTATACAACTATCAATATATCATACATAAGCAAAGAACTATGTCTT
>Guch7 C9
GATATAACTTTGCTAAATGTCTGATTTTGTAAATAACTTGTGAAGAGAAAATCTTTATTTGGTAAGAGTTGTTTTCTCAATGTAGCAGTTTACTCATCATTTTCAAAGTTCAACTCTCATATAACACAAAGAGGTTAGACAGTGCAGATGCTTATGGTTGAGAAGCTTTACCTAACAATGGTACAAGGCGGTTTTGTTGGGATCACATGTGAAGTTAGGCACATGGATTCGTTCTTGGAGTTGGTACAAGGACTTCAAAAAGACAACGATGATGTATAATAAGGACAAGTTGACTATGTCTCTCTCTTTTATCTTAACATTCTAAATTAGGATTTGGTAAACTGAGAGCAGTTACCTTTTGATGAATCTCTTCAAGTATAAAAACCCTCACCATTTTACTACTA---TCTCATCTTAAAA-CCCTCGAGTTACACAAAAATGGCTATCTCAAAGCTTATTCCTACTCTTGTGCTCTTTGTTTTGTTCTCTTTTGATGTTAGTGTTGCTCATCCAGGTCTAGGATTTGGATGGGGAAGTAATAGTCCCATTGGAGGATCTTTTTACTCAAATCTTTACCCACAATTTTACCAGTTCTCTTGTCCACAAGCTGATGAGATTGTCATGACGGTGCTCGAAAAAGCCATAGCTAAAGAACCAAGAATGGCAGCATCTTTACTCAGACTTCACTTCCACGACTGCTTCGTTCAGGTAAAAGTATCTTTACCTATTTTTGTTTTCCCTTTATGTGTCTCTTATGCTTAACTCTTATACACTACACTTTTTGTGTAAACAGGGCTGTGATGCATCAATCTTGTTGGATGATAGTGCTACCATTagAAGTGAGAAGAACGCGGGACCAAACAAgAACTCNNNNNTAAACTTTGAGGATATAGCAAAGAAGCTTTAAGTAAAGCAAACGAATCATTAATATTTTGGGAGGATGTATATATATATTTGAAGTTGTTGTTGTTGTTGTT---------TAAAACTGTTTTTTTTCTCT--TGTAATTAAGGTTGAAACAGATTTTGAAAGGACGTTAGCACGAAACTCGTAAATAACGCATGTTTATTTTCCAAATAAATTTATAATAAAACTATTATACATCAAAACCCATTAATTCATCATAGTGGCAACCAAGTGTATATAGCAATATAAATCAATTTTTTAAAAACAACTTCTGTAAACAAAAGGAAAGTGAAGGCACTATGTGTCCCCACACGGTTCCATTGAGACAAAGGCATATGTATGTGTGTGAGTATAAATATAAGTTGGTTCTTGAACATCATTGCATGTTGATTAATCACACAGCACAAATAAGAGTTAGAAAAATGGGAGTGTACTTAGGCAAGTATTGTTATATAATGATAATAATGTTAGTGTTGGTGTTGGGAAAAGAAGTGAGAAGCCAGTTGTTAAAAAATGGTTATTATTCAACTTCATGTCCAAAAGCTGAGTCGATAGTTAGATCCACTGTTGAATCTCACTTTGATTCTGATCCCACAATTTCCCCTGGCTTGCTTAGGCTTCATTTCCATGACTGTTTTGTTCAGGTTTCAATTTTAATTTTTCTTTTGCTAATCTCAATCTCCTTTCTATCAATTATGCAAGTTAATTAATTGTTGAATATGACCTATTATTAGGGTTGTGATGGTTCGGTTTTAATCAAAGGGAAATCTGCGGAGCAAGCTGCTCTACCAAATCTTGGTCTAAGAGGTTTAGAAGTGATCGATGATGCTAAAGNNNNNGTTTTCTattcCCaACACAaaggaagacAAAA-AAGAAgtGATAATTGGAAACTATATATAGATGTAACGAATCTTATATCCAAACCAACACTAACAATTAATGTAT---CTCATCCAACAAATTAAAAGCCAAGTTGACGTAACAATTAATACTTG-TCAAA---TCTTCTATAAATTATCCCACAATGCA-------TGGTTGTTAAATTAAT-----AGAGTGGCAATGAATACAGGAATGGTGAAGTCAATGGTGTGCATTGTGCTTGCTCAATTCTCACTTGTTGCGCTATTTCCTCTATGTATTTGTTATCAAACACATCAAAGCACGAGCTCTGTAGCCTCTCTATCCCCTCAGTTTTACGACAACTCGTGCCCAAACGCACAAGCCATCGTTCAATCTTACGTCGCCAATGCATACTTGAATGACCCTCGCATGGCTGCCTCAATTCTTAGGCTCCATTTCCATGACTGTTTCGTCAATGTTTGTCAAAATCTAGTCTATTCTTCAAATATATAATG-TTTAATATAAATAAGGAGAAATGTTGTTTG--ATATATATACTTTGGTTGGTGCAGGGATGTGATGCTTCCGTACTATTGGaCAGTAGTGGAACCATggAAAGCGAGAAACGATCAAATGCAAATCGAGACTCTGCTCGAGGGTTCGAAGTCATTGACGAGATCAAGTctgcCTTggaAAATGAATgtcCTGAAACagtTtctTNNNNNTCAtgACTATAATGCTttaACCAATTTTCTCTTTTGATTTctaGAATCTAGACCCTTCATCGTTTGGTTCAATTGTTGAATCATAAGCTCGTGAAATTCTAGAAATGTTTTGACTGATCCTATAGACTAAAGGTGAAAGTGATTGTACTTAAACAAAAAAATTAAAAAAAAAACCTCTAATATTAACTAGTACTTTTTTTTGTTGCTTTGTTATTAAAAAAATATAACTCTTTATTTGGGAAAAAAATATCTGTAACCAAAAAAATATACGAAACAACTTAACCGTCTGTAACAAATTGCCGAACCGACTAATTGAGGAGCAAGGGCAAATTGGTAATTTCGTTTAgATTTCCCGCTTCTTTCATCATCTCCAATTTCTCACTTCTCGAGgGTTAACAAATTACAATCCCAgACGAACTAgATCAgAAgAAGGAgAGAAgAAgAGAAgAGGATGAGGTTCCTCGgAgACTACAAGTTCGCTTTACTTACTTGCTCCGTTATCGCTCTCAGCATCTACTTCGCGATTAACGTCAAATTTCGTTTCGCGAACGATTCACCGGGAACTCGTACCGGAGTTAAGGTTTCCGAGAAATCTCCCTTCGACGACGAATTCATGTACATGTCAATCGCTgAAGATATCGATCGATCTTACCTCCACTACGATTACTACCGTGAATCTTGCCCTACCGCCGAGAAAATCATCGCGAAAGCTATCAGAGATATCTACAAtGTCACaCCCAGCGTaGCTCCGCCTATTATCCGTCTCCTCTTTCACGATTGCTTCATCGAGGTCAGATTTTCTGATTTCTGGCTTTCCCTTTCTTGNNNNNAAAgAATTAGAGTTGAATCAAAGTTTAACGCCTGCTAAAACAATATTCTATAATCACATTCATTATAAATGATTACACACTATTAATTAGGAATTAATTTGATAGAAACGAACAAAAGAGAAAAAAACAAACCCAACATGATCTGCAATCGTCAACGCGCGAAGCCAGCTCATGACCAATCACATAACGCGGTTTTCAGTTTTGAAT-GGATTACAACGTCGTCGTTTCGTCAAATTACCTCAACACTCTAGCCCCTTTCGCTGACTTCAACATCACCATTTGACTTCTCAATCCCTCTATAAGTTACTCGCATTCTCGTATCACTTTCCATGCATCTAAAACAAACTCTATCTACTAACTCGAAACACACTTGCGATCTTTATCTAAAACACAAACCAACAAAAAGAAAAA-TGGGCTTGGTCAGATCATTTGCTTTGTTCTTAGTCATCCTTAGTTGTCTCATCGCGGTGTATGGCCAAGGTACGAGGATCGGGTTCTACTCGACCACGTGCCCTAATGCCGAGACGATTGTTCGGACCACTGTAGCATCTCACTTTAGTTCAGATCCAAAGGTTGCACCGGGGTTACTGAGAATGCACAACCATGATTGCTTTGTCCAAGGTTGTGATGGTTCGGTGCTATTATCGGGACCTAACTCTGAAAGAACCGCTGGCGCAAACGTTAACCTTCATGGTTTTGAAGTCATTGACGATGCCAAGAGGCAGCTCGAGGCAGCATGTCCTGGTGTTGTCTCTTGTGCTGATATATTGGCCTTAGCGGCTCGTGATTCCGTTGCTCTCGTAAGTATATATATA--CTAATTATACAACTATCAATATATCATACATAAGCAAAGAACTATGTCTT
>Moa C10
GATATAA----GCTAAATGTCTGATTTTGTAAATAACTTATGAAGAGAAAATCTTTATTTGGTAAGAGTTGTTTTCTCAATGTAGCAGTTCACTCATCATTTTCAAACTTCAACTCTCAGAGAACACAAAGAGGTTAGACAGTGCAGATGCTTATGGTTGAGAAGCTTTACCTAACAATGGTACAAGGCGGTTTTGTTGGGATCACATGTGAAGTTAGGCACATGGATTCGTTCTTGGAGTTGGTACAAGGACTTCTAAAAGACAACAATGAGGTATAATAAGGACAAGTTGACTATGTCTCTCTCTTTTATCTTAACATTCTAAATTAGGATTTGGTAAACTGAGAGCAGTTAGCTTCT--TGAATCTCTT-AAGTATAAAAACCCTCACCGTTTTACTACTA---TCTCATCTTAAAA-CTCCCAAGTAACA--AAAATGGCTATCTCAAAGCTTATTCCTACTCTTGTGCTCTTTGTTTTGTTCTCTTTTGATGTTAGTGTTGCTCATCCAGGTCTAGGATTTGGATGGGGAAGTAATAGTCCCATTGGAGGATCTTTTTACTCAAATCTTTACCCACAATTTTACCAGTTCTCTTGTCCACAAGCTGATGAGATTGTTATGACGGTGCTCGAAAAAGCCATAGCTAAAGAACCAAGAATGGCAGCATCTTTACTCAGACTTCACTTCCACGACTGCTTCGTTCAGGTAAAAGTATCTTTACCTATTTTTGTTTTCCCTTTATGTGTCTCTTAAGCTTAACACTTATACACTACACTCTGTGTGTAAACAGGGCTGTGATGCATCAATCTTGTTGGATGATAGTGCTACCATAAGAAGTGAAAAGAACGCGGGACCAAACAAGAACTCNNNNNTAAACTTTGAGGATATAGCAAAGAAGCTTTAAGTAAAGCAAACGAATCATTAATATTTTGGGAGGATGTATGTATATATTTGAAGTTGTTGTTGTTGTTGTT---------TAAAACTGTTTTTTTTTTCT--TGTAATTAAGGTTGAAACAGATTTTGAAAGGACGTTAGCACGAAACTCGTAAATAACGCATGTTTATTTTCCAAATAAATTTATAATAAAACTATTATACATCAAAACCCATTAATTCATCATAGTGGCAACCAAGTGTATATAGCAATATAAATCAATTTTTTAAAAACAACTTCTGTAAACAAAAGGAAAGTGAAGGCACTATGTGTCCCCACACGGTTCCATTGAGACAAAGGCATATGTATGTGTGTGAGTATAAATATAAGTTGGTTCTTGAACATCATTGCATGTTGATTAATCACACAGCACAAATAAGAGTTAGAAAAATGGGAGTGTACTTAGGTAAGTATTGTTATATAATGATAATAATGTTAGTGTTGGTGTTGGGAAAAGAAGTGAGAAGCCAGTTGTTAAAAAATGGTTATTATTCAACTTCATGTCCAAAAGCTGAGTCGATAGTTAGATCCACTGTTGAATCTCACTTTGATTCTGATCCCACAATTTCCCCTGGCTTGCTTAGGCTTCATTTCCATGACTGTTTTGTTCAGGTTTCAATTTTAATTTTTCTTTTGCTAATCTCAATCTCCTTTCTATCAATTATGCAAGTTAATTAATTGTTGAATATGACCTATTATTAGGGTTGTGATGGTTCGGTTTTAATCAAAGGGAAATCTGCGGAGCAAGCTGCTCTACCAAATCTTGGTCTAAGAGGTTTAGAAGTGATCGATGATGCTAAAGNNNNNGTTTTCTATTCCCAACACAAAGGAAGACAAAA-AAGAAGTGATAATTGGAAACTATATATAGATGTAACGAATCTTATATCCAAACCAACACTAACAATTAATGTATCCCCCCATCCAACAAATTAAAAGCCACGTTGACGTGACAAATCATACTTGGTGACGCCTTCCTCTATAAATTATCCAACCATGCATTCATCGTCATTCCCACAATAATCGCTGAGAGTCCAAATGAATACAAAAACGGTGAAGTCAATGGTGTGCATTGTGCTTGCTCAATTCTCACTTGTTGCGCTATTTCCTCTATGTATTTGTTATCAAACACATCAAAGCACGAGCTCTGTAGCCTCTCTATCCCCTCAGTTTTACGACAACTCGTGCCCAAACGCACAAGCCATCGTTCAATCTTACGTCGCCAATGCATACTTGAATGACCCTCGCATGGCTGCCTCAATTCTTAGGCTCCATTTCCATGACTGTTTCGTCAATGTTTGTCAAAATCTAGTCTATTCTTCAAATATATAATG-TTTAATATAAATAAGGAGAAATGTTGTTTGATATATATATACTTTGGTTGGTGCAGGGATGTGATGCTTCCGTACTATTGGACAGTAGTGGAACCATGGAAAGCGAGAAACGATCAAATGCAAATCGAGACTCTGCTCGAGGGTTCGAAGTCATTGACGAGATCAAGTCTGCCTTGGAAAATGAATGTCCTGAAACAGTTTCTTNNNNNTCATGACTATAATGCTTTAACCAATTTTCTCTTTTGATTTCTAGAATCTAGACCCTTCATCGTTTGGTTCAATTGTTGAATCATAAGCTCGTGAAATTCTAGAAATGTTTTGACTGATCCTATAGACTAAAGGTGAAAGTGATTGTACTTAAACAAAAAAATTAAAAAAAAAACCTCTAATATTAACTAGTACTTTTTTTTGTTGCTTTGTTATTAAAAAAATATAACTCTTTATTTGGGAAAAAAATATCTGTAACCAAAAAAATATACGAAACAACTTAACCGTCTGTAACAAATTGCCGAACCGACTAATTGAGGAGCAAGGGCAAATTGGTAATTTCGTTTAGATTTCCCGCTTCTTTCATCATCTCCAATTTCTCACTTCTCGAGTGTTAACAAATTACAATCCCAGACGAATTAGATCAGAAGAAGGAGAGAAGAAGAGAAGAGGATGAGGTTCCTCGGAGACTACAAGTTCGCTTTACTTACTTGCTCCGTTATCGCTCTCAGCATCTACTTCGCGATTAACGTCGAATTTCGTTTCGCGAACGATTCACCGGGAACTCGTACCGGAGTTAAGGTTTCCGAGAAATCTCCCTTCAACGACGAATTCATGTACATGTCAATCGCTGAAGATATCGATCGATCTTACCTCCACTACGATTACTACCGTGAATCTTGCCCTACCGCCGAGAAAATCATCGCGAAAGCTATCAGAGATATCTACAATGTCACACCCAGCGTAGCTCCGTCTATTATCCGTCTCCTCTTTCACGATTGCTTCATCGAGGTCAGATTTTCTGATTTCTGGCTTTCCCTTTCTTGNNNNNAAAGAATTAGAGTTGAATCAAAGTTTAACGCCTGCTAAAACAATATTCTATAATCACATTCATTATAAATGATTACACACTATTAATTAGGAATTAGTTTGATAGAAACGAACAAAAGAGA-AAAAACAAACCCAACATGATCTGCAATCGTCAACGCGCGAAGCCAGCTCATGACCAATCACATAACGCGGTTTTCAGTTTTGAATTGGATTACAACGTCGTCGTTTTGTCAAATTACCTCAACACTCTAGCCCCTTTCGCTGACTTCAACATCACCATTTGACTTCTCAATCCCTCTATAAGTTACTCACGTTCTCGTATCACTTTCCATGCATCTAAAACAAACTCTATCTACTAACTCGAAACACACTTGCGGTCTT-ATCTAAAACACAAACCAACAAAAAGAAAAAATGGGCTTGGTCCGATCATTTGCTTTGGTCATAGTCTTCCTTAGTTGTCTCATCGCCGTTTATGGCCAAGGTACGAGGATCGGGTTCTACTCGACTACGTGCCCTAATGCCGAGACAATTGTTCGGACCACTGTGGCATCTCACTTTGGTTCAGATCCAAAGGTTGCACCCGGGTTACTGAGAATGCACAACCATGATTGCTTTGTCCAAGGTTGTGATGGTTCGGTGCTTTTATCGGGACCTAACTCTGAAAGAACCGCTGGCGCAAACGTTAACCTCCATGGTTTTGAGGTCATTGACGATGCCAAGAGGCAGCTCGAGGCAGCATGTCCTGGTGTTGTCTCTTGTGCTGATATCTTGGCCTTAGCGGCTCGTGATTCGGTTTCTCTCGTAAGTTTATATATATACTAATTATACAACAATCAATAAATCATATATAAGCAAAGAACTATGTCTT
>Hern2 C11
GATATAACTTtGCTAAATATCTGATTTtGTAAGTAACTTGTGAAGAGAAAATCTTTATTTGGTAAGAGTTGTTTTCTCAATGTAGCAGTTCACTCATCATTTTCAAACTTCAACTCTCATAGAACACAAAGAGGTTAGACAGTGCAGATGCTTATGGTTGAGAAGCTTTACCTAACAATGGTACAAGGCGGTTTTGTTGGGATCACATGTGAAGTTAGGCACATGGATTCGTTCTTGGAGTTGGTACAAGGACTTCTAAAAGACAACAATGAGGTATAATAAGGACAAGTTGACTATGTCTCTCTCTTTTATCTTAACATTCTAAATTAGGATTTGGTAAACTGGGAACAGTTAGCTTTT--TGAATCTCTTCAAGTATAAAAACCCTTACCGTTTTACTACTACTATCTCATCTTAAAa-CTCCCAAGCAACA--AAAATGGCTATCTCAAAGCTTATTCCTACTCTTGTGCTCTTTGTTTTGTTCTCTTTTGATGTTAGTGTTGCTCATCCAGGTCTAGGATTTGGATGGGGAAGTAATAGTCCCATTGGAGGATCTTTTTACTCAAATCTTTACCCACAATTTTACCAGTTCTCTTGTCCACAAGCTGATGAGATTGTTATGACGGTGCTCGAAAAAGCCATAGCTAAAGAACCAAGAATGGCAGCATCTTTACTCAGACTTCACTTCCACGACTGCTTCGTTCAGGTAAAAGTATCTTTACCTATTTTTGTTTTCCCTTTATGTGTCTCTTAAGCTTAACACTTATACACTACACTCTGTGTGTAAACAGGGCTGTGATGCATCAATCTTGTTGGATGATAGTGCAACCATAAGAAGTGAAAAGAATGCTGGACCAAACAAGAACTCNNNNNTAAACTTTGAGGATATAGCAAAGAAGCTTTAAGTAAAGCAAACGAATCATTAATATTTTGGGAGGATGTATGTATATATTTGAAGTTGTTGTTGTTGTTGTT---------TAAAACTGTTTTTTTTTTCT--TGTAATTAAGGTTGAAACAGATTTTGAAAGGACGTTAGCACGAAACTCGTAAATAACGCATGTTTATTTTCCAAATAAATTTATAATAAAACTATTATACATCAAAACCCATTAATTCATCATAGTGGCAACCAAGTGTATATAGCAATATAAATCAATTTTTTAAAAACAACTTCTGTAAACAAAAGGAAAGTGAAGGCACTATGTGTCCCCACACGGTTCCATTGAGACAAAGGCATATGTATGTGTGTGAGTATAAATATAAGTTGGTTCTTGAACATCATTGCATGTTGATTAATCACACAGCACAAATAAGAGTTAGAAAAATGGGAGTGTACTTAGGTAAGTATTGTTATATAATGATAATAATGTTAGTGTTGGTGTTGGGAAAAGAAGTGAGAAGCCAGTTGTTAAAAAATGGTTATTATTCAACTTCATGTCCAAAAGCTGAGTCGATAGTTAGATCCACTGTTGAATCTCACTTTGATTCTGATCCCACAATTTCCCCTGGCTTGCTTAGGCTTCATTTCCATGACTGTTTTGTTCAGGTTTCAATTTTAATTTTTCTTTTGCTAATCTCAATCTCCTTTCTATCAATTATGCAAGTTAATTAATTGTTGAATATGACCTATTATTAGGGTTGTGATGGTTCGGTTTTAATCAAAGGGAAATCTGCGGAGCAAGCTGCTCTACCAAATCTTGGTCTAAGAGGTTTAGAAGTGATCGATGATGCTAAAGNNNNNGTTTTCTATTCCCAACACAAAGGAAGACAAAA-aagAAGTGATTGTTGGAAACTATATaTAGATGTAACGAATCTTATATCCAAACCAACACGAACAATTAATGTAT---CTCATCCAACAAATTAAAAGCCAAGTTGACGTAACAATTCATACTTG-TCAAATCTTCTTCTATAAATTATCCCACAATGCA-------TGGTTGTTAAATTATT-----AGAGTGGCAATGAATACAGGAATGGTGAAGTCAATGGTGTGCATTGTGCTTGCTCAATTCTCACTTGTTGCGCTATTTCCTCTATGTATTTGTTATCAAACACATCAAAGCACGAGCTCTGTAGCCTCTCTATCCCCTCAGTTTTACGACAACTCGTGCCCAAACGCACAAGCCATCGTTCAATCTTACGTCGCCAATGCATACTTGAATGACCCTCGCATGGCTGCCTCAATTCTTAGGCTCCATTTCCATGACTGTTTCGTCAATGTTTGTCAAAATCTAGTCTACTCTTCAAATATATAATG-TTTAATATAAATAAGGAGAAATGTTGTTTG--ATATATATACTTTGGTTGGTGCAGGGATGTGATGCTTCCGTACTATTGGACAGTAGTGGAACCATGGAAAGCGAGAAACGATCAAATGCAAATCGAGACTCTGCTCGAGGGTTCGAAGTCATTGACGAGATCAAGTCTGCCTTGGAAAATGAATGTCCTGAAACAGTTTCTTNNNNNTCAtgACTATAATGCTttaACCAATTTTCTCTTTTGATTTctaGAATCTAGACCCTTCATCGtTTGGTTCAATTGTTGAATCATAAGCTCGTGAAATTCTAGAAATGTTTTGACTGATCCTATAGACTAAAGGTGAAAGTGATTGTACTTAAACAAAAAAATTAAAAAAAAAACCTCTAATATTAACTAGTACTTTTTTTTGTTGCTTTGTTATTAAAAAAATATAACTCTTTATTTGGGAAAAAAATATCTGTAACCAAAAAAATATACGAAACAACTTAACCGTCTGTAACAAATTGCCGAACCGACTAATTGAGGAGCAAGGGCAAATTGGTAATTTCGTTTAgATTTCCCGCTTCTTTCATCATCTCCAATTTCTCACTTCTCGAGgGTTAACAAATTACAATCCCAgACGAATTAgATCAgAAgAAGGAgAGAAgAAgAGAAgAGGATGAGGTTCCTCGgAgACTACAAGTTCGCTTTACTTACTTGCTCCGTTATCGCTCTCAGCATCTACTTCGCGATTAACGTCAAATTTCGTTTCGCGAACGATTCACCGGGAACTCGTACCGGAGTTAAGGTTTCCGAGAAATCTCCCTTCAACGACGAATTCATGTACATGTCAATCGCTgAAGATATCGATCGATCTTACCTCCACTACGATTACTACCGTGAATCTTGCCCTACCGCCGAGAAAATCATCGCGAAAGCTATCAGAGATATCTACAATGTCACACCCaGCGTAGCTCCGTCTATTATCCGTCTCCTCTTTCACGATTGCTTCATCGAGGTCAGATTTTCTGATTTCTGGCTTTCCCTTTCTTGNNNNNAAAgAATTAGAGTTGAATCAAAGTTTAACGCCTGctAAAACAATATTCTATAATCACATTCATTATAAATGATTACACACTATTAATTAGGAATTAGTTTGATAGAAACGAACAAAAGAGA-AAAAACAAACCCAACATGATCTGCAATCGTCAACGCGCGAAGCCAGCTCATGACCAATCACATAACGCGGTTTTCAGTTTTGAATTGGATTACAACGTCGTCGTTTTGTCAAATTACCTCAACACTCTAGCCCCTTTCGCTGACTTCAACATCACCATTTGACTTCTCAATCCCTCTATAAGTTACTCACGTTCTCGTATCACTTTCCATGCATCTAAAACAAACTCTATCTACTAACTCGAAACACACTTGCGGTCTT-ATCTAAAACACAAACCAACAAAAAGAAAAAATGGGCTTGGTCCGATCATTTGCTTTGGTCATAGTCTTCCTTAGTTGTCTCATCGCCGTTTATGGCCAAGGTACGAGGATCGGGTTCTACTCGACTACGTGCCCTAATGCCGAGACAATTGTTCGGACCACTGTGGCATCTCACTTTGGTTCAGATCCAAAGGTTGCACCCGGGTTACTGAGAATGCACAACCATGATTGCTTTGTCCAAGGTTGTGATGGTTCGGTGCTTTTATCGGGACCTAACTCTGAAAGAACCGCTGGCGCAAACGTTAACCTCCATGGTTTTGAGGTCATTGACGATGCCAAGAGGCAGCTCGAGGCAGCATGTCCTGGTGTTGTCTCTTGTGCTGATATCTTGGCCTTAGCGGCTCGTGATTCGGTTTCTCTCGTAAGTTTATATATATACTAATTATACAACAATCAATATATCATATATAAGCAAAGAACTATGTCTT
>Cast2 C12
GATATAACTTTGCTAAATGTCTGATTTTGTAAATAACTTGTGAAGAGAAAATCTTTATTTGGTAAGAGTTGTTTTCTCAATGTAGCAGTTTACTCATCATTTTCAAAGTTCAACTCTCATATAACACAAAGAGGTTAGACAGTGCAGATGCTTATGGTTGAGAAGCTTTACCTAACAATGGTACAAGGCGGTTTTGTTGGGATCACATGTGAAGTTAGGCACATGGATTCGTTCTTGGAGTTGGTACAAGGACTTCAAAAAGACAACGATGATGTATAATAAGGACAAGTTGACTATGTCTCTCTCTTTTATCTTAACATTCTAAATTAGGATTTGGTAAACTGAGAGCAGTTACCTTTTGATGAATCTCTTCAAGTATAAAAACCCTCACCATTTTACTACTA---TCTCATCTTAAAA-CCCTCGAGTTACACAAAAATGGCTATCTCAAAGCTTATTCCTACTCTTGTGCTCTTTGTTTTGTTCTCTTTTGATGTTAGTGTTGCTCATCCAGGTCTAGGATTTGGATGGGGAAGTAATAGTCCCATTGGAGGATCTTTTTACTCAAATCTTTACCCACAATTTTACCAGTTCTCTTGTCCACAAGCTGATGAGATTGTCATGACGGTGCTCGAAAAAGCCATAGCTAAAGAACCAAGAATGGCAGCATCTTTACTCAGACTTCACTTCCACGACTGCTTCGTTCAGGTAAAAGTATCTTTACCTATTTTTGTTTTCCCTTTATGTGTCTCTTATGCTTAACTCTTATACACTACACTTTTTGTGTAAACAGGGCTGTGATGCATCAATCTTGTTGGATGATAGTGCTACCATTAGAAGTGAGAAGAACGCGGGACCAAACAAGAACTCNNNNNTAAACTTTGAGGATATAGCAAAGAAGCTTTAAGTAAAGCAAACGAATCATTAATATTTTGGGAGGATGTATATATATATTTGAAGTTGTTGTTGTTGTTGTT---------TAAAACTGTTTTTTTTCTCT--TGTAATTAAGGTTGAAACAGATTTTGAAAGGACGTTAGCACGAAACTCGTAAATAACGCATGTTTATTTTCCAAATAAATTTATAATAAAACTATTATACATCAAAACCCATTAATTCATCATAGTGGCAACCAAGTGTATATAGCAATATAAATCAATTTTTTAAAAACAACTTCTGTAAACAAAAGGAAAGTGAAGGCACTATGTGTCCCCACACGGTTCCATTGAGACAAAGGCATATGTATGTGTGTGAGTATAAATATAAGTTGGTTCTTGAACATCATTGCATGTTGATTAATCACACAGCACAAATAAGAGTTAGAAAAATGGGAGTGTACTTAGGCAAGTATTGTTATATAATGATAATAATGTTAGTGTTGGTGTTGGGAAAAGAAgTGAGAAGCCAGTTGTTAAAAAATGGTTATTATTCAACTTCATGTCCAAAAGCTGAGTCGATAGTTAgATCCaCTGTTGAATCTCACTTTGATTCTGATCCCACAATTTCCCCTGGcTTGCTTAGGCTTCATTTCCATGActGttTTGTTCAGGTTTcAATTTTAATTTTTCTTTTGCTAATCTCAATCTCCTTTCTATCAATTATGCAAGTTAATTAATTGTTGAATATGACCTATTATTAGGGTTGTGATGGTTCGGTTTTAATCAAAGGGAAATCTGCGGAGCAAGCTGCTCTACCAAATCTTGGTCTAAGAGGTTTAGAAGTGATCGATGATGCTAAAGNNNNNGTTTTCTATTCCCAACACAAAGGAAGACAAAA-AAGAAGTGATAATTGGAAACTATATATAGATGTAACGAATCTTATATCCAAACCAACACTAACAATTAATGTAT---CTCATCCAACAAATTAAAAGCCAAGTTGACGTAACAATTCATACTTG-TCAAATCTTCTTCTATAAATTATCCCACAATGCA-------TGGTTGTTAAATTATT-----AGAGTGGCAATGAATACAGGAATGGTGAAGTCAATGGTGTGCATTGTGCTTGCTCAATTCTCACTTGTTGCGCTATTTCCTCTATGTATTTGTTATCAAACACATCAAAGCACGAGCTCTGTAGCCTCTCTATCCCCTCAGTTTTACGACAACTCGTGCCCAAACGCACAAGCCATCGTTCAATCTTACGTCGCCAATGCATACTTGAATGACCCTCGCATGGCTGCCTCAATTCTTAGGCTCCATTTCCATGACTGTTTCGTCAATGTTTGTCAAAATCTAGTCTACTCTTCAAATATATAATG-TTTAATATAAATAAGGAGAAATGTTGTTTG--ATATATATACTTTGGTTGGTGCAGGGATGTGATGCTTCCGTACTATTGGACAGTAGTGGAACCATGGAAAGCGAGAAACGATCAAATGCAAATCGAGACTCTGCTCGAGGGTTCGAAGTCATTGACGAGATCAAGTCTGCCTTGGAAAATGAATGTCCTGAAACAGTTTCTTNNNNNTCATGACTATAATGCTTTAACCAATTTTCTCTTTTGATTTcTAGAATCTAGACCCTTCATCGTTTGGTTCAATTGTTGAATCATAAGCTCGTGAAATTCTAGAAATGTTTTGACTGATCCTATAGACTAAAGGTGAAAGTGATTGTACTTAAACAAAAAAATTAAAAAAAAAACCTCTAATATTAACTAGTACTTTTTTTTGTTGCTTTGTTATTAAAAAAATATAACTCTTTATTTGGGAAAAAAATATCTGTAACCAAAAAAATATACGAAACAACTTAACCGTCTGTAACAAATTGCCGAACCGACTAATTGAGGAGCAAGGGCAAATTGGAAATTTCGTTTAgATTTCCCGCTTCTTTCATCATCTCCAATTTCTCACTTCTCGAGgGTTAACAAATTACAATCCCAgACGAATTAgATCAgAAgAAGGAgAGAAgAAgAGAAgAGGATGAGGTTCCTCGgAgACTACAAGTTCGCTTTACTTACTTGCTCCGTTATCGCTCTCAGCATCTACTTCGCGATTAACGTCAAATTTCGTTTCGCGAACGATTCACCGGGAACTCGTACCGGAGTTAAGGTTTCCGAGAAATTTCCCTTCAACGACGAATTCATGTACATGTCAATCGctgAAGATATCGAtCGATCTTACCtCCACTACGATTACTACCGTGAATCTTGCCCtACCGCCGAGAAAATCATCgcgAAAGCTATCAGAGATATcTACAATGTCACACCCAGCGTAGCTCCGTCTaTTAtcCGTCTCCTCTTTCACGATTGCTTCATCGAGGtcaGATTTTCTGATTTCTGGCTTTcCCtTTCTTGNNNNNAAAgAATTAGAGTTGAATCAAAGTTTAACGCCTGctAAAACAAtATTCTATAATCACATTCATTatAAATGATTACACACTAtTAATTAGGAATTAGTTTGATAGAAACGAACAAAAGAGA-AAAAACAAACCCAACATGATCTGCAATCGTCAACGCGCGAAgCCAGCTCATGACCAAtCACATAACGCGGTTTTCAGTTTTGAATTGGATTACAACGTCGTCGTTTTGTCAAATTACCTCAACACTcTAGCCCCTTTCGCTGACTTCAACATCACCATTtGACTTCTCAATCCCTCTATAAGTTACTCACGTTCTCGTATCACTTTCCATGCATCTAAAACAAACTCTATCTACTAACTCGAAACACACtTGCGGTCTT-ATCTAAAACACAAACCAACAAAAAGAAAAAATGGGCTTGGTCCGATCATTTGCTTTGGTCATAGTCTTCCTTAGTTGTCTCATCGCCGTTTATGGCCAAGGTACGAGGATCGGGTTCTACTCGACTACGTGCCCTAATGCCGAGaCAATTGTTCGGACCACTGTGGCATCTCACTTTGGTTCAGATCCAAAGGTTGCACCCGGGTTACTGAGAATGCACAACCATGATTGCTTTGTCCAAGGTTGTGATGGTTCGGTGCTTTTATCGGGACCTAACTCTGAAAGAACCGCTGGCGCAaACGTTAACCTCCATGGTTtTGAGGTCATTGACGATGCCAAGAGGCAGCTCGAGGCAGCATGTCCTGGTGTTGTCTCTTGTGCTGATATCTTGGCCTTAGCGGCTCGTGATTCGGTTTCTCTCGTAAGTTTATATATATACTAATTATACAACAATCAATAaATCATATaTAAGCAaagaACTATGTCTT
>Mong9 C13
GAtATAACTTTGCTAAATGTCTGATTTTGTAAATAACTTGTGAAGAGAAAATCTTTATTTGGTAAGAGTTGTTTTCTCAATGTAGCAGTTTACTCATCATTTTCAAAGTTCAACTCTCATTTAACACAAAGAGGTTAGACAGTGCAGATGCTTATGGTTGAGAAGCTTTACCTAACAATGGTACAAGGCGGTTTTGTTGGGATCACATGTGAAGTTAGGCACATGGATTCGTTCTTGGAGTTGGTACAAGGACTTCAAAAAGACAACGATGATGTATAATAAGGACAAGTTGACTATGTCTCTCTCTTTTATCTTAACATTCTAAATTAGGATTTGGTAAACTGAGAGCAGTTACCTTTTGATGAATCTCTTCAAGTATAAAAACCCTCACCATTTTACTACTA---TCTCATCTTAAAA-CCCTCGAGTTACACAAAAATGGCTATCTCAAAGCTTATTCCTACTCTTGTGCTCTTTGTTTTGTTCTCTTTTGATGTTAGTGTTGCTCATCCAGGTCTAGGATTTGGATGGGGAAGTAATAGTCCCATTGGAGGATCTTTTTACTCAAATCTTTACCCACAATTTTACCAGTTCTCTTGTCCACAAGCTGATGAGATTGTCATGACGGTGCTCGAAAAAGCCATAGCTAAAGAACCAAGAATGGCAGCATCTTTACTCAGACTTCACTTCCACGACTGCTTCGTTCAGGTAAaAGTATCTTTACCTATTTTTGTTTTCCCTTTATGTGTCTCTTATGCTTAACTCTTATACACTACACTTTTTGTGTAAACAGGGCTGTGATGCATCAATCTTGTTGGATGATAGTGCTACCATTAGAAGTGAGAAGAACGCGGGACCAAACAAGAACTCNNNNNTaaacTTTGAGGATATAGCAAAGAAGCTTTAAGTAAAGCAAACGAATCATTAATATTTTGGGAGGATGTATATATATATTTCAAGTTGTTGTTGTTGTTGTT---------TAAAACTGTTTTTTTTTTCT--TGTAATTAAGGTTGAAACAGATTTTGAAAGGACGTTAGCACGAAACTCGTAAATAACGCAtGTTTATTTTCCAAATAAATTTATAATAAAACTATTAtACATCAAAACCCATTAATTCATCATAGtGGCAACCAAGTGTATATAGCAATATAAATCAATTTTTTAAAAACAACTTCTGTAAACAAAAGGAAAGtGAAGGCACTAtGTGTCCCCACACGGTTCCATTGAGACAAAGGCATATGTATGtGTGTGAGtATAAATATAAGTTGGTTCTTGAACATCATTGCatGTTGATTAATCACacAGCaCAAATAAGAgTTAGAAAAATGGgAgTGtACTTAGGTAAGTATTGtTATaTAATGATAATAATGTTAGTGTTGGTGTTGGGAAAAGAAGTGAGAAGCCAGTTGTTAAAAAATGGTTATTATTCAACTTCATGTCCAAAAGCTGAGTCGATAGTTAGATCCACTGTTGAATCTCACTTTGATTCTGATCCCACAATTTCCCCTGGCTTGCTTAGGCTTCATTTCCATGACTGTTTTGTTCAGGTTTCAATTTTAATTTTTCTTTTGCTAATCTCAATCTCCTTTCTATCAATTATGCAAGTTAATTAATTGTTGAATATGACCTATTATTAGGGTTGTGATGGTTCGGTTTTAATCAAAGGGAAATCTGCGGAGCAAGCTGCTCTACCAAATCTTGGTCTAAGAGGTTTAGAAGTGATCGATGATGCTAAAGNNNNNGTTTTCTATTCCcaACACAAAGGAAGACAAAA-AAGAAGTGATAATTGGAAACTATATATAGATGTAACGAATCTTATATCCAAACCAACACTAACAATTAATGTAT---CTCATCCAACAAATTAAAAGCCAAGTTGACGTAACAATTAATACTTG-TCAAATCTTCTTCTATAAATTATCCCACAATGCA-------TGGTTGTTAAATTAAT-----AGAGTGGCAATGAATACAGGAATGGTGAAGTCAATGGTGTGCATTGTGCTTGCTCAATTCTCACTTGTTGCGCTATTTCCTCTATGTATTTGTTATCAAACACATCAAAGCACGAGCTCTGTAGCCTCTCTATCCCCTCAGTTTTACGACAACTCGTGCCCAAACGCACAAGCCATCGTTCAATCTTACGTCGCCAATGCATACTTGAATGACCCTCGCATGGCTGCCTCAATTCTTAGGCTCCATTTCCATGACTGTTTCGTCAATGTTTGTCAAAATCTAGTCTATTCTTCAAATATATAATG-TTTAATATAAATAAGGAGAAATGTTGTTTG--ATATATATACTTTGGTTGGTGCAGGGATGTGATGCTTCCGTACTATTGGACAGTAGTGGAACCATGGAAAGCGAGAAACGATCAAATGCAAATCGAGACTCTGCTCGAGGGTTCGAAGTCATTGACGAGATCAAGTCTGCCTTGGAAAATGAATGTCCTGAAACAGTTTCTTNNNNNTCATGACTATAATGCTTTAACCAATTTTCTCTTTTGATTTCTAGAATCTAGACCCTTCATCGTTTGGTTCAATTGTTGAATCATAAGCTCGTGAAATTCTAGAAATGTTTTGACTGATCATATAGACTAAAGGTAAAAGTGATAGTACTTAAACAAAAAAAT----AAATAAACCTCTAATATTAACTAGTACTTTTTTTTTTTGCTTTGTTATTAAAAAAATATAACTCTTTATTTgGGAAAAAAATATCTGTAACCAAA--------------AACTTAACCGTCTGTAACAAATTGCCAAACCGACAAATTGAGGAGCAaGGGCAAATTGGTAATTTCGTTTAgATTTCCCGCTTCTTTCATCATCTCCAATTTCTCACTTCTCGAGgGTTAACAAATTACAATCCCAgACAAATTAgATCAgAAgAAGGAgAGAAgAAgAGAAgAGgATgAGGTTCCTCGgAgACtACAAGTTCGCTTTACTTACTTGCTCCGTTATCGCTCTCAGCATCTACTTCGCGATTAACGTCAAATTTCGTTTCGCGAACGATTCACCGGGAACTCGTACCGAAGTTAAGGTTTCCAAGAAATCTCCCTTCAACGACAAATTCATGTACATGTCAATCGCTgAAGATATCGATCGATCTTACCTCCACTACGATtACtACCGTGAATCTtGCCCTACCGCCGAGAAAATCATCGCGAAAGCTATCAGAGATATCTACAATGTCACACCCAGCGTAGCTCCGTCTATtATCCGTCTCCTCTTTCACGATTGCTTCATCGAGGTCAGATTTTCTGATTTCTGGCTTTCCCTTTCTtGNNNNNAAAgAATTAGAGTTGAATCAAAGTTTAACGCCTGCTAAAACAATATTCTATAATCACATTCATTATAAATGATTACACACTATTAATTAGGAATTAATTTGATAGAAACGAACAAAAGAGAAAAAAACAAACCCAACATGATCTGCAATCGTCAACGCGCGAAGCCAGCTCATGACCAATCACATAACGCGGTTTTCAGTTTTGAAT-GGATTACAACGTCGTCGTTTCGTCAAATTACCTCAACACTCTAGCCCCTTTCGCTGACTTCAACATCACCATTTGACTTCTCAATCCCTCTATAAGTTACTCGCATTCTCGTATCACTTTCCATGCATCTAAAACAAACTCTATCTACTAACTCGAAACACACTTGCGATCTTTATCTAAAACACAAACCAACAAAAAGAAAAA-TGGGCTTGGTCAGATCATTTGCTTTGTTCTTAGTCATCCTTAGTTGTCTCATCGCGGTGTATGGCCAAGGTACGAGGATCGGGTTCTACTCGACCACGTGCCCTAATGCCGAGACGATTGTTCGGACCACTGTAGCATCTCACTTTAGTTCAGATCCAAAGGTTGCACCGGGGTTACTGAGAATGCACAACCATGATTGCTTTGTCCAAGGTTGTGATGGTTCGGTGCTATTATCGGGACCTAACTCTGAAAGAACCGCTGGCGCAAACGTTAACCTTCATGGTTTTGAAGTCATTGACGATGCCAAGAGGCAGCTCGAGGCAGCATGTCCTGGTGTTGTCTCTTGTGCTGATATATTGGCCTTAGCGGCTCGTGATTCCGTTGCTCTCGTAAGTATATATATA--CTAATTATACAACTATCAATATATCATACATAAGCAAAGAACTATGTCTT
>Lec C14
GATATAA----GTTAAATGTCTGATTTTGTAAATAACTTATGAAGAGAAAATCTTTATTTGGTAAGAGTTGTTTTCTCAATGTAGCAGTTTACTCATCATTTTCAAAGTTCAACTCTCATATAACACAAAGAGGTTAGACAGTGCAGATGCTTATGGTTGAGAAGCTTTACCTAACAATGGTACAAGGCGGTTTTGTTGGGATCACATGTGAAGTTAGGCACATGGATTCGTTCTTGGAGTTGGTACAAGGACTTCAAAAAGACAACGATGATGTATAATAAGGACAAGTTGACTATGTCTCTCTCTTTTATCTTAACATTCTAAATTAGGATTTGGTAAACTGAGAGCAGTTACCTTTT--TGAATCTCT-CAAGTATAAAAACCCTCACCGTTTTACTACTA---TCTCATCTTAAAA-CCCTCAAGTAACA--AAAATGGCTATCTCAAAGCTTATTCCTACTCTTGTGCTCTTTGTTTTGTTCTCTTTTGATGTTAGTGTTGCTCATCCAGGTCTAGGATTTGGATGGGGAAGTAATAGTCCCATTGGAGGATCTTTTTACTCAAATCTTTACCCACAATTTTACCAGTTCTCTTGTCCACAAGCTGATGAGATTGTCATGACGGTGCTCGAAAAAGCCATAGCTAAAGAACCAAGAATGGCAGCATCTTTACTCAGACTTCACTTCCACGACTGCTTCGTTCAGGTAAAAGTATCTTTACCTATTTTTGTTTTCCCTTTATGTGTCTCTTATGCTTAACTCTTATACACTACACTTTTTGTGTAAACAGGGCTGTGATGCATCAATCTTGTTGGATGATAGTGCTACCATTAGAAGTGAGAAGAACGCGGGACCAAACAAGAACTCNNNNNTAAACTTTGAGGATATAGCAAAGAAGCTTTAAGTAAAGCAAACGAATCATTAATATTTTGGGAGGATGTATATATATATTTGAAGTTGTTGTTGTTGTTGTT---------TAAAACTGTTTTTTTTTTCT--TGTAATTAAGGTTGAAACAGATTTTGAAAGGACGTTAGCACGAAACTCGTAAATAACGCATGTTTATTTTCCAAATAAATTTATAATAAAACTATTATACATCAAAACCCACTAATTCATCATAGTGGCAACCAAGTGTATATAGCAATATAAATCAATTTTTTAAAAACAACTTCTGTAAACAAAAGGAAAGTGAAGGCACTATGTGTCCCCACACGGTTCCATTGAGACAAAGGCATATGTATGTGTGTGAGTATAAATATAAGTTGGTTCTTGAACATCATTGCATGTTGATTAATCACACAGCACAAATAAGAGTTAGAAAAATGGGAGTGTACTTAGGTAAGTATTGTTATATAATGATAATAATGTTAGTGTTGGTGTTGGGAAAAGAAGTGAGAAGCCAGTTGTTAAAAAATGGTTATTATTCAACTTCATGTCCAAAAGCTGAGTCGATAGTTAGATCCACTGTTGAATCTCACTTTGATTCTGATCCCACAATTTCCCCTGGCTTGCTTAGGCTTCATTTCCATGACTGTTTTGTTCAGGTTTCAATTTTAATTTTTCTTTTGCTAATCTCAATCTCCTTTCTATCAATTATGCAAGTTAATTAATTGTTGAATATGACCTATTATTAGGGTTGTGATGGTTCGGTTTTAATCAAAGGGAAATCTGCGGAGCAAGCTGCTCTACCAAATCTTGGTCTAAGAGGTTTAGAAGTGATCGATGATGCTAAAGNNNNNGTTTTCTATTCCCAACACAAAGGAAGACAAAA-AAGAAGTGATAATTGGAAACTATATATAGATGTAACGAATCTTATATCCAAACCAACACTAACAATTAATGTAT---CTCATCCAACAAATTAAAAGCCAAGTTGACGTGACAAATCATACTTGGTGACGCCTTCCTCTATAAATTATCCAACCATGCATTCATCGTCATTCCCACAATAATCGCTGAGAGTCCAAATGAATACAAAAACGGTGAAGTCAATGGTGTGCATTGTGCTTGCTCAATTCTCACTTGTTGCGCTATTTCCTCTATGTATTTGTTATCAAACACATCAAAGCACGAGCTCTGTAGCCTCTCTATCCCCTCAGTTTTACGACAACTCGTGCCCAAACGCACAAGCCATCGTTCAATCTTACGTCGCCAATGCATACTTGAATGACCCTCGCATGGCTGCCTCAATTCTTAGGCTCCATTTCCATGACTGTTTCGTCAATGTTTGTCAAAATCTAGTCTACTCTTCAAATATATAATG-TTTAATATAAATAAGGAGAAATGTTGTTTGATATATATATACTTTGGTTGGTGCAGGGATGTGATGCTTCCGTACTATTGGACAGTAGTGGAACCATGGAAAGCGAGAAACGATCAAATGCAAATCGAGACTCTGCTCGAGGGTTCGAAGTCATTGACGAGATCAAGTCTGCCTTGGAAAATGAATGTCCTGAAACAGTTTCTTNNNNNTCATGACTATAATGCTTTAACCAATTTTCTCTTTTGATTTCTAGAATCTAGACCCTTCATCGTTTGGTTCAATTGTTGAATCATAAGCTCGTGAAATTCTAGAAATGTTTTGACTGATCATATAGACTAAAGGTAAAAGTGATTGTACTTAAACAAAAAAATTAAAAAAAAAACCTCTAATATTAACTAGTACTTTTTTTTGTTGCTTTGTTATTAAAAAAATATAACTCTTTATTTGGGAAAAAAATATCTGTAACCAAAAAAATATACGAAACAACTTAACCGTCTGTAACAAATTGCCGAACCGACTAATTGAGGAGCAAGGGCAAATTGGTAATTTCGTTTAGATTTCCCGCTTCTTTCATCATCTCCAATTTCTCACTTCTCGAGTGTTAACAAATTACAATCCCAGACGAATTAGATCAGAAGAAGGAGAGAAGAAGAGAAGAGGATGAGGTTCCTCGGAGACTACAAGTTCGCTTTACTTACTTGCTCCGTTATCGCTCTCAGCATCTACTTCGCGATTAACGTCGAATTTCGTTTCGCGAACGATTCACCGGGAACTCGTACCGGAGTTAAGGTTTCCGAGAAATCTCCCTTCAACGACGAATTCATGTACATGTCAATCGCTGAAGATATCGATCGATCTTACCTCCACTACGATTACTACCGTGAATCTTGCCCTACCGCCGAGAAAATCATCGCGAAAGCTATCAGAGATATCTACAATGTCACACCCAGCGTAGCTCCGTCTATTATCCGTCTCCTCTTTCACGATTGCTTCATCGAGGTCAGATTTTCTGATTTCTGGCTTTCCCTTTCTTGNNNNNAAAGAATTAGAGTTGAATCAAAGTTTAACGCCTGCTAAAACAATATTCTATAATCACATTCATTATAAATGATTACACACTATTAATTAGGAATTAGTTTGATAGAAACGAACAAAAGAGA-AAAAACAAACCCAACATGATCTGCAATCGTCAACGCGCGAAGCCAGCTCATGACCAATCACATAACGCGGTTTTCAGTTTTGAATTGGATTACAACGTCGTCGTTTTGTCAAATTACCTCAACACTCTAGCCCCTTTCGCTGACTTCAACATCACCATTTGACTTCTCAATCCCTCTATAAGTTACTCACGTTCTCGTATCACTTTCCATGCATCTAAAACAAACTCTATCTACTAACTCGAAACACACTTGCGGTCTT-ATCTAAAACACAAACCAACAAAAAGAAAAAATGGGCTTGGTCCGATCATTTGCTTTGGTCATAGTCTTCCTTAGTTGTCTCATCGCCGTTTATGGCCAAGGTACGAGGATCGGGTTCTACTCGACTACGTGCCCTAATGCCGAGACAATTGTTCGGACCACTGTGGCATCTCACTTTGGTTCAGATCCAAAGGTTGCACCCGGGTTACTGAGAATGCACAACCATGATTGCTTTGTCCAAGGTTGTGATGGTTCGGTGCTTTTATCGGGACCTAACTCTGAAAGAACCGCTGGCGCAAACGTTAACCTCCATGGTTTTGAGGTCATTGACGATGCCAAGAGGCAGCTCGAGGCTGCATGTCCTGGTGTTGTCTCTTGTGCTGATATCTTGGCCTTAGCGGCTCGTGATTCCGTTGCTCTCGTAAGTTTATATATATACTAATTATACAACTATCAATATATCATATATAAGCAAAGAACTATGTCTT
>Guch1 C15
GATaTAACTTTGCTAAATGTCTGATTTTGTAAATAACTTGTGAAGAGAAAATCTTTATTTGGTAAGAGTTGTTTTCTCAATGTAGCAGTTTACTCATCATTTTCAAAGTTCAACTCTCATATAACACAAAGAGGTTAGACAGTGCAGATGCTTATGGTTGAGAAGCTTTACCTAACAATGGTACAAGGCGGTTTTGTTGGGATCACATGTGAAGTTAGGCACATGGATTCGTTCTTGGAGTTGGTACAAGGACTTCAAAAAGACAACGATGATGTATAATAAGGACAAGTTGACTATGTCTCTCTCTTTTATCTTAACATTCTAAATTAGGATTTGGTAAACTGAGAGCAGTTACCTTTTGATGAATCTCTTCAAGTATAACAACCCTCACCATTTTACTACTA---TCTCATCTTAAAA-CCCTCGAGTTACACAaAAATGGCTATCTCAAAGCTTATTCCTACTCTTGTGCTCTTTGTTTTGTTCTCTTTTGATGTTAGTGTTGCTCATCCAGGTCTAGGATTTGGATGGGGAAGTAATAGTCCCATTGGAGGATCTTTTTACTCAAATCTTTACCCACAATTTTACCAGTTCTCTTGTCCACAAGCTGATGAGATTGTCATGACGGTGCTCGAAAAAGCCATAGCTAAAGAACCAAGAATGGCAGCATCtTTACTCAGACTTCACtTCCACGACTGCTTCGTTCAGGTAaAAGTATCTTTACCTATTTTTGtTTTCCCTTTATGTGTCTCTTATGCTTAACTCTTATACACTACACTTTTTGTGTAAACAGGGCTGTGATGCATCAATCTTGTTGGATGATAGTGCTACCATTAGAAGTGAGAAGAACGCGGGACCAAACAAGAACTCNNNNNTAAACTTTGAGGATATAGCAAAGAAGCTTTAAGTAAAGCAAACGAATCATTAATATTTTGGGAGGATGTATaTATATATTTGAAGTTGTTGTTGTTGTTGTT---------TAAAACTGTTTTTTTTTTCT--TGTAATTAAGGTTGAAACAGATTTTGAAAGGACGTTAGCACGAAACTCGTAAATAACGCATGTTTATTTTCCAAATAAATTTATAATAAAACTATTATACATCAAAACCCATTAATTCATCATAGGGGCAACCAAGTGTATATAGCAATATAAATCAATTTTTTAAAAACAACTTCTGTAAACAAAAGGAAAGTGAAGGCACTATGTGTCCCCACACGGTTCCATTGAGACAAAGGCATATGTATGTGTGTGAGTATAAATATAAGTTGGTTCTTGAACATCATTGCATGTTGATTAATCACACAGCACAAATAAGAGTTAGAAAAATGGGAGTGTACTTAGGTAAGTATTGTTATATAATGATAATAATGTTAGTGTTGGtGTTGGGAAAAGAAGTGAGAAGCCAGTTGTTAAAAAATGGTTATTATTCAACTTCATGTCCAAAAGCTGAGTCGATAGTTAGATCCACTGTTGAATCTCACTTTGATTCTGATCCCACAATTTCCCCTGGCTTGCTTAGGCTTCATTTCCATgACTGTtTTGtTCaGGtTTCAATTTTAATTTTTCTTTTGCTAATCTCAATCTCCTTTCTATCAATTATGCAAGTTAATTAATTGTTGAATATGACCTATTATTAGGGTTGTGATGGTTCGGTTTTAATCAAAGGGAAATCTGCGGAGCAAGCTGCTCTACCAAATCTTGGTCTAAGAGGTTTAGAAGTGATCGATGATGCTAAAGNNNNNGTTTTCTATTCCCAACACAaaggaaGACAAAA-AAGAAGTGATAATTGGAAACTATATATAGATGTAACGAATCTTATATCCAAACCAACACTAACAATTAATGTAT---CTCATCCAACAAATTAAAAGCCAAGTTGACGTAACAATTAATACTTG-TCAAA---TCTTCTATAAATTATCCCACAATGCA-------TGGTTGTTAAATTAAT-----AGAGTGGCAATGAATACAGGAATGGTGAAGTCAATGGTGTGCATTGTGCTTGCTCAATTCTCACTTGTTGCGCTATTTCCTCTATGTATTTGTTATCAAACACATCAAAGCACGAGCTCTGTAGCCTCTCTATCCCCTCAGTTTTACGACAACTCGTGCCCAAACGCACAAGCCATCGTTCAATCTTACGTCGCCAATGCATACTTGAATGACCCTCGCATGGCTGCCTCAATTCTTAGGCTCCATTTCCATGACTGTTTCGTCAATGTTTGTCAAAATCTAGTCTATTCTTCAAATATATAATG-TTTAATATAAATAAGGAGAAATGTTGTTTG--ATATATATACTTTGGTTGGTGCAGGGATGTGATGCTTCCGTACTATTGGACAGTAGTGGAACCATggaaAGCGAgaAACGATCAAATGCAAATcgagACTCTGCTCGAGGGTTCGAAGTCATTGACGAGATCAAGTCTGCCTTGGAAaATGAATGTCCTGAAACAGTTTCTTNNNNNTCATGACTATAaTGCTTTAACCAATTTTCTCTTTTGATTTCTAGaAtctAGACCCTTCATCGTTTGGTTCAATTGTTGAATCATAAGCTCGTGAAATTCTAGAAATGTTTTGACTGATCCTATAGACTAAAGGTGAAAGTGATTGTACTTAAACAAAAAAATTAAAAAAAAAACCTCTAATATTAACTAGTACTTTTTTTTGTTGCTTTGTTATTAAAAAAATATAACTCTTTATTTGGGAAAAAAATATCTGTAACCAAAAAAATATACGAAACAACTTAACCGTCTGTAACAAATTGCCGAACCGACTAATTGAGGAGCAAGGGCAAATTGGTAATTTCGTTTAgATTTCCCGCTTCTTTCATCATCTCCAATTTCTCACTTCTCGAGgGTTAACAAATTACAATCCCAgACGAACTAgATCAgAAgAAGGAgAGAAgAAgAGAAgAGGATGAGGTTCCTCGgAgACTACAAGTTCGCTTTACTTACTTGCTCCGTTATCGCTCTCAGCATCTACTTCGCGATTAACGTCAAATTTCGTTTCGCGAACGATTCACCGGGAACTCGTACCGGAGTTAAGGTTTCCGAGAAATCTCCCTTCGACGACGAATTCATGTACATGTCAATCGCTgAAGATATCGATCGATCTTACCTCCACTACGATTACTACCGTGAATCTTGCCCTACCGCCGAGAAAATCATCGCGAAAGCTATCAGAGATATCTACAATGTCACACCCAGCGTAGCTCCGCCTATTATCCGTCTCCTCTTTCACGATTGCTTCATCGAGGTCAGATTTTCTGATTTCTGGCTTTCCCTTTCTTGNNNNNAAAgAATTAGACTTGAATCAAAGTTTAACGCCTGCTAAAACAATATTCTATAATCACATTCATTATAAATGATTACACACTATTAATTAGGAATTAATTTGATAGAAACGAACAAAAGAGAAAAAAACAAACCCAACATGATCTGCAATCGTCAACGCGCGAAGCCAGCTCATGACCAATCACATAACGCGGTTTTCAGTTTTGAAT-GGATTACAACGTCGTCGTTTCGTCAAATTACCTCAACACTCTAGCCCCTTTCGCTGACTTCAACATCACCATTTGACTTCTCAATCCCTCTATAAGTTACTCGCATTCTCGTATCACTTTCCATGCATCTAAAACAAACTCTATCTACTAACTCGAAACACACTTGCGATCTTTATCTAAAACACAAACCAACAAAAAGAAAAA-TGGGCTTGGTCAGATCATTTGCTTTGTTCTTAGTCATCCTTAGTTGTCTCATCGCGGTGTATGGCCAAGGTACGAGGATCGGGTTCTACTCGACCACGTGCCCTAATGCCGAGACGATTGTTCGGACCACTGTAGCATCTCACTTTAGTTCAGATCCAAAGGTTGCACCGGGGTTACTGAGAATGCACAACCATGATTGCTTTGTCCAAGGTTGTGATGGTTCGGTGCTATTATCGGGACCTAACTCTGAAAGAACCGCTGGCGCAAACGTTAACCTTCATGGTTTTGAAGTCATTGACGATGCCAAGAGGCAGCTCGAGGCAGCATGTCCTGGTGTTGTCTCTTGTGCTGATATATTGGCCTTAGCGGCTCGTGATTCCGTTGCTCTCGTAAGTATATATATA--CTAATTATACAACTATCAATATATCATACATAAGCAAAGAACTATGTCTT
>Hosp12 C16
GATATAACTTtGCTAAATGTCTGATTTTGTAAGTAACTTGTGAAGAGAAAATCTTTATTTGGTAAGAGTTGTTTTCTCAATGTAGCAGTTCACTCATCATTTTCAAACTTCAACTCTCATAGAACACAAAGAGGTTAGACAGTGCAGATGCTTATGGTTGAGAAGCTTTACCTAACAATGGTACAAGGCGGTTTTGTTGGGATCACATGTGAAGTTAGGCACATGGATTCGTTCTTGGAGTTGGTACAAGGACTTCTAAAAGACAACAATGAGGTATAATAAGGACAAGTTGACTATGTCTCTCTCTTTTATCTTAACATTCTAAATTAGGATTTGGTAAACTGGGAACAGTTAGCTTTT--TGAATCTCTTCAAGTATAAAAACCCTTACCGTTTTACTACTACTATCTCATCTTAAAa-CTCCCAAGCAACA--AAAATGGCTATCTCAAAGCTTATTCCTACTCTTGTGCTCTTTGTTTTGTTCTCTTTTGATGTTAGTGTTGCTCATCCAGGTCTAGGATTTGGATGGGGAAGTAATAGTCCCATTGGAGGATCTTTTTACTCAAATCTTTACCCACAATTTTACCAGTTCTCTTGTCCACAAGCTGATGAGATTGTTATGACGGTGCTCGAAAAAGCCATAGCTAAAGAACCAAGAATGGCAGCATCTTTACTCAGACTTCACTTCCACGACTGCTTCGTTCAGGTAAAAGTATCTTTACCTATTTTTGtTTTCCCTTTATGTGTCTCTTAAGCTTAACACTTATACACTACACTCTGTGTGTAAACAGGGCTGTGATGCATCAATCTTGTTGGATGATAGTGCAACCATAAGAAGTGAAAAGAATGCTGGACCAAACAAgAACTCNNNNNTAAACTTTGAGGATATAGCAAAGAAGCTTTAAGTAAAGCAAACGAATCATTAATATTTTGGGAGGATGTATATATATATTTGAAGTTGTTGTTGTTGTTGTT---------TAAAACTGTTTTTTTTTTCT--TGTAATTAAGGTTGAAACAgATTTTGAAAGGACGTTAGCACGAAACTCGTAAATAACGCATGTTTATTTTCCAAATAAATTTATAATAAAACTATTATACATCAAAACCCATTAATTCATCATAGTGGCAACCAAGTGTATATAGCAATATAAATCAATTTTTTAAAAACAACTTCTGTAAACAAAAGGAAAGTGAAGGCACTATGTGTCCCCACACGGTTCCATTGAGACAAAGGCATATGTATGTGTGTGAGTATAAATATAAGTTGGTTCTTGAACATCATTGCATGTTGATTAATCACACAGCACAAATAAgAGTTAGAAAAATGGGAGTGTACTTAGGTAAGTATTGTTATATAATGATAATAATGTTAGTGTTGGTGTTGGGAAAAGAAGTGAGAAGCCAGTTGTTAAAAAATGGTTATTATTCAACTTCATGTCcAAAaGCTGAGTCGATAGTTAGATCCACTGTTGAATCTCACTTTGATTCTGATCCCACAATTTCCCCTGGCTTGCTTAGGCTTCATTTCCATGACTGTTTTGtTCAGGTTTCAATTTTAATTTTTCTTTTGCTAATCTCAATCTCCTTTCTATCAATTATGCAAGTTAATTAATTGTTGAATATGACCTATTATTAGGGTTGTGATGGTTCGGTTTTAATCAAAGGGAAATCTGCGGAGCAAGCTGCTCTACCAAATCTTGGTCTAAGAGGTTTAGAAGTGATCGATGATGCTAAAGNNNNNGTTTTCtatTCCCAACACAAAGGAAGaCAAAA-AAGAAGTGATAATTGGAAACTATATATAGATGTAACGAATCTTATATCCAAACCAACACTAACAATTAATGTAT---CTCATCCAACAAATTAAAAGCCAAGTTGACGTAACAATTCATACttg-TCAAATCTTCTTCTATAAATTATCCCACAATGCA-------TGGTTGTTAAATTAAT-----AGAGTGGCAATGAATACAGGAATGGTGAAGTCAATGGTGTGCATTGTGCTTGCTCAATTCTCACTTGTTGCGCTATTTCCTCTATGTATTTGTTATCAAACACATCAAAGCACGAGCTCTGTAGCCTCTCTATCCCCTCAGTTTTACGACAACTCGTGCCCAAACGCACAAGCCATCGTTCAATCTTACGTCGCCAATGCATACTTGAATGACCCTCGCATGGCTGCCTCAATTCTTAGGCTCCATTTCCATGACTGTTTCGTCAATGTTTGTCAAAATCTAGTCTATTCTTCAAATATATAATG-TTTAATATAAATAAGGAGAAATGTTGTTTG--ATATATATACTTTGGTTGGTGCAGGGATGTGATGCTTCCGTACTATTGGACAGTAGTGGAACCATGGaAAGCGAGAAACGATCAAATGCAAATCGAGACTCTGCTCGAGggttcGAAGTCATTGAcGaGATCAAGTCTGccttggAAAATGaATGtccTGaaaCagtTTCTTNNNNNTCATGACTATAATGCTTTAACCAATTTTCTCTTTTGATTTCTAGAATCTAGACCCTTCATCGTTTGGTTCAATTGTTGAATCATAAGCTCGTGAAATTCTAGAAATGTTTTGACTGATCCTATAGACTAAAGGTGAAAGTGATTGTACTTAAACAAAAAAATTAAAAAAAAAACCTCTAATATTAACTAGTACTTTTTTTTGTTGCTTTGTTATTAAAAAAATATAACTCTTTATTTGGGAAAAAAATATCTGTAACCAAAAAAATATACGAAACAACTTAACCGTCTGTAACAAATTGCCGAACCGACTAATTGAGGAGCAAGGGCAAATTGGTAATTTCGTTTAgATTTCCCGCTTCTTTCATCATCTCCAATTTCTCACTTCTCGAGgGTTAACAAATTACAATCCCAgACGAATTAgATCAgAAgAAGGAgAGAAgAAgAGAAgAGGATGAGGTTCCTCGgAgACTACAAGTTCGCTTTACTTACTTGCTCCGTTATCGCTCTCAGCATCTACTTCGCGATTAACGTCAAATTTCGTTTCGCGAACGATTCACCGGGAACTCGTACCGGAGTTAAGGTTTCCGAGAAATCTCCCTTCAACGACGAATTCATGTACATGTCAATCGCTgAAGATATCGATCGATCTTACCTCCACTACGATTACTACCGTGAATCTTGCCCTACCGCCGAGAAAATCATCGCGAAAGCTATCAGAGATATCTACAATGTCACACCCAGCGTAGCTCCGTCTATTATCCGTCTCCTCTTTCACGATTGCTTCATCGAGGTCAGATTTTCTGATTTCTGGCTTTCCCTTTCTTGNNNNNAAAgAATTAGAGTTGAATCAAAGTTTAACGCCTGCTAAAACAATATTCTATAATCACATTCATTATAAATGATTACACACTATTAATTAGGAATTAGTTTGATAGAAACGAACAAAAGAGA-AAAAACAAACCCAACATGATCTGCAATCGTCAACGCGCGAAGCCAGCTCATGACCAATCACATAACGCGGTTTTCAGTTTTGAATTGGATTACAACGTCGTCGTTTTGTCAAATTACCTCAACACTCTAGCCCCTTTCGCTGACTTCAACATCACCATTTGACTTCTCAATCCCTCTATAAGTTACTCACGTTCTCGTATCACTTTCCATGCATCTAAAACAAACTCTATCTACTAACTCGAAACACACTTGCGGTCTT-ATCTAAAACACAAACCAACAAAAAGAAAAAATGGGCTTGGTCCGATCATTTGCTTTGGTCATAGTCTTCCTTAGTTGTCTCATCGCCGTTTATGGCCAAGGTACGAGGATCGGGTTCTACTCGACTACGTGCCCTAATGCCGAGACAATTGTTCGGACCACTGTGGCATCTCACTTTGGTTCAGATCCAAAGGTTGCACCCGGGTTACTGAGAATGCACAACCATGATTGCTTTGTCCAAGGTTGTGATGGTTCGGTGCTTTTATCGGGACCTAACTCTGAAAGAACCGCTGGCGCAAACGTTAACCTCCATGGTTTTGAGGTCATTGACGATGCCAAGAGGCAGCTCGAGGCTGCATGTCCTGGTGTTGTCTCTTGTGCTGATATCTTGGCCTTAGCGGCTCGTGATTCCGTTGCTCTCGTAAGTTTATATATA--CTAATTATACAACTATCAATATATCATATATAAGCAAAGAACTATGTCTT
>Bran15 C17
GATATAA----GCTAAATGTCTGATTTTGTAAATAACTTATGAAGAGAAAATCTTTATTTGGTAAGAGTTGTTTTCTCAATGTAGCAGTTCACTCATCATTTTCAAACTTCAACTCTCAGAGAACACAAAGAGGTTAGACAGTGCAGATGCTTATGGTTGAGAAGCTTTACCTAACAATGGTACAAGGCGGTTTTGTTGGGATCACATGTGAAGTTAGGCACATGGATTCGTTCTTGGAGTTGGTACAAGGACTTCTAAAAGACAACAATGAGGTATAATAAGGACAAGTTGACTATGTCTCTCTCTTTTATCTTAACATTCTAAATTAGGATTTGGTAAACTGAGAGCAGTTAGCTTCT--TGAATCTCTT-AAGTATAAAAACCCTCACCGTTTTACTACTA---TCTCATCTTAAAA-CTCCCAAGTAACA--AAAATGGCTATCTCAAAGCTTATTCCTACTCTTGTGCTCTTTGTTTTGTTCTCTTTTGATGTTAGTGTTGCTCATCCAGGTCTAGGATTTGGATGGGGAAGTAATAGTCCCATTGGAGGATCTTTTTACTCAAATCTTTACCCACAATTTTACCAGTTCTCTTGTCCACAAGCTGATGAGATTGTTATGACGGTGCTCGAAAAAGCCATAGCTAAAGAACCAAGAATGGCAGCATCTTTACTCAGACTTCACTTCCACGACTGCTTCGTTCAGGTAAAAGTATCTTTACCTATTTTTGTTTTCCCTTTAGGTGTCTCTTAAGCTTAACACTTATACACTACACTCTGTGTGTAAACAGGGCTGTGATGCATCAATCTTGTTGGATGATAGTGCAACCATAAGAAGTGAAAAGAATGCTGGACCAAACAAGAACTCNNNNNTAAACTTTGAGGATATAGCAAAGAAGCTTTAAgtAAAGCAAACGAATCATTAATATTTTGGGAGGATGTATATATATATTTGAAGTTGTTGTTGTTGTTGTT---------TAAAACTGTTTTTTTtCTCT--TGTAATTAAGGTTGAAACAGATTTTGAAAGGACGTTAGCACGAAACTCGTAAATAACGCATGTTTATTTTCCAAATAAATTTATAATAAAACTATTATACATCAAAACCCATTAATTCATCATAGTGGCAACCAAGTGTATATAGCAATATAAATCAATTTTTTAAAAACAACTTCTGTAAACAAAAGGAAAGTGAAGGCACTATGTGTCCCCACACGGTTCCATTGAGACAAAGGCATATGTATGTGTGTGAGTATAAATATAAGTTGGTTCTTGAACATCATTGCATGTTGATTAATCACACAGCACAAATAAGAGTTAGAAAAATGGGAGTGTACTTAGGCAAGTATTGTTATATAATGATAATAATGTTAGTGTTGGTGTTGGGAAAAGAAGTGAGAAGCCAGTTGTTAAAAAATGGTTATTATTCAACTTCATGTCCAAAAGCTGAGTCGATAGTTAGATCCACTGTTGAATCTCACTTTGATTCTGATCCCACAATTTCCCCTGGCTTGCTTAGGCTTCATTTCCATGACTGTTTTGTTCAGGTTTCAATTTTAATTtTTCTTTTGCTAATCTCAATCTCCTTTCTATCAATTATGCAAGTTAATTAATTGTTGAATATGACCTATTATTAGGGTTGTGATGGTTCGGTTTTAATCAAAGGGAAATCTGCGGAGCAAGCTGCTCTACCAAATCTTGGTCTAAgaGGTTTagaAGTGATCGATGATGCTAAAGNNNNNGTTTTCTATTCCCAACACAAAGGAAGaCAAAA-AAGAAGTGATAATTGGAAACTATATATAGATGTAACGAATCTTATATCCAAACCAACACTAACAATTAATGTAT---CTCATCCAACAAATTAAAAGCCAAGTTGACGTAACAATTCATACTTG-TCAAATCTTCTTCTATAAATTATCCCACAATGCA-------TGGTTGTTAAATTATT-----AGAGTGGCAATGAATACAGGAATGGTGAAGTCAATGGTGTGCATTGTGCTTGCTCAATTCTCACTTGTTGCGCTATTTCCTCTATGTATTTGTTATCAAACACATCAAAGCACGAGCTCTGTAGCCTCTCTATCCCCTCAGTTTTACGACAACTCGTGCCCAAACGCACAAGCCATCGTTCAATCTTACGTCGCCAATGCATACTTGAATGACCCTCGCATGGCTGCCTCAATTCTTAGGCTCCATTTCCATGACTGTTTCGTCAATGTTTGTCAAAATCTAGTCTATTCTTCAAATATATAATG-TTTAATATAAATAAGGAGAAATGTTGTTTG--ATATATATACTTTGGTTGGTGCAGGGATGTGATGCTTCCGTACTATTGGACAGTAGTGGAACCATGGAAAGCGAGAAACGATCAAATGCAAATCGAGACTCTGCTCGAGGGTTCGAAGTCATTGACGAGATCAAGTCTGCCTTGGAAaATGAATGTCCTGAAACAGTTTCTTNNNNNTCATGACTATAATGCTTTAACCAATTTTCTCTTTTGATTTCTAGAATCTAGACCCTTCATCGTTTGGTTCAATTGTTGAATCATAAGCTCGTGAAATTCTAGAAATGTTTTGACTGATCATATAGACTAAAGGTAAAAGTGATAGTACTTAAACAAAAAAAT----AAATAAACCTCTAATATTAACTAGTACTTTTTTTTTTTGCTTTGTTATTAAAAAAATATAACTCTTTATTTGGGAAAAAAaTATCTGTAACCAAA--------------AACTTAACCGTCTGTAACAAATTGCCGAACCGACTAATTGAGGAGCAAGGGCAAATTGGTAATTTCGTTTAgATTTCCCGCTTCTTTCATCATCTCCAATTTCTCACTTCTCGAGgGTTAACAAATTACAATCCCAgACgAATTAgATCAgAAgAAGGAgAGAAgAAgAGAAgAGGATGAGGTTCCTCGgAgACTACAAGTTCGCTTTACTTACTTGCTCCGTTATCGCTCTCAGCATCTACTTCGCGATTAACGTCAAATTTCGTTTCGCGAACGATTCACCGGGAACTCGTACCGGAGTTAAGGTTTCCGAGAAATCTCCCTTCAACGACAAATTCAGGTACATGTCAATCGCTgAAGATATCGATCGATCTTACCTCCACTACGATTACTACCGTGAATCTTGCCCTACCGCCGAGAAAATCATCGCGAAAGCTatcaGAGATATCTACAATGTCACACCCAGCGTAGCTCCGTCtATTATCCGTCTCCTCTTTCACGATTGCTTCATCGGGGTCAGATTTTCTGATTTcTGGCTTTCCCtTTCTTGNNNNNAAAgAATTAGAGTTGAATCAAAGTTTAACGCCTGCTAAAACAATATTctATAATCACATTCATTATAAATGATTACACACTATTAATTAGGAATTAATTTGATAGAAACGAACAAAAGAGAAAAAAACAAACCCAACATGATCTGCAATCGTCAACGCGCGAAGCCAGCTCATGACCAATCACATAACGCGGTTTTCAGTTTTGAAT-GGATTACAACGTCGTCGTTTCGTCAAATTACCTCAACACTCTAGCCCCTTTCGCTGACTTCAACATCACCATTTGACTTCTCAATCCCTCTATAAGTTACTCGCATTCTCGTATCACTTTCCATGCATCTAAAACAAACTCTATCTACTAACTCGAAACACACTTGCGATCTTTATCTAAAACACAAACCAACAAAAAGAAAAA-TGGGCTTGGTCAGATCATTTGCTTTGTTCTTAGTCTTCCTTAGTTGTCTCATCGCGGTGTATGGCCAAGGTACGAGGATCGGGTTCTACTCGACCACGTGCCCTAATGCCGAGACGATTGTTCGGACCACTGTAGCATCTCACTTTAGTTCAGATCCAAAGGTTGCACCGGGGTTACTGAGAATGCACAACCATGATTGCTTTGTCCAAGGTTGTGATGGTTCGGTGCTATTATCGGGACCTAACTCTGAAAGAACCGCTGGCGCAaACGTTAACCTTCATGGTTTTGAAGTCATTGACGATGCCAAGAGGCAGCTCGAGGCAGCATGTCCTGGTGTTGTCTCTTGTGCTGATATATTGGCCTTAGCGGCTCGTGATTCCGTTGCTCTCGTAAGTATATATATA--CTAATTATACAACTATCAATATATCATACATAAGCAAAGAACTATGTCTT
>Chau10 C18
GATATAACTTtGCTAAATGTCTGATTTTGTAAATAACTTTTGAAGAGAAAATCTTTATTTGGTAAGAGTTGTTTTCTCAATGTAGCAGTTTACTCATCATTTTCAAAGTTCAACTCTCATATAACACAAAGAGGTTAGACAGTGCAGATGCTTATGGTTGAGAAGCTTTACCTAACAATGGTACAAGGCGGTTTTGTTGGGATCACATGTGAAGTTAGGCACATGGATTCGTTCTTGGAGTTGGTACAAGGACTTCAAAAAGACAACGATGATGTATAATAAGGACAAGTTGACTATGTCTCTCTCTTTTATCTTAACATTCTAAATTAGGATTTGGTAAACTGAGAGCAGTTACCTTTTGATGAATCTCTTCAAGTATAAAAACCCTCACCATTTTACTACTA---TCTCATCTTAAAA-CCCTCGAGTTACACAAAAATGGCTATCTCAAAGCTTATTCCTACTCTTGTGCTCTTTGTTTTGTTCTCTTTTGATGTTAGTGTTGCTCATCCAGGTCTAGGATTTGGATGGGGAAGTAATAGTCCCATTGGAGGATCTTTTTACTCAAATCTTTACCCACAATTTTACCAGTTCTCTTGTCCACAAGCTGATGAGATTGTCATGACGGTGCTCGAAAAAGCCATAGCTAAAGAACCAAGAATGGCAGCATCTTTACTCAGACTTCACTTCCACGACTGCTTCGTTCAGGTAAAAGTATCTTTACCTATTTTTGTTTTCCCTTTATGTGTCTCTTATGCTTAACTCTTATACACTACACTTTTTGTGTAAACAGGGCTGTGATGCATCAATCTTGTTGGATGATAGTGCTACCATTAGAAGTGAGAAGAACGCGGGaCCAAACAAGAAcTCNNNNNTAAACTTTGAGGATATAGCAAAGAAGCTTTAAGTAAAGCAAACGAATCATTAATATTTTGGGAGGATGTATATATATATTTGAAGTTGTTGTTGTTGTTGTT---------TAAAACTGTTTTTTTTCTCT--TGTAATTAAGGTTGAAACAGATTTTGAAAGGACGTTAGCACGAAACTCGTAAATAACGCATGTTTATTTTCCAAATAAATTTATAATAAAACTATTATACATCAAAACCCATTAATTCATCATAGTGGCAACCAAGTGTATATAGCAATATAAATCAATTTTTTAAAAACAACTTCTGTAAACAAAAGGAAAGTGAAGGCACTATGTGTCCCCACACGGTTCCATTGAGACAAAGGCATATGTATGTGTGTGAGTATAAATATAAGTTGGTTCTTGAACATCATTGCATGTTGATTAATCACACAGCACAAATAAGAGTTAGAAAAATGGGAGTGTACTTAGGCAAGTATTGTTATATAATGATAATAATGTTAGTGTTGGTGTTGGGAAAAGAAGTGAGAAGCCAGTTGTTAAAAAATGGTTATTATTCAACTTCATGTCCAAAAGCTGAGTCGATAGTTAGATCCACTGTTGAATCTCACTTTGATTCTGATCCCACAATTTCCCCTGGCTTGCTTAGGCTTCATTTCCATGACTGTTTTGTTCAGGTTTCAATTTTAATTTTTCTTTTGCTAATCTCAATCTCCTTTCTATCAATTATGCAAGTTAATTAATTGTTGAATATGACCTATTATTAGGGTTGTGATGGTTCGGTTTTAATCAAAGGGAAATCTGCGGAGCAAGCTGCTCTACCAAATCTTGGTCTAAGAGGTTTAGAAGTGATCGATGATGCTAAAGNNNNNgTTTtctattCCCAACACAAAgGaAGACAAAAGAAGGAGTGAAAATCGGTAACTATATATAGATGTAACGAATCTTATATCCAAACCAACACTCACAATTAATGTATCCCCCCATCCAACAAATTAAAAGCCACGTTGACGTGACAAATCATACTTGGTGACGCCTTCCTCTATAAATTATCCAACCATGCATTCATCGTCATTCCCACAATAATCGCTGAGAGTCCAAATGAATACAAAAACGGTGAAGTCAATGGCGGGCATTGTTCTCTCTCAAATCTCACTTGTTGCGCTGTTTCCTCTATGTATTTGTTATCAAACACATCAAAGCACGAGCTCTGTAGCCTCTCTATCCCCTCAGTTTTACGAGAACTCGTGCCCAAACGCACAAGCCATCGTTCAATCTTACGTCGCCAATGCATACTTCAATGACCCTCGCATGGCTGCCTCAATTCTTAGGCTCCATTTCCACGACTGTTTCGTCAATGTTTGACAAAATCTAGTCTATTCTTCAGCTATATAATG-TTTGATTTAAATAAGGAGAAATGTTGTTTGATATATATATACTCTGGTTGGTGCAGGGATGTGATGCTTCCGTACTATTGGACAGTAGTGGAACCATGGAAAGCGAGAAACGATCAAATGCAAATCGAGACTCTGCTCGAGGGTTCGAAGTCATTGACGAGATCAAGTCTGCCTTGGAAAATGAATGTCCTGAAACAGTTTCTTNNNNNTCATGACTATAATGCTTTAACCAATTTTCTCTTTTGATTTCTAGAATCTAGACCCTTCATCGTTTGGTTCAATTGTTGAATCATAAGCTCGTGAAATTCTAGAAATGTTTTGACTGATCCTATAGACTAAAGGTGAAAGTGATTGTACTTAAACAAAAAAATTAAAAAAAAAACCTCTAATATTAACTAGTACTTTTTTTTGTTGCTTTGTTATTAAAAAAATATAACTCTTTATTTGGGAAAAAAATATCTGTAACCAAAAAAATATACGAAACAACTTAACCGTCTGTAACAAATTGCCGAACCGACTAATTGAGGAGCAAGGGCAAATTGGTAATTTCGTTTAgATTTCCCGCTTCTTTCATCATCTCCAATTTCTCACTTCTCGAGgGTTAACAAATTACAATCCCAgACGAACTAgATCAgAAgAAGGAgAGAAgAAgAGAAgAGGATGAGGTTCCTCGgAgACTACAAGTTCGCTTTACTTACTTGCTCCGTTATCGCTCTCAGCATCTACTTCGCGATTAACGTCAAATTTCGTTTCGCGAACGATTCACCGGGAACTCGtaCGGAaGTTAAGGTTTCCGAGAAATCTCCCTTCGACGACGAATTCATGTACATGTCAATCGCTgAAGATATCGATCGATCTTACCTCCACTACGATTACTACCGTGAATCTTGCCCTACCGCCGAGAAAATCATCGCGAAAGCTATCAGagATATCTACAATGTCACACCCAGCGTAGCTCCGCCTATTATCCGTCTCCTCTTTCACGATTGCTTCATCGAGGTCAGATTTTCTGATTTCTGGCTTTCCCTTTCTTGNNNNNAAAgAAttagagttgaatcaaagtttaaCGCCTGCTAAAACAATATTCTATAATCACATTCATTATAAATGATTACACACTATTAATTAGGAATTAATTTGATAGAAACGAACAAAAGAGAAAAAAACAAACCCAACATGATCTGCAATCGTCAACGCGCGAAGCCAGCTCATGACCAATCACATAACGCGGTTTTCAGTTTTGAAT-GGATTACAACGTCGTCGTTTCGTCAAATTACCTCAACACTCTAGCCCCTTTCTCTGACTTCAACATCACCATTTGACTTCTCAATCCCTCTATAAGTTACTCGCATTCTCGTATCACTTTCCATGCATCTAAAACAAACTCTATCTACTAACTCGAAACACACTTGCGATCTTTATCTAAAACACAAACCAACAAAAAGAAAAA-TGGGCTTGGTCAGATCATTTGCTTTGTTCTTAGTCTTCCTTAGTTGTCTCATCGCGGTGTATGGCCAAGGTACGAGGATCGGGTTCTACTCGACCACGTGCCCTAATGCCGAGACGATTGTTCGGACCACTGTAGCATCTCACTTTAGTTCAGATCCAAAGGTTGCACCGGGGTTACTGAGAATGCACAACCATGATTGCTTTGTCCAAGGTTGTGATGGTTCGGTGCTATTATCGGGACCTAACTCTGAAAGAACCGCTGGCGCAAACGTTAACCTTCATGGTTTTGAAGTCATTGACGATGCCAAGAGGCAGCTCGAGGCAGCATGTCCTGGTGTTGTCTCTTGTGCTGATATATTGGCCTTAGCGGCTCGTGATTCCGTTGCTCTCGTAAGTATATATATA--CTAATTATACAACTATCAATATATCATACATAAGCAAaGAACTATGTCTT
>Lant1 C19
GATATAAcTTTGCTAAATGTCTGATTTTGTAAATAACTTGTGAAGAGAAAATCTTTATTTGGTAAGAGTTGTTTTCTCAATGTAGCAGTTTACTCATCATTTTCAAAGTTCAACTCTCATATAACACAAAGAGGTTAGACAGTGCAGATGCTTATGGTTGAGAAGCTTTACCTAACAATGGTACAAGGCGGTTTTGTTGGGATCACATGTGAAGTTAGGCACATGGATTCGTTCTTGGAGTTGGTACAAGGACTTCAAAAAGACAACGATGATGTATAATAAGGACAAGTTGACTATGTCTCTCTCTTTTATCTTAACATTCTAAATTAGGATTTGGTAAACTGAGAGCAGTTACCTTTTGATGAATCTCTTCAAGTATAAAAACCCTCACCATTTTACTACTA---TCTCATCTTAAAAACCCTCGAGTTACACAAAAATGGCTATCTCAAAGCTTATTCCTACTCTTGTGCTCTTTGTTTTGTTCTCTTTTGATGTTAGTGTTGCTCATCCAGGTCTAGGATTTGGATGGGGAAGTAATAGTCCCATTGGAGGATCTTTTTACTCAAATCTTTACCCACAATTTTACCAGTTCTCTTGTCCACAAGCTGATGAGATTGTCATGACGGTGCTCGAAAAAGCCATAGCTAAAGAACCAAGAATGGCAGCATCTTTACTCAGACTTCACTTCCACGACTGCTTCGTTCAGGTAAAAGTATCTTTACCTATTTTTGTTTTCCCTTTATGTGTCTCTTATGCTTAACTCTTATACACTACACTTTTTGTGTAAACAGGGCTGTGATGCATCAATCTTGTTGGATGATAGTGCtACCATtAGAAGTGAgAAGAAcGCgGGACCAAACAAGAACTCNNNNNTAAACTTTGAGGATATAGCAAAGAAGCTTTAAGTAAAGCAAACGAATCATTAATATTTTGGGAGGATGTATATATATATTTGAAGTTGTTGTTGTTGTTGTT---------TAAAACTGTTTTTTTTTTCTCTTGTAATTAAGGTTGAAACAGATTTTGAAAGGACGTTAGCACGAAACTCGTAAATAACGCATGTTTATTTTCCAAATAAATTTATAATAAAACTATTATACATCAAAACCCATTAATTCATCATAGTGGCAACCAAGTGTATATAGCAATATAAATCAATTTTTTAAAAACAACTTCTGTAAACAAAAGGAAAGTGAAGGCACTATGTGTCCCCACACGGTTCCATTGAGACAAAGGCATATGTATGTGTGTGAGTATAAATATAAGTTGGTTCTTGAACATCATTGCATGTTGATTAATCACACAGCACAAATAAGAGTTAGAAAAATGGGAGTGTACTTAGGCAAGTATTGTTATATAATGATAATAATGTTAGTGTTGGTGTTGGGAAAAGAAGTGAGAAGCCAGTTGTTAAAAAATGGTTATTATTCAACTTCATGTCCAAAAGCTGAGTCGATAGTTAGATCCACTGTTGAATCTCACTTTGATTCTGATCCCACAATTTCCCCTGGCTTGCTTAGGCTTCATTTCCATGACTGTTTTGTTCAGGTTTCAATTTTAATTTTTCTTTTGCTAATCTCAATCTCCTTTCTATCAATTATGCAAGTTAATTAATTGTTGAATATGACCTATTATTAGGGTTGTGATGGTTCGGTTTTAATCAAAGGGAAATCTGCGGAGCAAGCTGCTCTACCAAATCTTGGTCTAAGAGGTTTAGAAGTGATCGATGATGCTAAAGNNNNNGTTTTCTATTCCCAACACAAAGGACGACAAAA-AAGAAGTGATAATTGGAAACTATATATAGATGTAACGAATCTTATATCCAAACCAACACTAACAATTAATGTAT---CTCATCCAACAAATTAAAAGCCAAGTTGACGTAACAATTCATACTTG-TCAAATCTTCTTCTATAAATTATCCCACAATGCA-------TGGTTGTTAAATTATT-----AGAGTGGCAATGAATACAGGAATGGTGAAGTCAATGGTGTGCATTGTGCTTGCTCAATTCTCACTTGTTGCGCTATTTCCTCTATGTATTTGTTATCAAACACATCAAAGCACGAGCTCTGTAGCCTCTCTATCCCCTCAGTTTTACGACAACTCGTGCCCAAACGCACAAGCCATCGTTCAATCTTACGTCGCCAATGCATACTTGAATGACCCTCGCATGGCTGCCTCAATTCTTAGGCTCCATTTCCATGACTGTTTCGTCAATGTTTGTCAAAATCTAGTCTACTCTTCAAATATATAATG-TTTAATATAAATAAGGAGAAATGTTGTTTG--ATATATATACTTTGGTTGGTGCAGGGATGTGATGCTTCCGTACTATTGGACAGTAGTGGAACCATGGAAAGCGAGAAACGATCAAATGCAAATCGAGACTCTGCTCGAGGGTTCGAAGTCATTGACGAGATCAAGTCTGCCTTGGAAAATGAATGTCCTGAAACAGTTTCTTNNNNNTCAtgACTATAATGCTttaACCAATTTTCTCTTTTGATTTctaGAATCTAGACCCTTCATcGTTTgGtTCAATtgtTGAATCATAAGCTCgtgAAATTCTAGAAATGTTTTGACTGATCCTATaGaCTAAAGGTGAAAGTGATTGtACTTAAACAAAAAAATTAAAAAAAAAACCTCTAATATTAACTAGTACTTTTTTTTGTTGCTTTGTTATTAAAAAAATATAACTCTTTATTTGGGAAAAAAATATCTGTAACCAAAAAAATATACGAAACAACTTAACCGTCTGTAACAAATTGCCGAACCGACTAATTGAGGAGCAAGGGCAAATTGGTAATTTCGTTTAGATTTCCCGCTTCTTTCATCATCTCCAATTTCTCACTTCTCGAGTGTTAACAAATTACAATCCCAGACGAATTAGATCAGAAGAAGGAGAGAAGAAGAGAAGAGGATGAGGTTCCTCGGAGACTACAAGTTCGCTTTACTTACTTGCTCCGTTATCGCTCTCAGCATCTACTTCGCGATTAACGTCGAATTTCGTTTCGCGAACGATTCACCGGGAACTCGTACCGGAGTTAAGGTTTCCGAGAAATcTCCCTTCAACGACGAATTCATGTACATGTCAATCGCTGAAGATATCGATCGATCTTACCTCCACTACGATTACTACCGTGAATCTTGCCCTACCGCCGAGAAAATCATCGCGAAAGCTATCAGAGATATCTACAATGTCACACCCAGCGTAGCTCCGTCTATTATCCGTCTCCTCTTTCACGATTGCTTCATCGAGGTCAGATTTTCTGATTTCTGGCTTTCCCTTTCTTGNNNNNaAAGaATTAGAGTTGAAtCAAAGTTTAACGCCTGCtAAAACAAtATTcTATAATCACATTCATTATAAATGATTACACACTATTAATTAGGAATTAATTTGATAGAAACGAACAAAAGAGAAAAAAACAAACCCAACATGATCTGCAATCGTCAACGCGCGAAGCCAGCTCATGACCAATCACATAACGCGGTTTTCAGTTTTGAAT-GGATTACAACGTCGTCGTTTCGTCAAATTACCTCAACACTCTAGCCCCTTTCTCTGACTTCAACATCACCATTTGACTTCTCAATCCCTCTATAAGTTACTCGCATTCTCGTATCACTTTCCATGCATCTAAAACAAACTCTATCTACTAACTCGAAACACACTTGCGATCTTTATCTAAAACACAAACCAACAAAAAGAAAAA-TGGGCTTGGTCAGATCATTTGCTTTGTTCTTAGTCTTCCTTAGTTGTCTCATCGCGGTGTATGGCCAAGGTACGAGGATCGGGTTCTACTCGACCACGTGCCCTAATGCCGAGACGATTGTTCGGACCACTGTAGCATCTCACTTTAGTTCAGATCCAAAGGTTGCACCGGGGTTACTGAGAATGCACAACCATGATTGCTTTGTCCAAGGTTGTGATGGTTCGGTGCTATTATCGGGACCTAACTCTGAAAGAACCGCTGGCGCAAACGTTAACCTTCATGGTTTTGAAGTCATTGACGATGCCAAGAGGCAGCTCGAGGCAGCATGTCCTGGTGTTGTCTCTTGTGCTGATATATTGGCCTTAGCGGCTCGTGATTCCGTTGCTCTCGTAAGTATATATATA--CTAATTATACAACTATCAATATATCATACATAAGCAAAGAACTATGTCTT
>Savi8 C20
GATATAACTTTGCTAAATGTCTGATTTTGTAAATAACTTGTGAAGAGAAAATCTTTATTTGGTAAGAGTTGTTTTCTCAATGTAGCAGTTTACTCATCATTTTCAAAGTTCAACTCTCATATAACACAAAGAGGTTAGACAGTGCAGATGCTTATGGTTGAGAAGCTTTACCTAACAATGGTACAAGGCGGTTTTGTTGGGATCACATGTGAAGTTAGGCACATGGATTCGTTCTTGGAGTTGGTACAAGGACTTCAAAAAGACAACGATGATGTATAATAAGGACAAGTTGACTATGTCTCTCTCTTTTATCTTAACATTCTAAATTAGGATTTGGTAAACTGAGAGCAGTTACCTTTTGATGAATCTCTTCAAGTATAAAAACCCTCACCATTTTACTACTA---TCTCATCTTAAAA-CCCTCGAGTTACACAAAAATGGCTATCTCAAAGCTTATTCCTACTCTTGTGCTCTTTGTTTTGTTCTCTTTTGATGTTAGTGTTGCTCATCCAGGTCTAGGATTTGGATGGGGAAGTAATAGTCCCATTGGAGGATCTTTTTACTCAAATCTTTACCCACAATTTTACCAGTTCTCTTGTCCACAAGCTGATGAGATTGTCATGACGGTGCTCGAAAAAGCCATAGCTAAAGAACCAAGAATGGCAGCATCTTTACTCAGACTTCACTTCCACGACTGCTTCGTTCAGGTAAAAGTATCTTTACCTATTTTTGTTTTCCCTTTATGTGTCTCTTATGCTTAACTCTTATACACTACACTTTTTGTGTAAACAGGGCTGTGATGCATCAATCTTGTTGGATGATAGTGCTACCATTAGAAGTGAGAAGAACGCGGGACCAAACAAGAACTCNNNNNTAAACTTTGAGGATATAGCAAAGAAGCTTTAAgtaAAGCAAACGAATCATTAATATTTTGGGAGGATGTATATATATATTTGAAGTTGTTGTTGTTGTTGTT---------TAAAACTGTTTTTTTtCTCT--TGTAATTAAGGTTGAAACAGATTTTGAAAGGACGTTAGCACGAAACTCGTAAATAACGCATGTTTATTTTCCAAATAAATTTATAATAAAActaTTATACATCAAAACCCATTAATTCATCATAGTGGCAACCAAGTGTATATAGCAATATAAATCAATTTTTTAAAAACAAcTTCTGTAAACAAAAGGAAAGTGAAGGCACTATGTGTCCCCACACGGTTCCATTGAGACAAAGGCATATGTATGTGTGTGAGTATAAATATAAGTTGGTTCTTGAACATCATTGCATGTTGATTAATCACACAGCACAAATAAGAGTTAGAAAAATGGGAGTGTACTTAGGCAAGTATTGTTATATAATGATAATAATGTTAGTGTTGGTGTTGGGAAAAGAAGTGAGAAGCCAGTTGTTAAAAAATGGTTATTATTCAACTTCATGTCCAAAAGCTGAGTCGATAGTTAGATCCACTGTTGAATCTCACTTTGATTCTGATCCCACAATTTCCCCTGGCTTGCTTAGGCTTCATTTCCATGACTGTTTTGTTCAGGTTTCAATTTTAATTTTTCTTTTGCTAATCTCAATCTCCTTTCTATCAATTATGCAAGTTAATTAATTGTTGAATATGACCTATTATTAGGGTTGTGATGGTTCGGTTTTAATCAAAGGGAAATCTGCGGAGCAAGCTGCTCTACCAAATCTTGGTCTAAGAGGTTTAGAAGTGATCGATGATGCTAAAGNNNNNGTTTTCTATTCCCAACACAAAGGAAGACAAAA-AAGAAGTGATAATTGGAAACTATATATAGATGTAACGAATCTTATATCCAAACCAACACTAACAATTAATGTAT---CTCATCCAACAAATTAAAAGCCAAGTTGACGTAACAATTCATACTTG-TCAAATCTTCTTCTATAAATTATCCCACAATGCA-------TGGTTGTTAAATTATT-----AGAGTGGCAATGAATACAGGAATGGTGAAGTCAATGGTGTGCATTGTGCTTGCTCAATTCTCACTTGTCGCGCTATTTCCTCTATGTATTTGTTATCAAACACATCAAAGCACGAGCTCTGTAGCCTCTCTATCCCCTCAGTTTTACGACAACTCGTGCCCAAACGCACAAGCCATCGTTCAATCTTACGTCGCCAATGCATACTTGAATGACCCTCGCATGGCTGCCTCAATTCTTAGGCTCCATTTCCATGACTGTTTCGTCAATGTTTGTCAAAATCTAGTCTACTCTTCAAATATATAATG-TTTAATATAAATAAGGAGAAATGTTGTTTG--ATATATATACTTTGGTTGGTGCAGGGATGTGATGCTTCCGTACTATTGGACAGTAGTGGAACCATGGAAAGCGAGAAACGATCAAATGCAAATCGAGACTCTGCTCGAGGGTTCGAAGTCATTGACGAGATCAAGTCTGCCTTGGAAAATGAATGTCCTGAAACAGTTTCTTNNNNNTCAtgACTATAATGCTttaACCAATTTTCTCTTTTGATTTctaGAATCTAGACCCTTCATCGTTTGGTTCAATTGTTGAATCATAAGCTCGTGAAATTCTAGAAATGTTTTGACTGATCCTATAGACTAAAGGTGAAAGTGATTGTACTTAAACAAAAAAATTAAAAAAAAAACCTCTAATATTAACTAGTACTTTTTTTTGTTGCTTTGTTATTAAAAAAATATAACTCTTTATTTGGGAAAAAAATATCTGTAACCAAAAAAATATACGAAACAACTTAACCGTCTGTAACAAATTGCCGAACCGACTAATTGAGGAGCAAGGGCAAATTGGTAATTTCGTTTAgATTTCCCGCTTCTTTCATCATCTCCAATTTCTCACTTCTCGAGgGTTAACAAATTACAATCCCAgACGAACTAgATCAgAAgAAGGAgAGAAgAAgAGAAgAGGATGAGGTTCCTCGgAgACTACAAGTTCGCTTTACTTACTTGCTCCGTTATCGCTCTCAGCATCTACTTCGCGATTAACGTCAAATTTCGTTTCGCGAACGATTCACCGGGAACTCGTACCGGAGTTAAGGTTTCCGAGAAATCTCCCTTCGACGACGAATTCATGTACATGTCAATCGCTgAAGATATCGATCGATCTTACCTCCACTACGATTACTACCGTGAATCTTGCCCTACCGCCGAGAAAATCATCGCGAAAGCTATCAGAGATATCTACAATGTCACACCCAGCGTAGCTCCGCCTATTATCCGTCTCCTCTTTCACGATTGCTTCATCGAGGTCAGATTTTCTGATTTCTGGCTTTCCCTTTCTTGNNNNNAAAgAATTAGAGTTGAATCAAAGTTTAACGCCTGctaaaacaATATTcTATAATCACATTCATTATAAATGATTACACACTATTAATTAGGAATTAATTTGATAGAAACGAACAAAAGAGAAAAAAACAAACCCAACATGATCTGCAATCGTCAACGCGCGAAGCCAGCTCATGACCAATCACATAACGCGGTTTTCAGTTTTGAAT-GGATTACAACGTCGTCGTTTCGTCAAATTACCTCAACACTCTAGCCCCTTTCGCTGACTTCAACATCACCATTTGACTTCTCAATCCCTCTATAAGTTACTCGCATTCTCGTATCACTTTCCATGCATCTAAAACAAACTCTATCTACTAACTCGAAACACACTTGCGATCTTTATCTAAAACACAAACCAACAAAAAGAAAAA-TGGGCTTGGTCAGATCATTTGCTTTGTTCTTAGTCTTCCTTAGTTGTCTCATCGCGGTGTATGGCCAAGGTACGAGGATCGGGTTCTACTCGACCACGTGCCCTAATGCCGAGACGATTGTTCGGACCACTGTAGCATCTCACTTTAGTTCAGATCCAAAGGTTGCACCGGGGTTACTGAGAATGCACAACCATGATTGCTTTGTCCAAGGTTGTGATGGTTCGGTGCTATTATCGGGACCTAACTCTGAAAGAACCGCTGGCGCAAACGTTAACCTTCATGgtTTTGAAGTcatTGAcgatGCCAagaGGCAGCTCgaGGCAGcaTGTCCTGGtgtTgtctcttGTGCTgaTATATTGGCCTTAGCGGCTCGTGATTCCGTTGCTCTCGTAAGTATATATATA--CTAATTATACAACTATCAATATATCATACATAAGCAAAGAACTATGTCTT
>Savi7 C21
GATATAACTTTGCTAAATGTCTGATTTTGTAAATAACTTGTGAAGAGAAAATCTTTATTTGGTAAGAGTTGTTTTCTCAATGTAGCAGTTTACTCATCATTTTCAAAGTTCAACTCTCATATAACACAAAGAGGTTAGACAGTGCAGATGCTTATGGTTGAGAAGCTTTACCTAACAATGGTACAAGGCGGTTTTGTTGGGATCACATGTGAAGTTAGGCACATGGATTCGTTCTTGGAGTTGGTACAAGGACTTCAAAAAGACAACGATGATGTATAATAAGGACAAGTTGACTATGTCTCTCTCTTTTATCTTAACATTCTAAATTAGGATTTGGTAAACTGAGAGCAGTTACCTTTTGATGAATCTCTTCAAGTATAAAAACCCTCACCATTTTACTACTA---TCTCATCTTAAAA-CCCTCGAGTTACACAAAAATGGCTATCTCAAAGCTTATTCCTACTCTTGTGCTCTTTGTTTTGTTCTCTTTTGATGTTAGTGTTGCTCATCCAGGTCTAGGATTTGGATGGGGAAGTAATAGTCCCATTGGAGGATCTTTTTACTCAAATCTTTACCCACAATTTTACCAGTTCTCTTGTCCACAAGCTGATGAGATTGTCATGACGGTGCTCGAAAAAGCCATAGCTAAAGAACCAAGAATGGCAGCATCTTTACTCAGACTTCACTTCCACGACTGCTTCGTTCAGGTAAAAGTATCTTTACCTATTTTTGTTTTCCCTTTATGTGTCTCTTATGCTTAACTCTTATACACTACACTTTTTGTGTAAACAGGGCTGTGATGCATCAATCTTGTTGGATGATAGTGCTACCATTAGAAGTGAGAAGAACGCGGGACCAAACAAGAACTCNNNNNTAAACTTTGAGGATATAGCAAAGAAGCTTTAAgtaAAGCAAACGAATCATTAATATTTTGGGAGGATGTATATATATATTTGAAGTTGTTGTTGTTGTTGTT---------TAAAACTGTTTTTTTtCTCT--TGTAATTAAGGTTGAAACAGATTTTGAAAGGACGTTAGCACGAAACTCGTAAATAACGCATGTTTATTTTCCAAATAAATTTATAATAAAActATTATaCaTCAAAaCCCATTAaTTCATCATAGTGGCAACCAaGTGTATATAGCAATATAAaTCAATTTTTTAAAAACAACTTCTGTAaACAAAAGGAAAGTGAAGGCACTATGTGTCCCCACACGGTTCCATTGAGACAAAGGCATATGTATGTGTGTGAGTATAAATATAAGTTGGTTCTTGAACATCATTGCATGTTGATTAATCACACAGCACAAATAAGAGTTAGAAAAATGGGAGTGTACTTAGGCAAGTATTGTTATATAATGATAATAATGTTAGTGTTGGTGTTGGGAAAAGAAGTGAGAAGCCAGTTGTTAAAAAATGGTTATTATTCAACTTCATGTCCAAAAGCTGAGTCGATAGTTAGATCCACTGTTGAATCTCACTTTGATTCTGATCCCACAATTTCCCCTGGCTTGCTTAGGCTTCATTTCCATGACTGTTTTGTTCAGGTTTCAATTTTAATTTTTCTTTTGCTAATCTCAATCTCCTTTCTATCAATTATGCAAGTTAATTAATTGTTGAATATGACCTATTATTAGGGTTGTGATGGTTCGGTTTTAATCAAAGGGAAATCTGCGGAGCAAGCTGCTCTACCAAATCTTGGTCTAAGAGGTTTAGAAGTGATCGATGATGCTAAAGNNNNNGTTTTCTATTCCCAACACAAAGGAAGACAAAA-AAGAAGTGATAATTGGAAACTATATATAGATGTAACGAATCTTATATCCAAACCAACACTAACAATTAATGTAT---CTCATCCAACAAATTAAAAGCCAAGTTGACGTAACAATTCATACTTG-TCAAATCTTCTTCTATAAATTATCCCACAATGCA-------TGGTTGTTAAATTATT-----AGAGTGGCAATGAATACAGGAATGGTGAAGTCAATGGTGTGCATTGTGCTTGCTCAATTCTCACTTGTCGCGCTATTTCCTCTATGTATTTGTTATCAAACACATCAAAGCACGAGCTCTGTAGCCTCTCTATCCCCTCAGTTTTACGACAACTCGTGCCCAAACGCACAAGCCATCGTTCAATCTTACGTCGCCAATGCATACTTGAATGACCCTCGCATGGCTGCCTCAATTCTTAGGCTCCATTTCCATGACTGTTTCGTCAATGTTTGTCAAAATCTAGTCTACTCTTCAAATATATAATG-TTTAATATAAATAAGGAGAAATGTTGTTTG--ATATATATACTTTGGTTGGTGCAGGGATGTGATGCTTCCGTACTATTGGACAGTAGTGGAACCATGGAAAGCGAGAAACGATCAAATGCAAATCGAGACTCTGCTCGAGGGTTCGAAGTCATTGACGAGATCAAGTCTGCCTTGGAaAATGAATGTCCTGAAACAGTTTCTTNNNNNTCAtgACTATAATGCTttaACCAATTTTCTCTTTTGATTTctaGAATCTAGACCCTTCATCGTTTGGTTCAATTGTTGAATCATAAGCTCGTGAAATTCTAGAAATGTTTTGACTGATCATATAGACTAAAGGTAAAAGTGATAGTACTTAAACAAAAAAAT----AAATAAACCTCTAATATTAACTAGTACTTTTTTTTTTTGCTTTGTTATTAAAAAAATATAACTCTTTATTTGGGAAAAAaaTATCTGTAACCAAA--------------aaCTTAACCGTCTGTAACAAATTGCCGAACCGACTAATTGAGGAGCAAGGGCAAATTGGTAATTTCGTTTAgATTTCCCGCTTCTTTCATCATCTCCAATTTCTCACCTCTCGAGgGTTACCAAATTACAATCCCAgACGAACTAgATCAgAAgAAGGAgAGAAgAAgAGAAgAGGATGAGGTTCCTCGgAgACTACAAGTTCGCTTTACTTACTTGCTCCGTTATCGCTCTCAGCATCTACTTCGCGATTAACgTCAAATTTCGTTTCGCGAACGATTCACCGGGAACTCGTACCGGAGTTAAGGTTTCCGAGAAATCTCCCTTCAACGACGAATTCATGTACATGTCAATCGCTgAAGATATCGATCGATCTTACCTCCACTACGATTACTACCGTGAATCTTGCCCTACCGCCGAGAAAATCATCGCGAAAGCTaTCAGAGATATCTACAATGTCACACCCAGCGTAGCTCCGTCTATTATCCGTCTCCTCTTTCACGATTGCTTCATCGAGG------TTTCTGATTTCTGGCTTTCCCTTTCTTGNNNNNAAAgAAttAGAGTTGAATCAAAGTTTAACGCCTGCTAAAACAATATTCTATAATCACATTCATTATAAATGATTACACACTATTAATTAGGAATTAATTTGATAGAAACGAACAAAAGAGAAAAAAACAAACCCAACATGATCTGCAATCGTCAACGCGCGAAGCCAACTCATGACCAATCACATAACGCGGTTTTCAGTTTTGAAT-GGATTACAACGTCGTCGTTTCGTCAAATTACCTCAACACTCTAGCCCCTTTCGCTGACTTCAACATCACCATTTGACTTCTCAATCCCTCTATAAGTTACTCGCATTCTCGTATCACTTTCCATGCATCTAAAACAAACTCTATCTACTAACTCGAAACACACTTGCGATCTTTATCTAAAACACAAACCAACAAAAAGAAAAA-TGGGCTTGGTCAGATCATTTGCTTTGTTCTTAGTCTTCCTTAGTTGTCTCATCGCGGTGTATGGCCAAGGTACGAGGATCGGGTTCTACTCGACCACGTGCCCTAATGCCGAGACGATTGTTCGGACCACTGTAGCATCTCACTTTAGTTCAGATCCAAAGGTTGCACCGGGGTTACTGAGAATGCACAACCATGATTGCTTTGTCCAAGGTTGTGATGGTTCGGTGCTATTATCGGGACCTAACTCTGAAAGAACCGCTGGCGCAAACGTTAACCTTCATGGTTTTGAAGTCATTGACGATGCCAAGAGGCAGCTCGAGGCAGCATGTCCTGGTGTTGTCTCTTGTGCTGATATATTGGCCTTAGCGGCTCGTGATTCCGTTGCTCTCGTAAGTATATATATA--CTAATTATACAACTATCAATATATCATACATAAGCAAAGAACTATGTCTT
>Cast11 C22
GATATAA----GCTAAATGTCTGATTTTGTAAATAACTTATGAAGAGAAAaTCTTTATTTGGTAAGAGTTGTTTTCTCAATGTAGCAGTTCACTCATCATTTTCAAACTTCAACTCTCAGAGAACACAAAGAGGTTAGACAGTGCAGATGCTTATGGTTGAGAAGCTTTACCTAACAATGGTACAAGGCGGTTTTGTTGGGATCACATGTGAAGTTAGGCACATGGATTCGTTCTTGGAGTTGGTACAAGGACTTCTAAAAGACAACAATGAGGTATAATAAGGACAAGTTGACTATGTCTCTCTCTTTTATCTTAACATTCTAAATTAGGATTTGGTAAACTGAGAGCAGTTAGCTTCT--TGAATCTCCT-AAGTATAAAAACCCTCACCGTTTTACTACTA---TCTCATCTTAAAA-CTCCCAAGTAACA--AAAATGGCTATCTCAAAGCTTATTCCTACTCTTGTGCTCTTTGTTTTGTTCTCTTTTGATGTTAGTGTTGCTCATCCAGGTCTAGGATTTGGATGGGGAAGTAATAGTCCCATTGGAGGATCTTTTTACTCAAATCTTTACCCACAATTTTACCAGTTCTCTTGTCCACAAGCTGATGAGATTGTTATGACGGTGCTCGAAAAAGCCATAGCTAAAGAACCAAGAATGGCAGCATCTTTACTCAGACTTCACTTCCACGACTGCTTCGTTCAGGTAAAAGTATCTTTACCTATTTTTGTTTTCCCTTTATGTGTCTCTTAAGCTTAACACTTATACACTACACTCTGTGTGTAAACAGGGCTGTGATGCATCAATCTTGTTGGATGATAGTGCTACCATAAGAAGTGAAAAGAACGCGGGAcCAAACAAGAACTCNNNNNtaaActTTGAGGATATAGCAAAGAAGCTTTaAGTAAaGCaAACGAATCATTAATATTTTGGGAGGATGTATATATATATTTGAAGTTGTTGTTGTTGTTGTTGTTGTT---TAAAACTGTTTTTTTTTTCT--TGTAATTAAGGTTGAAACAGATTTTGAAAGGACGTTAGCACGAAACTCGTAAATAACGCATGTTTATTTTCCAAATAAATTTATAATAAAACTATTATACATCAAAACCCATTAATTCATCATAGTGGCAACCAAGTGTATATAGCAATATAAATCAATTTTTTAAAAACAACTTCTGTAAACAAAAGGAAAGTGAAGGCACTATGTGTCCCCACACGGTTCCATTGAGACAAAGGCATATGTATGTGTGTGAGTATAAATATAAGTTGGTTCTTGAACATCATTGCATGTTGATTAATCACACAGCACAAATAAGAGTTAGAAAAATGGGAGTGTACTTAGGTAAGTATTGTTATATAATGATAATAATGTTAGTGTTGGTGTTGGGAAAAGAAGTGAGAAGCCAGTTGTTAAAAAATGGTTATTATTCAACTTCATGTCCAAAAGCTGAGTCGATAGTTAGATCCACTGTTGAATCTCACTTTGATTCTGATCCCACAATTTCCCCTGGCTTGCTTAGGCTTCATTTCCATGACTGTTTTGTTCAGGTTTCAATTTTAATTTTTCTTTTGCTAATCTCAATcTCCTTTCTATCAATTATGCAAGTTAATTAATTGTTGAATATGACCTATTATTAGGGTTGTGATGGTTCGGTTTTAATCAAAGGGAAATCTGCGGAGCAAGCTGCTCTACCAAATCTTGGTCTAAGAGGTTTAGAAGTGATCGATGATGCTAAAGNNNNNGTTTTCTATTCCCAACACAAAGGAAGACAAAA-AAGAAGTGATAATTGGAAACTATATATAGATGTAACGAATCTTATATCCAAACCAACACTAACAATTAATGTAT---CTCATCCAACAAATTAAAAGCCAAGTTGACGTAACAATTCATACTTG-TCAAATCTTCTTCTATAAATTATCCCACAATGCA-------TGGTTGTTAAATTATT-----AGAGTGGCAATGAATACAGGAATGGTGAAGTCAATGGTGTGCATTGTGCTTGCTCAATTCTCACTTGTTGCGCTATTTCCTCTATGTATTTGTTATCAAACACATCAAAGCACGAGCTCTGTAGCCTCTCTATCCCCTCAGTTTTACGACAACTCGTGCCCAAACGCACAAGCCATCGTTCAATCTTACGTCGCCAATGCATACTTGAATGACCCTCGCATGGCTGCCTCAATTCTTAGGCTCCATTTCCATGACTGTTTCGTCAATGTTTGTCAAAATCTAGTCTATTCTTCAAATATATAATG-TTTAATATAAATAAGGAGAAATGTTGTTTG--ATATATATACTTTGGTTGGTGCAGGGATGTGATGCTTCCGTACTATTGGACAGTAGTGGAACCATGGAAAGCGAGAAACGATCAAATGCAAATCGAGACTCTGCTCGAGGGTTCGAAGTCATTGACGAGATCAAGTCTGCCTTGGAAAATGAATGTCCTGAAACAGTTTCTTNNNNNTCATGACTATAATGCTTTAACCAATTTTCTCTTTTGATTTCTAGAATCTAGACCCTTCATCGTTTGGTTCAATTGTTGAATCATAAGCTCGTGAAATTCTAGAAATGTTTTGACTGATCATATAGACTAAAGGTAAAAGTGATAGTACTTAAACAAAAAAAT----AAATAAACCTCTAATATTAACTAGTACTTTTTTTTTTTGCTTTGTTATTAAAAAAATATAACTCTTTATTTGGGAAAAAAaTATCTGTAACCAAA--------------AACTTAACCGTCTGTAACAAATTGCCGAACCGACTAATTGAGGAGCAAGGGCAAATTGGTAATTTCGTTTAGATTTCCCGCTTCTTTCATCATCTCCAATTTCTCACTTCTCGAGTGTTAACAAATTACAATCCCAGACGAATTAGATCAGAAGAAGGAGAGAAGAAGAGAAGAGGATGAGGTTCCTCGGAGACTACAAGTTCGCTTTACTTACTTGCTCCGTTATCGCTCTCAGCATCTACTTCGCGATTAACGTCGAATTTCGTTTCGCGAACGATTCACCGGGAACTCGTACCGGAGTTAAGGTTTCCGAGAAATCTCCCTTCAACGACGAATTCATGTACATGTCAATCGCTGAAGATATCGATCGATCTTACCTCCACTACGATTACTACCGTGAATCTTGCCCTACCGCCGAGAAAATCATCGCGAAAGCTATCAGAGATATCTACAATGTCACACCCAGCGTAGCTCCGTCTATTATCCGTCTCCTCTTTCACGATTGCTTCATCGAGGTCAGATTTTCTGATTTCTGGCTTTCCCTTTCTTGNNNNNaaagaatTAGAGTTGAATCAAAGTTTAACGCCTGCTAAAACAATATTCTATAATCACATTCATTATAAATGATTACACACTATTAATTAGGAATTAGTTTGATAGAAACGAACAAAAGAGA-AAAAACAAACCCAACATGATCTGCAATCGTCAACGCGCGAAGCCAGCTCATGACCAATCACATAACGCGGTTTTCAGTTTTGAATTGGATTACAACGTCGTCGTTTTGTCAAATTACCTCAACACTCTAGCCCCTTTCGCTGACTTCAACATCACCATTTGACTTCTCAATCCCTCTATAAGTTACTCACGTTCTCGTATCACTTTCCATGCATCTAAAACAAACTCTATCTACTAACTCGAAACACACTTGCGGTCTT-ATCTAAAACACAAACCAACAAAAAGAAAAAATGGGCTTGGTCCGATCATTTGCTTTGGTCATAGTCTTCCTTAGTTGTCTCATCGCCGTTTATGGCCAAGGTACGAGGATCGGGTTCTACTCGACTACGTGCCCTAATGCCGAGACAATTGTTCGGACCACTGTGGCATCTCACTTTGGTTCAGATCCAAAGGTTGCACCCGGGTTACTGAGAATGCACAACCATGATTGCTTTGTCCAAGGTTGTGATGGTTCGGTGCTTTTATCGGGACCTAACTCTGAAAGAACCGCTGGCGCAAACGTTAACCTCCATGGTTTTGAGGTCATTGACGATGCCAAGAGGCAGCTCGAGGCTGCATGTCCTGGTGTTGTCTCTTGTGCTGATATCTTGGCCTTAGCGGCTCGTGATTCCGTTGCTCTCGTAAGTTTATATATATACTAATTATACAACTATCAATATATCATATATAAGCAAAGAACTAAGTCTT
>Mari2 C23
GATATAA----GTTAAATGTCTGATTTTGTAAATAACTTATGAAGAGAAAATCTTTATTTGGTAAGAGTTGTTTTCTCAATGTAGCAGTTCACTCATCATTTTCAAACTTCAACTCTCAGAGAACACAAAGAGGTTAGACAGTGCAGATGCTTATGGTTGAGAAGCTTTACCTAACAATGGTACAAGGCGGTTTTGTTGGGATCACATGTGAAGTTAGGCACATGGATTCGTTCTTGGAGTTGGTACAAGGACTTCTAAAAGACAACAATGAGGTATAATAAGGACAAGTTGACTATGTCTCTCTCTTTTATCTTAACATTCTAAATTAGGATTTGGTAAACTGAGAGCAGTTAGCTTCT--TGAATCTCTT-AAGTATAAAAACCCTCACCGTTTTACTACTA---TCTCATCTTAAAa-CTCCCAAGTAACA--AAAATGGCTATCTCAAAGCTTATTCCTACTCTTGTGCTCTTTGTTTTGTTCTCTTTTGATGTTAGTGTTGCTCATCCAGGTCTAGGATTTGGATGGGGAAGTAATAGTCCCATTGGAGGATCTTTTTACTCAAATCTTTACCCACAATTTTACCAGTTCTCTTGTCCACAAGCTGATGAGATTGTTATGACGGTGCTCGAAAAAGCCATAGCTAAAGAACCAAGAATGGCAGCATCTTTACTCAGACTTCACTTCCACGACTGCTTCGTTCAGGTAAaAGTATCTTTACCTATTTTTGTTTTCCCTTTATGTGTCTCTTAAGCTTAACACTTATACACTACACTCTGTGTGTAAaCAGGGCTGTGATGCATCAATCTTGTTGGATGATAGTGCAACCATAAGAAGTGAAAAGAAtGCtGGAcCAAACAAgAACTCNNNNNTAAaCTTTGAGGATATAGCAAAGAAGCTTTAAGTAAAGCAAACGAATCATTAATATTTTGGGAGGATGTATATATATATTTGAAGTTGTTGTTGTTGTTGTTGTTGTTGTTTAAAACTGTTTTTTTTTTCT--TGTAATTAAGGTTGAAACAGATTTTGAAAGGACGTTAGCACGAAACTCGTAAATAaCGCATGTTTATTTTCCAAATAAATTTATAATAAAACTATTATACATCAAAACCCATTAATTCATCATAGTGGCAACCAAGTGTATATAGCAATATAAATCAATTTTTTAAAAACAACTTCTGTAAACAAAAGGAAAGTGAAGGCACTATGTGTCCCCACACGGTTCCATTGAGACAAAGGCATATGTATGTGTGTGAGTATAAATATAAGTTGGTTCTTGAACATCATTGCATGTTGATTAATCACACAGCACAAATAAGAGTTAGAAAAATGGGAGTGTACTTAGGCAAGTATTGTTATATAATGATAATAATGTTAGTGTTGGTGTTGGGAAAAGAAGTGAGAAGCCAGTTGTTAAAAAATGGTTATTATTCAACTTCATGTCCAAAAGCTGAGTCGATAGTTAGATCCACTGTTGAATCTCACTTTGATTCTGATCCCACAATTTCCCCTGGCTTGCTTAGGCTTCATTTCCATGACTGTTTTGTTCAGGTTTCAATTTTAATTTTTCTTTTGCTAATCTCAATCTCCTTTCTATCAATTATGCAAGTTAATTAATTGTTGAATATGACCTATTATTAGGGTTGTGATGGTTCGGTTTTAATCAAAGGGAAATCTGCGGAGCAAGCTGCTCTACCAAATCTTGGTCTAAGAGGTTTAGAAGTGATCGATGATGCTAAAGNNNNNGTTTTCTATTCCCAacaCAaAgGaAGACAAAA-AAGAAGTGATAATTGGAAACTATATATAGATGTAACGAATCTTATATCCAAACCAACACTAACAATTAATGTAT---CTCATCCAACAAATTAAAAGCCAAGTTGACGTAACAATTCATACTTG-TCAAATCTTCTTCTATAAATTATCCCACAATGCA-------TGGTTGTTAAATTAAT-----AGAGTGGCAATGAATACAGGAATGGTGAAGTCAATGGTGTGCATTGTGCTTGCTCAATTCTCACTTGTTGCGCTATTTCCTCTATGTATTTGTTATCAAACACATCAAAGCACGAGCTCTGTAGCCTCTCTATCCCCTCAGTTTTACGACAACTCGTGCCCAAACGCACAAGCCATCGTTCAATCTTACGTCGCCAATGCATACTTGAATGACCCTCGCATGGCTGCCTCAATTCTTAGGCTCCATTTCCATGACTGTTTCGTCAATGTTTGTCAAAATCTAGTCTATTCTTCAAATATATAATG-TTTAATATAAATAAGGAGAAATGTTGTTTG--ATATATATACTTTGGTTGGTGCAGGGATGTGATGCTTCCGTACTATTGGACAGTAGTGGAACCATGGAAAGCGAGAAACGATCAAATGCAAATCGAGACTCTGCTCGAGGGTTCGAAGTCATTGACGAGATCAAGTCTGCCTTGGAAAATGAATGTCCTGAAACAGTTTCTTNNNNNTCaTGACTATAATGCTTTAACCAATTTTCTCTTTTGATTTCTAGAATCTAGACCCTTCATCGTTTGGTTCAATTGTTGAATCATAAGCTCGTGAAATTCTAGAAATGTTTTGACTGATCATATAGACTAAAGGTAAAAGTGATAGTACTTAAACAAAAAAAT----AAATAAACCTCTAATATTAACTAGTACTTTTTTTTTTTGCTTTGTTATTAAAAAAATATAACTCTTTaTTTGGGaAAAAAATATCTGTAACCAAA--------------AACTTAaCCGTCTGTAACAAATTGCCgAACCGACTAaTTGAGGAGCAAGGGCAAATTGGtAATTTCGTTTAgATTTCCCGCTTCTTTCATCATCTCcAATTTCTcaCTTCTcGaGgGTTAACAAATTACAATCCCAgACgAATTAgATCAgAAgAAGGAgAgAAgAAgAGAAgAGGATGAGGTTCCTCGgAgACTACAAGTTCgCTTTACTTACtTGCTCCGTTATCGCTCTCAGCATCTACTTCGCGATTAACGTCAAATTTCGTTTCGCGAACGATTCACCGGGAACTCGTACCGGAGTTAAGGTTTCCGAGAAATCTCCCTTCGACGACGAATTCATGTACATGTCAATCGCTgAAGATATCGATCGATCTTACCTCCACTACGATTACTACCGTGAATCTTGCCCTACCGCCGAGAAAATCATCGCGAAAGCTATCAGAGATATCTACAATGTCACACCcAGCGTAGCTCCGTCTATTATCCGTCTCCTCTTTCACGATTGCTTCATCGAGGTCAGATTTTCTGATTTCTGGCTTTCCCTTTCTTGNNNNNAAAgAATTAGAGTTGAATCAAAGTTTAACGCCTGCTAAAACAATATTCTATAATCACATTCATTATAAATGATTACACACTATTAATTAGGAATTAATTTGATAGAAACGAACAAAAGAGAAAAAAACAAACCCAACATGATCTGCAATCGTCAACGCGCGAAGCCAGCTCATGACCAATCACATAACGCGGTTTTCAGTTTTGAAT-GGATTACAACGTCGTCGTTTCGTCAAATTACCTCAACACTCTAGCCCCTTTCGCTGACTTCAACATCACCATTTGACTTCTCAATCCCTCTATAAGTTACTCGCATTCTCGTATCACTTTCCATGCATCTAAAACAAACTCTATCTACTAACTCGAAACACACTTGCGATCTTTATCTAAAACACAAACCAACAAAAAGAAAAA-TGGGCTTGGTCAGATCATTTGCTTTGTTCTTAGTCTTCCTTAGTTGTCTCATCGCGGTGTATGGCCAAGGTACGAGGATCGGGTTCTACTCGACCACGTGCCCTAATGCCGAGACGATTGTTCGGACCACTGTAGCATCTCACTTTAGTTCAGATCCAAAGGTTGCACCGGGGTTACTGAGAATGCACAACCATGATTGCTTTGTCCAAGGTTGTGATGGTTCGGTGCTATTATCGGGACCTAACTCTGAAAGAACCGCTGGCGCAAACGTTaACCTTCATGGtTTTGAAGtCATTGACGATGcCAAGAGGCAGCTCGAGGCAGCATGTCCTGGTGTTGtCTCTTGTGCTGATATATTGGCCTTAGCGGCTCGTGatTCCGTTGCTCTCGTAAGTATATATATA--CTAATTATACAACTATCAATATATCATACATAAGCAAAGAACTATGTCTT
>Pyl C24
GATATAA----GTTAAATGTCTGATTTTGTAAATAACTTGTGAAGAGAAAATCTTTATTTGGTAAGAGTTGTTTTCTCAATGTAGCAGTTCACTCATCATTTTCAAACTTCAACTCTCATAGAACACAAAGAGGTTAGACAGTGCAGATGCTTATGGTTGAGAAGCTTTACCTAACAATGGTACAAGGCGGTTTTGTTGGGATCACATGTGAAGTTAGGCACATGGATTCGTTCTTGGAGTTGGTACAAGGACTTCTAAAAGACAACAATGAGGTATAATAAGGACAAGTTGACTATGTCTCTCTCTTTTATCTTAACATTCTAAATTAGGATTTGGTAAACTGGGAACAGTTAGCTTTT--TGAATCTCTA-AAGTATAAAAACCCTCACCGTTTTACTACTA---TCTCATCTTAAAA-CTCCCAAGCAACA--AAAATGGCTATCTCAAAGCTTATTCCTACTCTTGTGCTCTTTGTTTTGTTCTCTTTTGATGTTAGTGTTGCTCATCCAGGTCTAGGATTTGGATGGGGAAGTAATAGTCCCATTGGAGGATCTTTTTACTCAAATCTTTACCCACAATTTTACCAGTTCTCTTGTCCACAAGCTGATGAGATTGTTATGACGGTGCTCGAAAAAGCCATAGCTAAAGAACCAAGAATGGCAGCATCTTTACTCAGACTTCACTTCCACGACTGCTTCGTTCAGGTAAAAGTATCTTTACCTATTTTTGTTTTCCCTTTATGTGTCTCTTAAGCTTAACACTTATACACTACACTCTGTGTGTAAACAGGGCTGTGATGCATCCATCTTGTTGGATGATAGTGCAACCATAAGAAGTGAAAAGAATGCTGGACCAAACAAGAACTCNNNNNTAAACTTTGAGGATATAGCAAAGAAGCTTTAAGTAAAGCAAACGAATCATTAATATTTTGGGAGGATGTATGTATATATTTGAAGTTGTTGTTGTTGTTGTT---------TAAAACTGTTTTTTTTTTCT--TGTAATTAAGGTTGAAACAGATTTTGAAAGGACGTTAGCACGAAACTCGTAAATAACGCATGTTTATTTTCCAAATAAATTTATAATAAAACTATTATACATCAAAACCCATTAATTCATCATAGTGGCAACCAAGTGTATATAGCAATATAAATCAATTTTTTAAAAACAACTTCTGTAAACAAAAGGAAAGTGAAGGCACTATGTGTCCCCACACGGTTCCATTGAGACAAAGGCATATGTATGTGTGTGAGTATAAATATAAGTTGGTTCTTGAACATCATTGCATGTTGATTAATCACACAGCACAAATAAGAGTTAGAAAAATGGGAGTGTACTTAGGTAAGTATTGTTATATAATGATAATAATGTTAGTGTTGGTGTTGGGAAAAGAAGTGAGAAGCCAGTTGTTAAAAAATGGTTATTATTCAACTTCATGTCCAAAAGCTGAGTCGATAGTTAGATCCACTGTTGAATCTCACTTTGATTCTGATCCCACAATTTCCCCTGGCTTGCTTAGGCTTCATTTCCATGACTGTTTTGTTCAGGTTTCAATTTTAATTTTTCTTTTGCTAATCTCAATCTCCTTTCTATCAATTATGCAAGTTAATTAATTGTTGAATATGACCTATTATTAGGGTTGTGATGGTTCGGTTTTAATCAAAGGGAAATCTGCGGAGCAAGCTGCTCTACCAAATCTTGGTCTAAGAGGTTTAGAAGTGATCGATGATGCTAAAGNNNNNGTTTTCTATTCCCAACACAAAGGAAGACAAAAGAAGGAGTGAAAATCGGTAACTATATATAGATGTAACGAATCTTATATCCAAACCAACACTCACAATTAATGTATCCCCCCATCCAACAAATTAAAAGCCACGTTGACGTGACAAATCATACTTGGTGACGCCTTCCTCTATAAATTATCCAACCATGCATTCATCGTCATTCCCACAATAATCGCTGAGAGTCCAAATGAATACAAAAACGGTGAAGTCAATGGCGGGCATTGTTCTCTCTCAAATCTCACTTGTTGCGCTGTTTCCTCTATGTATTTGTTATCAAACACATCAAAGCACGAGCTCTGTAGCCTCTCTATCCCCTCAGTTTTACGAGAACTCGTGCCCAAACGCACAAGCCATCGTTCAATCTTACGTCGCCAATGCATACTTCAATGACCCTCGCATGGCTGCCTCAATTCTTAGGCTCCATTTCCACGACTGTTTCGTCAATGTTTGACAAAATCTAGTCTATTCTTCAGCTATATAATGTTTTGATTTAAATAAGGAGAAATGTTGTTTGATATATATATACTCTGGTTGGTGCAGGGATGTGATGCTTCCGTACTATTGGACAGTAGTGGAACCATGGAAAGCGAGAAACGATCAAATGCAAATCGAGACTCTGCTCGAGGGTTCGAAGTCATTGACGAGATCAAGTCTGCCTTGGAAAATGAATGTCCTGAAACAGTTTCTTNNNNNTCATGACTATAATGCTTTAACCAATTTTCTCTTTTGATTTCTAGAATCTAGACCCTTCATCGTTTGGTTCAATTGTTGAATCATAAGCTCGTGAAATTCTAGAAATGTTTTGACTGATCATATAGACTAAAGGTGAAAGTGATTGTACTTAAACAAAAAAATTAAAAAAAAAACCTCTAATATTAACTAGTACTTTTTTTTGTTGCTTTGTTATTAAAAAAATATAACTCTTTATTTGGGAAAAAAATATCTGTAACCAAAAAAATATACGAAACAACTTAACCGTCTGTAACAAATTGCCGAACCGACTAATTGAGGAGCAAGGGCAAATTGGTAATTTCGTTTAGATTTCCCGCTTCTTTCATCATCTCCAATTTCTCACTTCTCGAGTGTTAACAAATTACAATCCCAGACGAATTAGATCAGAAGAAGGAGAGAAGAAGAGAAGAGGATGAGGTTCCTCGGAGACTACAAGTTCGCTTTACTTACTTGCTCCGTTATCGCTCTCAGCATCTACTTCGCGATTAACGTCGAATTTCGTTTCGCGAACGATTCACCGGGAACTCGTACCGGAGTTAAGGTTTCCGAGAAATCTCCCTTCAACGACGAATTCATGTACATGTCAATCGCTGAAGATATCGATCGATCTTACCTCCACTACGATTACTACCGTGAATCTTGCCCTACCGCCGAGAAAATCATCGCGAAAGCTATCAGAGATATCTACAATGTCACACCCAGCGTAGCTCCGTCTATTATCCGTCTCCTCTTTCACGATTGCTTCATCGAGGTCAGATTTTCTGATTTCTGGCTTTCCCTTTCTTGNNNNNAAAGAATTAGAGTTGAATCAAAGTTTAACGCCTGCTAAAACAATATTCTATAATCACATTCATTATAAATGATTACACACTATTAATTAGGAATTAATTTGATAGAAACGAACAAAAGAGA-AAAAACAAACCCAACATGATCTGCAATCGTCAACGCGCGAAGCCAGCTCATGACCAATCACATAACGCGGTTTTCAGTTTTGAAT-GGATTACAACGTCGTCGTTTCGTCAAATTACCTCAACACTCTAGCCCCTTTCGCTGACTTCAACATCACCATTTGACTTCTCAATCCCTCTATAAGTTACTCGCATTCTCGTATCACTTTCCATGCATCTAAAACAAACTCTATCTACTAACTCGAAACACACTTGCGATCTT-ATCTAAAACACAAACCAACAAAAAGAAAAA-TGGGCTTGGTCAGATCATTTGCTTTGTTCTTAGTCTTCCTTAGTTGTCTCATCGCGGTGTATGGCCAAGGTACGAGGATCGGGTTCTACTCGACCACGTGCCCTAATGCCGAGACGATTGTTCGGACCACTGTAGCATCTCACTTTAGTTCAGATCCAAAGGTTGCACCGGGGTTACTGAGAATGCACAACCATGATTGCTTTGTCCAAGGTTGTGATGGTTCGGTGCTATTATCGGGACCTAACTCTGAAAGAACCGCTGGCGCAAACGTTAACCTTCATGGTTTTGAAGTCATTGACGATGCCAAGAGGCAGCTCGAGGCAGCATGTCCTGGTGTTGTCTCTTGTGCTGATATATTGGCCTTAGCGGCTCGTGATTCCGTTGCTCTCGTAAGTTTATATATATACTAATTATACAACTATCAATATATCATACATAAGCAAAGAACTATGTCTT
>Argu4 C25
GATATAACTTTGCTAAATGTCTGATTTTGTAAATAACTTGTGAAGAGAAAATCTTTATTTGGTAAGAGTTGTTTTCTCAATGTAGCAGTTTACTCATCATTTTCAAAGTTCAACTCTCATATAACACAAAGAGGTTAGACAGTGCAGATGCTTATGGTTGAGAAGCTTTACCTAACAATGGTACAAGGCGGTTTTGTTGGGATCACATGTGAAGTTAGGCACATGGATTCGTTCTTGGAGTTGGTACAAGGACTTCAAAAAGACAACGATGATGTATAATAAGGACAAGTTGACTATGTCTCTCTCTTTTATCTTAACATTCTAAATTAGGATTTGGTAAACTGAGAGCAGTTACCTTTTGATGAATCTCTTCAAGTATAAAAACCCTCACCATTTTACTACTA---TCTCATCTTAAAA-CCCTCGAGTTACACAAAAATGGCTATCTCAAAGCTTATTCCTACTCTTGTGCTCTTTGTTTTGTTCTCTTTTGATGTTAGTGTTGCTCATCCAGGTCTAGGATTTGGATGGGGAAGTAATAGTCCCATTGGAGGATCTTTTTACTCAAATCTTTACCCACAATTTTACCAGTTCTCTTGTCCACAAGCTGATGAGATTGTCATGACGGTGCTCGAAAAAGCCATAGCTAAAGAACCAAGAATGGCAGCATCTTTACTCAGACTTCACTTCCACGACTGCTTCGTTCAGGTAAAAGTATCTTTACCTATTTTTGTTTTCCCTTTATGTGTCTCTTATGCTTAACTCTTATACACTACACTTTTTGTGTAAACAGGGCTGTGATGCATCAATCTTGTTGGATGATAGTGCTACCATTAGAAGTGAGAAGAACGCGGGACCaAACAAGAACTCNNNNNTAAaCTTTGagGATATAGCAAAGAAGCTTtaAgtaAAGCAAACGAATCATTAATATTTTGGGAGGATGTATATATATATTTGAAGTTGTTGTTGTTGTTGTTGTTGTTGTTTAAAACTGTTTTTTTTTtcT--TgtAAtTAAGGTTGAAACagaTTTTGAAAGGACGttaGCAcGAAActcgtaAATAGCGCAtgTTTATTTTCCAAataAATTTATAataAAACTATTATACATCAAAACCCATTAATTCATCatagtgGCAACCAAgtgTATATAGCAATATAAATCAATTTTTTAAAAACAACTTCTGTAAACAAAAGGAAAGTGAAGGcacTATGTgtcCCcacacGGTTCCATTgagaCAAAGGCATATGTATGTGTGtgagtaTAAATATAAGTTGGttcTTGAACATCATTGCATGTTGATTAATCaCACAGCACAAATAAgAGTTAGAAAAATGGGAGTGTACTTAGGCAAGtATTGTTATATAAtGATAATAATGTTAGTGTTGGTGTTGggaAAagaAGTGagaAGCCAGTTGTTAAAAAATGGTTATTATTCAACTCCATGTCCAAAAGCTGAGTcgaTAGTTAGATCCACTGTTGAATCTCACTTTGATTCtgaTCCcacAATTTCCCCTGGCttGCTTAGGCTTCATTTCCATGACTGTTTtGTTCAGGTTTCAATTttaATttttCtTtTGCTAatctcAATCtCCTTTctaTCAAttATgcaAgTTAATTAATTGTTGaatatGACcTATTATTAGGGTTGTGATGGTTCGGTTTTAATCAAAGGGAAATCTGCGGAGCAAGCTGCTCTACCAAATCTTGGTCTAAGAGGTTTAGAAGTGATCGATGATGCTAAAGNNNNNGTTTTCTATTCCCAACACAAAGGAAGACAAAAGAAGGAGTGAAAATCGGTAACTATATATAGATGTAACGAATCTTATATCCAAACCAACACTCACAATTAATGTATCCCCCCATCCAACAAATTAAAAGCCACGTTGACGTGACAAATCATACTTGGTGACGCCTTCCTCTATAAATTATCCAACCATGCATTCATCGTCATTCCCACAATAATCGCTGAGAGTCCAAATGAATACAAAAACGGTGAAGTCAATGGCGGGCATTGTTCTCTCTCAAATCTCACTTGTTGCGCTGTTTCCTCTATGTATTTGTTATCAAACACATCAAAGCACGAGCTCTGTAGCCTCTCTATCCCCTCAGTTTTACGAGAACTCGTGCCCAAACGCACAAGCCATCGTTCAATCTTACGTCGCCAATGCATACTTCAATGACCCTCGCATGGCTGCCTCAATTCTTAGGCTCCATTTCCACGACTGTTTCGTCAATGTTTGACAAAATCTAGTCTATTCTTCAGCTATATAATG-TTTGATTTAAATAAGGAGAAATGTTGTTTGATATATATATACTCTGGTTGGTGCAGGGATGTGATGCTTCCGTACTATTGGACAGTAGTGGAACCATGGAAAGCGAGAAACGATCAAATGCAAATCGAGACTCTGCTCGAGGGTtCGAAGTCATTGACGAGATCAAGTCTGCCTTGGAAAATGAATGTCCTGAAACAGttTCTTNNNNNTCAtgACTAtaATGCTttaACCaATTTTCTCTTTTGATTTCTaGAATCTAGACCCTTCATcGTTTGGTTCAATtgtTGAATCATAAGCTCgtGAAATTCTAGAAATGTTTTGActgATCctATAGACTAAAGGTGAAAgtgATTGTACTTAAACAAAAAAATTAAAAAAAAAaCCtcTAATATTAACTagtACTTTTTTTtGtTgCTTtGtTattAAAAAAATATAaCTCTTTATTTGggaAAAAAATAtctgtAACCAAAAAAATATAcgaAACAACTTAACCGTctgTAACAAATTGCCGAACCgacTAATTGAGGaGCAaGGGCAAATTGGTAATTTCGTTTagaTTTCCCGCTTCTTTCATCATCTCCAATTTCTCACTTCTCGAggGTTAACAAATTACAATCCCagacgaACTAgATCAgAAgAAGGAgAGAAgAAgAGAAgAGGAtgaGGTTCCTCGgagactACAAGTTCGCTTTACTTACTTGCTCCGTTATCGCTCTCAGCATCTACTTCGCGATTAACGTcAaATTTCGTTTCGCGAAcgaTTCACCGGGAACTCGTACCGGaGtTAAGGTTTCcgagAAATCTCCCTTCGAcgaCAAATTCATGTACATGTCAATCGCTgAaGaTATCGATCGATCTTACCTCCACTACGAttaCTACCGTGAATCttGCCCTACCGCcGAGaAAATCATCGCGAAAGCTATCAGAGATaTCTACAATGTCACACCCAGCGTAGCTCCGCCTATtATCCGTCTCCTCTTTCAcgAtTgCTTCATCGAGGTCAGATTTTCTGATTTCTGGCTTTCCCTTTCTTGNNNNNAAAgAATTAGAGTTGAATCAAAGTTTAACGCCTGCTAAAACAATATTCTATAATCACATTCATTATAAATGATTACACACTATTAATTAGGAATTAATTTGATAGAAACGAACAAAAGAGAAAAAAACAAACCCAACATGATCTGCAATCGTCAACGCGCGAAGCCAGCTCATGACCAATCACATAACGCGGTTTTCAGTTTTGAAT-GGATTACAACGTCGTCGTTTCGTCAAATTACCTCAACACTCTAGCCCCTTTCGCTGACTTCAACATCACCATTTGACTTCTCAATCCCTCTATAAGTTACTCGCATTCTCGTATCACTTTCCATGCATCTAAAACAAACTCTATCTACTAACTCGAAACACACTTGCGATCTTTATCTAAAACACAAACCAACAAAAAGAAAAA-TGGGCTTGGTCAGATCATTTGCTTTGTTCTTAGTCATCCTTAGTTGTCTCATCGCGGTGTATGGCCAAGGTACGAGGATCGGGTTCTACTCGACCACGTGCCCTAATGCCGAGACGATTGTTCGGACCACTGTAGCATCTCACTTTAGTTCAGATCCAAAGGTTGCACCGGGGTTACTGAGAATGCACAACCATGATTGCTTTGTCCAAGGTTGTGATGGTTCGGTGCTATTATCGGGACCTAACTCTGAAAGAACCGCTGGCGCAAACGTTAACCTTCATGGTTTTGAAGTCATTGACGATGCCAAGAGGCAGCTCGAGGCAGCATGTCCTGGTGTTGTCTCTTGTGCTGATATATTGGCCTTAGCGGCTCGTGATTCCGTTGCTCTCGTAAGTATATATATA--CTAATTATAcaaCTATCAATATATCATACATAAGCAAAGAACTATGTCTT
>Arag3 C26
GATATAA----GCTAAATGTCTGATTTTGTAAATAACTTATGAAGAGAAAATCTTTATTTGGTAAGAGTTGTTTTCTCAATGTAGCAGTTCACTCATCATTTTCAAACTTCAACTCTCAGAGAACACAAAGAGGTTAGACAGTGCAGATGCTTATGGTTGAGAAGCTTTACCTAACAATGGTACAAGGCGGTTTTGTTGGGATCACATGTGAAGTTAGGCACATGGATTCGTTCTTGGAGTTGGTACAAGGACTTCTAAAAGACAACAATGAGGTATAATAAGGACAAGTTGACTATGTCTCTCTCTTTTATCTTAACATTCTAAATTAGGATTTGGTAAACTGAGAGCAGTTAGCTTCT--TGAATCTCTT-AAGTATAAAAACCCTCACCGTTTTACTACTA---TCTCATCTTAAAA-CTCCCAAGTAACA--AAAATGGCTATCTCAAAGCTTATTCCTACTCTTGTGCTCTTTGTTTTGTTCTCTTTTGATGTTAGTGTTGCTCATCCAGGTCTAGGATTTGGATGGGGAAGTAATAGTCCCATTGGAGGATCTTTTTACTCAAATCTTTACCCACAATTTTACCAGTTCTCTTGTCCACAAGCTGATGAGATTGTTATGACGGTGCTCGAAAAAGCCATAGCTAAAGAACCAAGAATGGCAGCATCTTTACTCAGACTTCACTTCCACGACTGCTTCGTTCAGGTAAAAGTATCTTTACCTATTTTTGTTTTCCCTTTATGTGTCTCTTAAGCTTAACACTTATACACTACACTCTGTGTGTAAACAGGGCTGTGATGCATCAATCTTGTTGGATGATAGTGCAACCATAAGAAGTGAAAAGAATGCTGGACCAAACAAGAACTCNNNNNTAAaCTTTGAGGATATAGCAAAGAAGCTTTAAGTAAAGCAAACGAATCATTAATATTTTGGGAGGATGTATATATATATTTGAAGTTGTTGTTGTTGTTGTTGTTGTTGTTTAAAACTGTTTTTTTTTTCT--TGTAATTAAGGTTGAAACAGATTTTGAAAGGACGTTAGCACGAAACTCGTAAATAGCGCATGTTTATTTTCCAAATAAATTTATAATAAAACTATTATACATCAAAACCCATTAATTCATCATAGTGGCAACCAAGTGTATATAGCAATATAAATCAATTTTTTAAAAACAACTTCTGTAAACAAAAGGAAAGTGAAGGCACTATGTGTCCCCACACGGTTCCATTGAGACAAAGGCATATGTATGTGTGTGAGTATAAATATAAGTTGGTTCTTGAACATCATTGCATGTTGATTAATCACACAGCACAAATAAGAGTTAGAAAAATGGGAGTGTACTTAGGCAAGTATTGTTATATAATGATAATAATGTTAGTGTTGGTGTTGGGAAAAGAAGTGAGAAGCCAGTTGTTAAAAAATGGTTATTATTCAACTTCATGTCCAAAAGCTGAGTCGATAGTTAGATCCACTGTTGAATCTCACTTTGATTCTGATCCCACAATTTCCCCTGGCTTGCTTAGGCTTCATTTCCATGACTGTTTTGTTCAGGTTTCAATTTTAATTTTTCTTTTGCTAATCTCAATCTCCTTTCTATCAATTATGCAAGTTAATTAATTGTTGAATATGACCTATTATTAGGGTTGTGATGGTTCGGTTTTAATCAAAGGGAAATCTGCGGAGCAAGCTGCTCTACCAAATCTTGGTCTAAGAGGTTTAGAAGTGATCGATGATGCTAAAGNNNNNGTTTTCTATTCCCAACACAAAGGAAGaCAAAA-AAGAAGTGATAATTGGAAACTATATATAGATGTAACGAATCTTATATCCAAACCAACACTAACAATTAATGTAT---CTCATCCAACAAATTAAAAGCCAAGTTGACGTAACAATTCATACttg-TCAAATCTTCTTCTATAAATTATCCCACAATGCA-------TGGTTGTTAAATTAAT-----AGAGTGGCAATGAATACAGGAATGGTGAAGTCAATGGTGTGCATTGTGCTTGCTCAATTCTCACTTGTTGCGCTATTTCCTCTATGTATTTGTTATCAAACACATCAAAGCACGAGCTCTGTAGCCTCTCTATCCCCTCAGTTTTACGACAACTCGTGCCCAAACGCACAAGCCATCGTTCAATCTTACGTCGCCAATGCATACTTGAATGACCCTCGCATGGCTGCCTCAATTCTTAGGCTCCATTTCCATGACTGTTTCGTCAATGTTTGTCAAAATCTAGTCTATTCTTCAAATATATAATG-TTTAATATAAATAAGGAGAAATGTTGTTTG--ATATATATACTTTGGTTGGTGCAGGGATGTGATGCTTCCGTACTATTGGACAGTAGTGGAACCATGGAAAGCGAGAAACGATCAAATGCAAATCGAGACTCTGCTCGAGGGTTCGAAGTCATTGACGAGATCAAGTCTGCCTTGGAAAATGAATGTCCTGAAACAGTTTCTTNNNNNTCATGACTATAATGCTTTAACCAATTTTCTCTTTTGATTTCTAGAATCTAGACCCTTCATCGTTTGGTTCAATTGTTGAATCATAAGCTCGTGAAATTCTAGAAATGTTTTGACTGATCCTATAGACTAAAGGTGAAAGTGATTGTACTTAAACAAAAAAATTAAAAAAAAAACCTCTAATATTAACTAGTACTTTTTTTTGTTGCTTTGTTATTAAAAAAATATAACTCTTTATTTGGGAAAAAAATATCTGTAACCAAAAAAATATACGAAACAACTTAACCGTCTGTAACAAATTGCCGAACCGACTAATTGAGGaGCAAGGGCAAATTGGTAATTTCGTTTAgATTTCCCGCTTCTTTCATCATCTCCAATTTCTCACTTCTCGAGgGTTAACAAATTACAATCCCAgACGAATTAgATCAgAAgAAGGAgAGAAgAAgAGAAgAGGATGAGGTTCCTCGgAgACTACAAGTTCGCTTTACTTACTTGCTCCGTTATCGCTCTCAGCATCTACTTCGCGATTAACGTCAAATTTCGTTTCGCGAACGATTCACCGGGAACTCGTACCGAAGTTAAGGTTTCCGAGAAATCTCCCTTCAACGACGAATTCATGTACATGTCAATCGCTgAAGATATCGATCGATCTTACCTCCACTACGATTACTACCGTGAATCTTGCCcTACCGCCGAGAAAAtCAtCgCGAAAGCTATCAGAGATATCTACAATGTCaCACCCAGCGTAGCTCCGTCTATTATCCGTCTCCTCTTTCACGATTGCTTCATCGAGGTCAGATTTTCTGATTTCTGGCTTTCCCTTTCTTGNNNNNAAAgAATTAGAGTTGAATCAAAGTTTAACGCCTGCTAAAACAATATTCTATAATCACATTCATTATAAATGATTACACACTATTAATTAGGAATTAGTTTGATAGAAACGAACAAAAGAGA-AAAAACAAACCCAACATGATCTGCAATCGTCAACGCGCGAAGCCAGCTCATGACCAATCACATAACGCGGTTTTCAGTTTTGAATTGGATTACAACGTCGTCGTTTTGTCAAATTACCTCAACACTCTAGCCCCTTTCGCTGACTTCAACATCACCATTTGACTTCTCAATCCCTCTATAAGTTACTCACGTTCTCGTATCACTTTCCATGCATCTAAAACAAACTCTATCTACTAACTCGAAACACACTTGCGGTCTT-ATCTAAAACACAAACCAACAAAAAGAAAAAATGGGCTTGGTCCGATCATTTGCTTTGGTCATAGTCTTCCTTAGTTGTCTCATCGCCGTTTATGGCCAAGGTACGAGGATCGGGTTCTACTCGACTACGTGCCCTAATGCCGAGACAATTGTTCGGACCACTGTGGCATCTCACTTTGGTTCAGATCCAAAGGTTGCACCCGGGTTACTGAGAATGCACAACCATGATTGCTTTGTCCAAGGTTGTGATGGTTCGGTGCTTTTATCGGGACCTAACTCTGAAAGAACCGCTGGCGCAAACGTTAACCTCCATGGTTTTGAGGTCATTGACGATGCCAAGAGGCAGCTCGAGGCAGCATGTCCTGGTGTTGTCTCTTGTGCTGATATCTTGGCCTTAGCGGCTCGTGATTCGGTTTCTCTCGTAAGTTTATATATATACTAATTATACAACAAGCAATATATCATAtATAAGCAAAGAAATAAGTCTG
>Biel10 C27
GATATAACTTTGCTAAATGTCTgATTTTGTAAGTAACTTGTGAAGAGAAAATCTTTATTTGGTAAGAGTTGTTTTCTCAATGTAGCAGTTCACTCATCATTTTCAAACTTCAACTCTCATAGAACACAAAGAGGTTAGACAGTGCAGATGCTTATGGTTGAGAAGCTTTACCTAACAATGGTACAAGGCGGTTTTGTTGGGATCACATGTGAAGTTAGGCACATGGATTCGTTCTTGGAGTTGGTACAAGGACTTCTAAAAGACAACAATGAGGTATAATAAGGACAAGTTGACTATGTCTCTCTCTTTTATCTTAACATTCTAAATTAGGATTTGGTAAACTGGGAACAGTTAGCTTTT--TGAATCTCTTCAAGTATAAAAACCCTTACCGTTTTACTACTACTATCTCATCTTAAAA-CTCCCAAGCAACA--AAAATGGCTATCTCAAAGCTTATTCCTACTCTTGTGCTCTTTGTTTTGTTCTCTTTTGATGTTAGTGTTGCTCATCCAGGTCTAGGATTTGGATGGGGAAGTAATAGTCCCATTGGAGGATCTTTTTACTCAAATCTTTACCCACAATTTTACCAGTTCTCTTGTCCACAAGCTGATGAGATTGTTATGACGGTGCTCGAAAAAGCCATAGCTAAAGAACCAAGAATGGCAGCATCTTTACTCAGACTTCACTTCCACGACTGCTTCGTTCAGGTAAAAGTATCTTTACCTATTTTTGTTTTCCCTTTATGTGTCTCTTAAGCTTAACACTTATACACTACACTCTGTGTGTAAACAGGGCTGTGATGCATCAATCTTGTTGGATGATAGTGCAACCATAAGAAGTGAAAAGAATGCTGGACCAAACAAGAACTCNNNNNTAAACTTTGAGGATatAGCAAAGAAGCTTtAAgtAAAGCAAACGAATCATTAATATTTTGGGAGGATGTATATATATATTTGAAGTTGTTGTTGTTGTTGTTGTTGTT---TAAAACTGTTTTTTTTTtCT--tgtaAtTAAGGTtgAaACagaTTTtgAAAGgacGtTagcacgaAActcgtaAataAcgcatgTTTATTTTCCAAataAATTTATAataAAACTATTATACATCAAAACCCAtTAATTCATCatagtggCAACCAAgtgtATATAGCAATATAAATCAATTTTTTAAAAACAACTTCTgtaAACAAAAGGAAAGTGAAGGcacTATGtgtcCCCaCaCGGttcCATTGagaCAAAGGCATATGTATGTGtGtgaGTATAAATATAAGtTGGttCTtgaACATCATtgCatgTtgATTAatcACacAGCACAAATAagagTTagaAAAatgGgagtgtaCTTAGGtAAGTATtgTTATATAATGATAATAatgTtAgtgTTGgtgTtgggaAAagaAGTGAGAAGCCAGTTGttaAAAAatgGTTATtATtCAACttcAtgtcCAAAAGCtgaGTcgatAGTtagatccactgTtGAAtctcaCTTTGATTCtgatcCCACAATTTCCCCTGGCttgCttaGGCTTCATTTCCAtgActgTTTTgTTCAGGTTTCAATTttaATTTttCTTTTGctaatctCAATcTCCTTtctatCAAttaTGCAAGTTAATTAAtTGTtgaAtaTgaCctaTTATTAGGGTTGTGATGGTTCGGTTtTAATCAAAGgGAAATCTGCGGAGCaaGCTGCTCTACcaaatcTTGGTCTAagaggtttagaagtGATcgaTGATGCTaaagNNNNNGTTTTCTATTCCCAACACAAAGGAAGaCAAAaGAAGaAGTGAAAATCGGTAACTATATATAGATGTAACGAATCTTATATCCAAACCAACACTaACAATTAATGTATCCCCCCATCCAACAAATTAAAAGCCAaGtTGaCGTaACAAATCATACTTGGTGACGCCTTCCTCTATAAATTATCCAACCATGCATTCATCGTCATTCCCACAATAATCGCTGAGAGTCCAAATGAATACAAAAACGGTGAAGTCAATGGCGGGCATTGTTCTCTCTCAAATCTCACTTGTTGCGCTGTTTCCTCTATGTATTTGTTATCAAACACATCAAAGCACGAGCTCTGTAGCCTCTCTATCCCCTCAGTTTTACGAGAACTCGTGCCCAAACGCACAAGCCATCGTTCAATCTTACGTCGCCAATGCATACTTCAATGACCCTCGCATGGCTGCCTCAATTCTTAGGCTCCATTTCCACGACTGTTTCGTCAATGTTTGACAAAATCTAGTCTATTCTTCAGATATATAATG-TTTGATTTAAATAAGgaGAAATGTTGTTTGATATATATATACTTTGGTTGGTGCAGGGATGTGATGCTTCCGTACTATTGGACAGTAGTGGAACCATGGAAAGCGAGAAACGATCAAATGCAAATCGAGACTCTGCTCGAGGGTTCGAAGTCATTGACGAGATCAAGTCTGCCTTGGAAAATGAATGTCCTGAAACAGTTTCTTNNNNNTCATGACTATAATGCTTTAACCAATTTTCTCTTTTGATTTCTAGAATCTAGACCCTTCATCGTTTGGTTCAATTGTTGAATCATAAGCTCGTGAAATTCTAGAAATGTTTTGACTGATCATATAGACTAAAGGTAAAAGTGATAGTACTTAAACAAAAAAAT----AAATAAACCTCTAATATTAACTAGTACTTTTTTTTTTTGCTTTGTTATTAAAAAAATATAACTCTTTATTTGGGAAAAAAaTATCTGTAACCAAA--------------AACTTAACCGTCTGTAACAAATTGCCAAACCGACTAATTGAGGAGCAAGGGCAAATTGGTAATTTCGTTTAgATTTCCCGCTTCTTTCATCATCTCCAATTTCTCACTTCTCGAGgGTTAACAAATTACAATCCCAgACgAATTAgATCAgAAgAAGGAgAGAAgAAgAGAAgAGGATGAGGTTCCTCGgAgACTACAAGTTCGCTTTACTTACTTGCTCCGTTATCGCTCTCAGCATCTACTTCGCGATTAACGTCAAATTTCGTTTCGCGAACGATTCACCGGGAACTCGTACCGGAGTTAAGGTTTCCAAGAAATCTCCCTTCAACGACAAATTCaTGTACaTGTCAATCGCTgAAGATATCGATCGATCTTACCTCCACTACGATTACTACCGTGAATCTTGCCCTACCGCCGAGAAAATCATCGCGAAAGCTatcaGAGATATCTACAATGTCACACCCAGCGTAGCTCCgTCTATTATCCGTCTCCTCTTTCACGaTTGCTTCATCGAGGTCAGATTTTctgATTTcTGGcTTtCccTTTCTTGNNNNNAAAgAATTAGAGTTGAATCAAAGTTTAACGCCTGCTAAAACAATATTCTATAATCACATTCATTATAAATGATTACACACTATTAATTAGGAATTAGTTTGATAGAAACGAACAAAAGAGA-AAAAACAAACCCAACATGATCTGCAATCGTCAACGCGCGAAGCCAGCTCATGACCAATCACATAACGCGGTTTTCAGTTTTGAATTGGATTACAACGTCGTCGTTTTGTCAAATTACCTCAACACTCTAGCCCCTTTCGCTGACTTCAACATCACCATTTGACTTCTCAATCCCTCTATAAGTTACTCACGTTCTCGTATCACTTTCCATGCATCTAAAACAAACTCTATCTACTAACTCGAAACACACTTGCGGTCTT-ATCTAAAACACAAACCAACAAAAAGAAAAAATGGGCTTGGTCCGATCATTTGCTTTGGTCATAGTCTTCCTTAGTTGTCTCATCGCCGTTTATGGCCAAGGTACGAGGATCGGGTTCTACTCGACTACGTGCCCTAATGCCGAGACAATTGTTCGGACCACTGTGGCATCTCACTTTGGTTCAGATCCAAAGGTTGCACCCGGGTTACTGAGAATGCACAACCATGATTGCTTTGTCCAAGGTTGTGATGGTTCGGTGCTTTTATCGGGACCTAACTCTGAAAGAACCGCTGGCGCAAACGTTAACCTTCATGGTTTTGAAGTCATTGACGATGCCAAGAGGCAGCTCGAGGCAGCATGTCCTGGTGTTGTCTCTTGTGCTGATATATTGGCCTTAGCGGCTCGTGATTCCGTTGCTCTCGTAAGTATATATATAtACTAATTATACAACTATCAATATATCATACATAAGCAAAGAACTATGTCTT
>Guch2 C28
gATATAACTTTGCTAAATGTCTGATTTTGTAAATAACTTGTGAAGAGAAAATCTTTATTTGGTAAGAGTTGTTTTCTCAATGTAGCAGTTTACTCATCATTTTCAAAGTTCAACTCTCATATAACACAAAGAGGTTAGACAGTGCAGATGCTTATGGTTGAGAAGCTTTACCTAACAATGGTACAAGGCGGTTTTGTTGGGATCACATGTGAAGTTAGGCACATGGATTCGTTCTTGGAGTTGGTACAAGGACTTCAAAAAGACAACGATGATGTATAATAAGGACAAGTTGACTATGTCTCTCTCTTTTATCTTAACATTCTAAATTAGGATTTGGTAAACTGAGAGCAGTTACCTTTTGATGAATCTCTTCAAGTATAAAAACCCTCACCATTTTACTACTA---TCTCATCTTAAAA-CCCTCGAGTTACACAAAAATGGCTATCTCAAAGCTTATTCCTACTCTTGTGCTCTTTGTTTTGTTCTCTTTTGATGTTAGTGTTGCTCATCCAGGTCTAGGATTTGGATGGGGAAGTAATAGTCCCATTGGAGGATCTTTTTACTCAAATCTTTACCCACAATTTTACCAGTTCTCTTGTCCACAAGCTGATGAGATTGTCATGACGGTGCTCGAAAAAGCCATAGCTAAAGAACCAAGAATGGCAGCATCTTTACTCAGACTTCACTTCCACGACTGCTTCGTTCAGGTAAAAGTATCTTTACCTATTTTTGTTTTCCCTTTATGTGTCTCTTATGCTTAACTCTTATACACTACACTTTTTGTGTAAACAGGGCTGTGATGCATCAATCTTGTTGGATGATAGTGCTACCATTAGAAGTGAGAAGAACGCGGGAcCAAACAAGAACTCNNNNNTAAACTTTGAGGATATAGCAAAGAAGCTTTAAGTAAAGCAAACGAATCATTAATATTTTGGGAGGATGTATaTATATATTTGAAGTTGTTGTTGTTGTTGTT---------TAAAACTGTTTTTTTTTTCT--TGTAATTAAGGTTGAAACAGATTTTGAAAGGACGTTAGCACGAAACTCGTAAATAACGCATGTTTATTTTCCAAATAAATTTATAATAAAACTATTATACATCAAAACCCATTAATTCATCATAGGGGCAACCAAGtGTATATAGCAATATAAATCAATTTTTTAAAAACAACTTCTGTAAACAAAAGGAAAGTGAAGGCaCTATGTGTCCCCACACGGTTCCATTGAGACAAAGGCATATGTATGTGTGTGAGTATAAATATAAGTTGGTTCTTGAACATCATTGCATGTTGATTAAtCaCACAGCACAAATAAGAGTTAGAAAAAtGGGAGTGTACTTAGGTAAGTATTGTTATATAATGATAATAATGTTAGTGTTGGTGTTGGGAAAAGAAGTGAGAAGCCAGTTGTTAAAAAATGGTTATTATTCAACTTCATGTCCAAAAGCTGAGTCGATAGTTAGATCCACTGTTGAATCTCACTTTGATTCTGATCCCACAATTTCCCCTGGCTTGCTTAGGCTTCATTTCCATGACTGTTTTGTTCAGGTTTCAATTTTAATTTTTCTTTTGCTAATCTCAATCTCCTTTCTATCAATTATGCAAGTTAATTAATTGTTGAATATGACCTATTATTAGGGTTGTGATGGTTCGGTTTTAATCAAAGGGAAATCTGCGGAGCAAGCTGCTCTACCAAATCTTGGTCTAAGAGGTTTAGAAGTGATCGATGATGCTAAAGNNNNNGTTTTCTATTCCCAACACAAAGGAAGACAAAA-AAGAAGTGATAATTGGAAACTATATATAGATGTAACGAATCTTATATCCAAACCAACACTAACAATTAATGTAT---CTCATCCAACAAATTAAAAGCCAAGTTGACGTAACAATTAATACTTG-TCAAA---TCTTCTATAAATTATCCCACAATGCA-------TGGTTGTTAAATTAAT-----AGaGtGgCAATGAATACAGGAATGGTGAAGTCAATGGTGTGCATTGTGCTTGCTCAATTCTCACTTGTTGCGCTATTTCCTCTATGTATTTGTTATCAAACACATCAAAGCACGAGCTCTGTAGCCTCTCTATCCCCTCAGTTTTAcgaCAACTCGTGCCcaAACGCACAAGCCATCGTTCAATCTTACGTCGCCAATGCATACTTGAATGACCCTCGCATGgctGCCTCAATTCTTaggctCCATTTCCATGACtgtttcGTCAATgTtTGTcaaAATctagtctaTTCTTCaaaTATATAATg-tttaATATAAATAaggagAAatgttGTTTG--ATATATATACTTTggtTGGTgcaGggatGTGATGCTTCCGTACTATTGGACAGTAGTGGAACCATGGAAAGCGAGAAACGATCAAATGCAAATCGAGACTCTGCTCGAGGGTTCGAAGTCATTGACGAGATCAAGTCTGCCTTGGAAAATGAATGTCCTGAAACAGTTTCTTNNNNNTCAtgACTATAATGCTttaACCAATTTTCTCTTTTGATTTctaGAATCTAGACCCTTCATCGTTTGGTTCAATTGTTGAATCATAAGCTCGTGAAATTCTAGAAATGTTTTGACTGATCCTATAGACTAAAGGTGAAAGTGATTGTACTTAAACAAAAAAATTAAAAAAAAAACCTCTAATATTAACTAGTACTTTTTTTTGTTGCTTTGTTATTAAAAAAATATAACTCTTTATTTGGGAAAAAAATATCTGTAACCAAAAAAATATACGAAACAACTTAACCGTCTGTAACAAATTGCCGAACCGACTAATTGAGGAGCAAGGGCAAATTGGTAATTTCGTTTAgATTTCCCGCTTCTTTCATCATCTCCAATTTCTCACTTCTCGAGgGTTAACAAATTACAATCCCAgACGAACTAgATCAgAAgAAGGAgAGAAgAAgAGAAgAGGATGAGGTTCCTCGgAgACTACAAGTTCGCTTTACTTACTTGCTCCGTTATCGCTCTCAGCATCTACTTCGCGATTAACGTCAAATTTCGTTTCGCGAACGATTCACCGGGAACTCGTACCGGAGTTAAGGTTTCCGAGAAATCTCCCTTCGACGACGAATTCATGTACATGTCAATCGCTgAAGATATCGATCGATCTTACCTCCACTACGATTACTACCGTGAATCTTGCCCTACCGCCGAGAAAATCATCGCGAAAGCTATCAGAGATATCTACAATGTCACACCCAGCGTAGCTCCGCCTATTATCCGTCTCCTCTTTCACGATTGCTTCATCGaGGTCAGATTTTCTGATTTCTGGCTTtCCCTTTCTTGNNNNNAAAgAATTAGAGTTGAATCAAAGTTTAACGCCTGctaAAACAATATTCTATAATCACATTCATTATAAATGATTACACACTATTAATTAGGAATTAATTTGATAGAAACGAACAAAAGAGAAAAAAACAAACCCAACATGATCTGCAATCGTCAACGCGCGAAGCCAGCTCATGACCAATCACATAACGCGGTTTTCAGTTTTGAAT-GGATTACAACGTCGTCGTTTCGTCAAATTACCTCAACACTCTAGCCCCTTTCGCTGACTTCAACATCACCATTTGACTTCTCAATCCCTCTATAAGTTACTCGCATTCTCGTATCACTTTCCATGCATCTAAAACAAACTCTATCTACTAACTCGAAACACACTTGCGATCTTTATCTAAAACACAAACCAACAAAAAGAAAAA-TGGGCTTGGTCAGATCATTTGCTTTGTTCTTAGTCATCCTTAGTTGTCTCATCGCGGTGTATGGCCAAGGTACGAGGATCGGGTTCTACTCGACCACGTGCCCTAATGCCGAGACGATTGTTCGGACCACTGTAGCATCTCACTTTAGTTCAGATCCAAAGGTTGCACCGGGGTTACTGAGAATGCACAACCATGATTGCTTTGTCCAAGGTTGTGATGGTTCGGTGCTATTATCGGGACCTAACTCTGAAAGAACCGCTGGCGCAAACGTTAACCTTCATGGTTTTGAAGTCATTGACGATGCCAAGAGGCAGCTCGAGGCAGCATGTCCTGGTGTTGTCTCTTGTGCTGATATATTGGCCTTAGCGGCTCGTGATTCCGTTGCTCTCGTAAGTATATATATA--CTAATTATACAACTATCAATATATCATACATaaGCAAAGAACTATGTCtt
>Biel7 C29
GATATAACTTtGCTAAATGTCTGATTTTGTAAGTAACTTGTGAAGAGAAAATCTTTATTTGGTAAGAGTTGTTTTCTCAATGTAGCAGTTCACTCATCATTTTCAAACTTCAACTCTCATAGAACACAAAGAGGTTAGACAGTGCAGATGCTTATGGTTGAGAAGCTTTACCTAACAATGGTACAAGGCGGTTTTGTTGGGATCACATGTGAAGTTAGGCACATGGATTCGTTCTTGGAGTTGGTACAAGGACTTCTAAAAGACAACAATGAGGTATAATAAGGACAAGTTGACTATGTCTCTCTCTTTTATCTTAACATTCTAAATTAGGATTTGGTAAACTGGGAACAGTTAGCTTTT--TGAATCTCTTCAAGTATAAAAACCCTTACCGTTTTACTACTACTATCTCATCTTAAAA-CTCCCAAGCAACA--AAAATGGCTATCTCAAAGCTTATTCCTACTCTTGTGCTCTTTGTTTTGTTCTCTTTTGATGTTAGTGTTGCTCATCCAGGTCTAGGATTTGGATGGGGAAGTAATAGTCCCATTGGAGGATCTTTTTACTCAAATCTTTACCCACAATTTTACCAGTTCTCTTGTCCACAAGCTGATGAGATTGTTATGACGGTGCTCGAAAAAGCCATAGCTAAAGAACCAAGAATGGCAGCATCTTTACTCAGACTTCACTTCCACGACTGCTTCGTTCAGGTAAAAGTATCTTTACCTATTTTTGTTTTCCCTTTATGTGTCTCTTAAGCTTAACACTTATACACTACACTCTGTGTGTAAACAGGGCTGTGATGCATCAATCTTGTTGGATGATAGTGCAACCATAAGAAGTGAAAAGAATGCTGGACCAAACAAGAACTCNNNNNTAAACTTTGAGGaTATAGCAAAGAAGCTTTaAgtAAAGCAAACGAATCATTaatATTTTGGGAGGATGTATATATATATTTGAAGTTGTTGTTGTTGTTGTT---------TAAAACTGTTTTTTTtCtCt--TGtAATTAAGGTTGAAACAGATTTTGAAAGGACGTTaGcAcGAAacTcgtaAATAACGCAtgTTTATTTTCCaAATAAATTTATAATAAAAcTATTATACATCAAAACCCATTAattCATCATAGTGGCAACCAAGTGTATATAGCAATATAAATCAATTTTTTAAAAACAACTTCTGTAAACAAAAGGAAAGTGAAGGCACTATGTGTCCCCACACGGTTCCATTGAGACAAAGGCATATGTATGTGTGTGAGTATAAATATAAGTTGGTTCTTGAACATCATTGCATGTTGATTAATCACACAGCACAAATAAGAGTTAGAAAAATGGGAGTGTACTTAGGCAAGTATTGTTATATAATGATAATAATGTTAGTGTTGGTGTTGGGAAAAGAAGTGAGAAGCCAGTTGTTAAAAAATGGTTATTATTCAACTTCATGTCCAAAAGCTGAGTCGATAGTTAGATCCACTGTTGAATCTCACTTTGATTCTGATCCCACAATTTCCCCTGGCTTGCTTAGGCTTCATTTCCATGACTGTTTTGTTCAGGTTTCAATtTTAATTtTTCTTTTGCTAATCTCAATCTCCTTTCTATCaatTATGCAAGttaAttAATTGTTGAATATGACctaTTATtagGGTTGtgatgGTTCGGTTtTAATCAAAGGgAAATCTGcGGAGCAAGCtgCTCTACCAAatcTTGgTCTAagaggtttagaagtGATcgaTGATGCTaaagNNNNNgTTTtcTAttCCCAACACAaagGAAGACAAAA-AAGAAGTGATAATTGGAAACTATATataGATGTAACGAATCTTATATCCAAACCAACACTAACAATTAATGTAT---CTCATCCAACAAATTAAAAGCCAAGTTGACGTAACAATTAATACTTG-TCAAATCTTCTTCTATAAATTATCCCACAATGCA-------TGGTTGTTAAATTAAT-----AGAGTGGCAATGAATACAGGAATGGTGAAGTCAATGGTGTGCATTGTGCTTgCTCAATTCTCACTTGTTGCGCTATTTCCTCTATGTATTTGTTATCAAACACATCAAAGCACGAGCTCTGTAGCCTCTCTATCCCCTCAGTTTTACGACAACTCGTGCCCAAACGCACAAGCCATCGTTCAATCTTACGTCGCCAATGCATACTTGAATGACCCTCGCATGGCTGCCTCAATTCTTAGGCTCCATTTCCATGACTGTTTCGTCAATGTTTGTCAAAATCTAGTCTATTCTTCAAATATATAATG-TTTAATATAAATAAGGAGAAATGTTGTTTG--ATATATATACTTTGGTTGGTGCAGGGATGTGATGCTTCCGTACTATTGGACAGTAGTGGAACCATGGAAAGCGAGAAACGATCAAATGCAAATCGAGACTCTGCTCGAGGGTTCGAAGTCATTGACGAGATCAAGTCTGCCTTGGAAAATGAATGTCCTGAAACAGTTTCTTNNNNNTCATGACTATAATGCTTTAACCAATTTTCTCTTTTGATTTCTAGAATCTAGACCCTTCATCGTTTGGTTCAATTGTTGAATCATAAGCTCGTGAAATTCTAGAAATGTTTTGACTGATCATATAGACTAAAGGTAAAAGTGATAGTACTTAAACAAAAAAAT----AAATAAACCTCTAATATTAACTAGTACTTTTTTTTTTTGCTTTGTTATTAAAAAAATATAACTCTTTATTTGGGAAAAAAaTATCTGTAACCAAA--------------AACTTAACCGTCTGTAACAAATTGCCAAACCGACAAATTGAGGAGCAAGGGCAAATTGGTAATTTCGTTTAgATTTCCCGCTTCTTTCATCATCTCCAATTTCTCACTTCTCgAGgGTTAACAAATTACAATCCCAgACgAATTAgATCAgAAgAAGGAgAGAAgAAgAGAAgAGGATGAGGTTCCTCGgAgACtACAAGTTCGCTTTACTTACTTGCTCCGTTATCGCTCTCAGCATCTACTTCGCGATTAACGTCAAATTTCGTTTCGCGAACAATTCACCGGGAACTCGTACCGgAgTTAAGGTTTCCAAAAAATCTCCCTTCAACGACAAATTCAGGTACATGTCAATCGCTgAAGATATCGATCGATCTTACCTCCACTACGATtACtACCGTGAATCTTGCCCTACCGCCGAGAAAATCATCGCGAAAGCTATCAGAGATATCTACAATGTCACACCCAGCGTAGCTCCgTCTATtATCCGTCTCCTCTTTCACGAtTGCTTCATCGagGtcaGATTTTCTGATTTCTGGCTTTCCCTTTctTGNNNNNAAAgAATTAGAGTTGAATCAAAGTTTAACGCCTGCTAAAACAATATTCTATAATCACATTCATTATAAATGATTACACACTATTAATTAGGAATTAATTTGATAGAAACGAACAAAAGAGAAAAAAACAAACCCAACATGATCTGCAATCGTCAACGCGCGAAGCCAGCTCATGACCAATCACATAACGCGGTTTTCAGTTTTGAAT-GGATTACAACGTCGTCGTTTCGTCAAATTACCTCAACACTCTAGCCCCTTTCGCTGACTTCAACATCACCATTTGACTTCTCAATCCCTCTATAAGTTACTCGCATTCTCGTATCACTTTCCATGCATCTAAAACAAACTCTATCTACTAACTCGAAACACACTTGCGATCTTTATCTAAAACACAAACCAACAAAAAGAAAAA-TGGGCTTGGTCAGATCATTTGCTTTGTTCTTAGTCTTCCTTAGTTGTCTCATCGCGGTGTATGGCCAAGGTACGAGGATCGGGTTCTACTCGACCACGTGCCCTAATGCCGAGACGATTGTTCGGACCACTGTAGCATCTCACTTTAGTTCAGATCCAAAGGTTGCACCGGGGTTACTGAGAATGCACAACCATGATTGCTTTGTCCAAGGTTGTGATGGTTCGGTGCTATTATCGGGACCTAACTCTGAAAGAACCGCTGGCGCAaACGTTAACCTTCATGGTTTTGAAGTCATTGACGATGCCAAGAGGCAGCTCGAGGCAGCATGTCCTGGTGTTGTCTCTTGTGCTGATATATTGGCCTTAGCGGCTCGTGATTCCGTTGCTCTCGTAAGTATATATATA--CTAATTATACAACTATCAATATATCATACATAAGCAAAGAACTATGTCTT
>Fos1 C30
GATATAACTTTGCTAAATGTCTGATTTTGTAAATAACTTGTGAAGAGAAAATCTTTATTTGGAAAGAGTTGTTTTCTCAATGTAGCAGTTTACTCATCATTTTCAAAGTTCAACTCTCATATAACACAAAGAGGTTAGACAGTGCAGATGCTTATGGTTGAGAAGCTTTACCTAACAATGGTACAAGGCGGTTTTGTTGGGATCACATGTGAAGTTAGGCACATGGATTCGTTCTTGGAGTTGGTACAAGGACTTCAAAAAGACAACGATGATGTATAATAAGGACAAGTTGACTATGTCTCTCTCTTTTATCTTAACATTCTAAATTAGGATTTGGTAAACTGAGAGCAGTTACCTTTTGATGAATCTCTTCAAGTATAAAAACCCTCACCATTTTACTACTA---TCTCATCTTAAAA-CCCTCGAGTTACACAAAAATGGCTATCTCAAAGCTTATTCCTACTCTTGTGcTCTTTGTTTTGTTCTCTTTTGATGTTAGTGTTGCTCATCCAgGTCTAGGATTTGGATGGGGAAGTAATAGTCCCATTGGAGGATCTTTTTACTCAAATCTTTACCCACAATTTTACCAGTTCTCTTGTCCACAAGCTGATGAGATTGTCATGACGGTGCTCGAAAAAGCCATAgCTAAAGAACCAAGAATGGCAGCATCTTTACTCAGACTTCACTTCCACGACTGCTTCGTTCAGGTAAAAGTATCTTTACCTATTTTTGTTTTCCCTTTATGTGTCTCTTATGCTTaACTCTTATACACTACACTTTTTGTGTAAACAGGGCTGTGATGCATCAATCTTGTTGGATGATAGTGCTACCATTAGAAGTGAGAAGAACGCGGGACCAAACAAGAACTCNNNNNTAAACTTTGAGGATATAGCAAAGAAGCTTTAAgtAAAGCAAACGAATCATTAATATTTTGGGAGGATGTATATATATATTTGAAGTTGTTGTTGTTGTTGTT---------TAAAACTGTTTTTTTtCTCT--TGTAATTAAGGTTGAAACAGATTTTGAAAGGACGTTAgCACGAAACTCGTAAATAACGCATGTTTATTTTCCAAATAAATTTATAATAAAACTATTATACATCAAAACCCATTAATTCATCATAGtgGCAACCAAGTGTATATAGCAATATAAATCAATTTTTTAAAAACAACTTCTGTAAACAAAAGGAAAGTGAAGGCACTATGTGTCCCCACACGGTTCCATTGAGACAAAGGCATATGTATGTGTGTGAGTATAAATATAAGTTGGTTCTTGAACATCATTGCATGTtgATTAATCACACAGCACaaaTAAgaGtTagaaaaAtgggAGTGTactTagGCAagTATTgTTATATAatgatAatAatGTTAGTGTTGGTGTTGGGAAAAGAAGTGAGAAGCCAGTTGTTAAAAAATGGTTATTATTCAACTTCATGTCCAAAAGCTGAGTCGATAGTTAGATCCACTGTTGAATCTCACTTTGATTCTGATCCCACAATTTCCCCTGGCTTGCTTAGGCTTCATTTCCATGACTGTTTTGTTCAGGTTTCAATTTTAATTTTTCTTTTGCTAATCTCAATCTCCTTTCTATCAATTATGCAAGTTAATTAATTGTTGAATATGACCTATTATTAGGGTTGTGATGGTTCGGTTTTAATCAAAGGGAAATCTGCGGAGCAAGCTGCTCTACCAAATCTTGGTCTAAGAGGTTTAGAAGTGATCGATGATGCTAAAGNNNNNGTTTtCTATTCCcaaCACAAAGGAAGaCAAAagaAGGaGTGAAAATCGGTAACTAtATATAGATGTAACGAATCTTATATCCAAACCAACACTCACAAtTAATGTATCCCCCCATCCAACAAATTAAAAGCCACGttGacgTGaCAAatCATACTTGGTGACGCCTTCCTCTATAAATTATCCAACCATGCATTCATCGTCATTCCCACAATAATCGcTGAGAGTCCAAATGAATACAAAAACGgtgAAGTCAATGGCGGGCATTGTTCTCTCTCAAATCTCACTTGTTGCGCTGTTTCCTCTATGTATTTGTTATCAAACACATCAAAGCACGAGCTCTGTAGCCTCTCTATCCCCTCAGTTTTACGAGAACTCGTGCCCAAACGCACAAGCCATCGTTCAATCTTACGTCGCCAATGCATACTTCAATGACCCTCGCATGGCTGCCTCAATTCTTAGGCTCCATTTCCACGACTGTTTCGTCAATGTTTGACAAAATCTAGTCTATTCTTCAGATATATAATG-TTTGATTTAAATAAGGAGAAATGTTGTTTGATATATATATACTCTGGTTGGTGCAGGGATGTGATGCTTCCGTACTATTGGACAGTAGTGGAACCATGGAAAGCGAGAAACGATCAAATGCAAATCGAGACTCTGCTCGAGGGTTCGAAGTCATTGACGAGATCAAGTCTGCCTTGGAaAATGAATGTCCTGAAACAGTTTCTTNNNNNTcaTGACTATAATGCTTTAACCAATTTTCTCTTTTGATTTCTAGAATCTAGACCCTTCATCGTTTGGTTCAATTGTTGAATCATAAGCTCGTGAAATTCTAGAAATGTTTTGACTGATCCTATAGACTAAAGGTGAAAGTGATTGTACTTAAACAAAAAAATTAAAAAAAAAACCTCTAATATTAACTAGTACTTTTTTTTGTTGCTTTGTTATTAAAAAAATATAACTCTTTATTTGGGAAAAAAATATCTGTAACCAAAAAAATATACGAAACAACTTAACCGTCTGTAACAAATTGCCGAACCGACTAATTGAGGAGCAAGGGCAAATTGGTAATTTCGTTTAgATTTCCCGCTTCTTTCATCATCTCCAATTTCTCACTTCTCGAGgGTTAACAAATTACAATCCCAgACGAATTAgATCAgAAgAAGGAgAGAAgAAgAGAAgAGGATGAGGTTCCTCGgAgACTACAAGTTCGCTTTACTTACTTGCTCCGTTATCGCTCTCAGCATCTACTTCGCGATTAACGTCAAATTTCGTTTCGCGAACGATTCACCGGGAACTCGTACCGGAGTTAAGGTTTCCGAGAAATCTCCCTTCAACGACGAATTCATGTACATGTCAATCGCTgAAGATATCGATCGATCTTACCTCCACTACGATTACTACCGTGAATCTTGCCCTACCGCCGAGAAAATCATCGCGAAAGCTATCAGAGATATCTACAATGTCACACCCAGCGTAGCTCCGTCTATTATCCGTCTCCTCTTTCACGATTGCTTCATCGAGGTCAGATTTTCTGATTTCTGGCTTTCCCTTTCTTGNNNNNAAAgAATtAGAATtgaATCAAAGTTTAACGCCTGctAAAACAATATTCTATAATCACATTCATTATAAaTGATTaCAcACTattAATTAGGAATTAATTTGATAGAAACGAACAAAAGAGAAAAAAACAAACCCAACATGATCTGCAATCGTCAACGCGCGAAGCCAGCTCATGACCAATCACATAACGCGGTTTTCAGTTTTGAAT-GGATTACAACGTCGTCGTTTCGTCAAATTACCTCAACACTCTAGCCCCTTTCTCTGACTTCAACATCACCATTTGACTTCTCAATCCCTCTATAAGTTACTCGCATTCTCGTATCACTTTCCATGCATCTAAAACAAACTCTATCTACTAACTCGAAACACACTTGCGATCTTTATCTAAAACACAAACCAACAAAAAGAAAAA-TGGGCTTGGTCAGATCATTTGCTTTGTTCTTAGTCTTCCTTAGTTGTCTCATCGCGGTGTATGGCCAAGGTACGAGGATCGGGTTCTACTCGACCACGTGCCCTAATGCCGAGACGATTGTTCGGACCACTGTAGCATCTCACTTTAGTTCAGATCCAAAGGTTGCACCGGGGTTACTGAGAATGCACAACCATGATTGCTTTGTCCAAGGTTGTGATGGTTCGGTGCTATTATCGGGACCTAACTCTGAAAGAACCGCTGGCGCAaACGTTAACCTTCATGGTTTTGAAGTCATTGACGATGCCAAGAGGCAGCTCGAGGCAGCATGTCCTGGTGTTGTCTCTTGTGCTGATATATTGGCCTTAGCGGCTcgtGATTCCGTTGCTCTCGTAAGTATATATATA--CTAATTAtaCaACTATcaaTATATCATACataaGCaaaGAACTATGTCTT
>Ber C31
GATATAA----GTTAAATGTCTGATTTTGTAAATAACTTATGAAGAGAAAATCTTTATTTGGTAAGAGTTGTTTTCTCAATGTAGCAGTTCACTCATCATTTTCAAACTTCAACTCTCAGAGAACACAAAGAGGTTAGACAGTGCAGATGCTTATGGTTGAGAAGCTTTACCTAACAATGGTACAAGGCGGTTTTGTTGGGATCACATGTGAAGTTAGGCACATGGATTCGTTCTTGGAGTTGGTACAAGGACTTCTAAAAGACAACAATGAGGTATAATAAGGACAAGTTGACTATGTCTCTCTCTTTTATCTTAACATTCTAAATTAGGATTTGGTAAACTGAGAGCAGTTAGCTTCT--TGAATCTCTT-AAGTATAAAAACCCTCACCGTTTTACTACTA---TCTCATCTTAAAA-CTCCCAAGTAACA--AAAATGGCTATCTCAAAGCTTATTCCTACTCTTGTGCTCTTTGTTTTGTTCTCTTTTGATGTTAGTGTTGCTCATCCAGGTCTAGGATTTGGATGGGGAAGTAATAGTCCCATTGGAGGATCTTTTTACTCAAATCTTTACCCACAATTTTACCAGTTCTCTTGTCCACAAGCTGATGAGATTGTTATGACGGTGCTCGAAAAAGCCATAGCTAAAGAACCAAGAATGGCAGCATCTTTACTCAGACTTCACTTCCACGACTGCTTCGTTCAGGTAAAAGTATCTTTACCTATTTTTGTTTTCCCTTTATGTGTCTCTTAAGCTTAACACTTATACACTACACTCTGTGTGTAAACAGGGCTGTGATGCATCAATCTTGTTGGATGATAGTGCAACCATAAGAAGTGAAAAGAATGCTGGACCAAACAAGAACTCNNNNNTAAACTTTGAGGATATAGCAAAGAAGCTTTAAGTAAAGCAAACGAATCATTAATATTTTGGGAGGATGTATGTATATATTTGAAGTTGTTGTTGTTGTTGTT---------TAAAACTGTTTTTTTTTTCT--TGTAATTAAGGTTGAAACAGATTTTGAAAGGACGTTAGCACGAAACTCGTAAATAACGCATGTTTATTTTCCAAATAAATTTATAATAAAACTATTATACATCAAAACCCATTAATTCATCATAGTGGCAACCAAGTGTATATAGCAATATAAATCAATTTTTTAAAAACAACTTCTGTAAACAAAAGGAAAGTGAAGGCACTATGTGTCCCCACACGGTTCCATTGAGACAAAGGCATATGTATGTGTGTGAGTATAAATATAAGTTGGTTCTTGAACATCATTGCATGTTGATTAATCACACAGCACAAATAAGAGTTAGAAAAATGGGAGTGTACTTAGGTAAGTATTGTTATATAATGATAATAATGTTAGTGTTGGTGTTGGGAAAAGAAGTGAGAAGCCAGTTGTTAAAAAATGGTTATTATTCAACTTCATGTCCAAAAGCTGAGTCGATAGTTAGATCCACTGTTGAATCTCACTTTGATTCTGATCCCACAATTTCCCCTGGCTTGCTTAGGCTTCATTTCCATGACTGTTTTGTTCAGGTTTCAATTTTAATTTTTCTTTTGCTAATCTCAATCTCCTTTCTATCAATTATGCAAGTTAATTAATTGTTGAATATGACCTATTATTAGGGTTGTGATGGTTCGGTTTTAATCAAAGGGAAATCTGCGGAGCAAGCTGCTCTACCAAATCTTGGTCTAAGAGGTTTAGAAGTGATCGATGATGCTAAAGNNNNNGTTTTCTATTCCCAACACAAAGGAAGACAAAA-AAGAAGTGATAATTGGAAACTATATATAGATGTAACGAATCTTATATCCAAACCAACACTAACAATTAATGTAT---CTCATCCAACAAATTAAAAGCCACGTTGACGTGACAAATCATACTTGGTGACGCCTTCCTCTATAAATTATCCAACCATGCATTCATCGTCATTCCCACAATAATCGCTGAGAGTCCAAATGAATACAAAAACGGTGAAGTCAATGGCGGGCATTGTTCTTGCTCAATTCTCACTTGTTGCGCTATTTCCTCTATGTATTTGTTATCAAACACATCAAAGCACGAGCTCTGTAGCCTCTCTATCCCCTCAGTTTTACGACAACTCGTGCCCAAACGCACAAGCCATCGTTCAATCTTACGTCGCCAATGCATACTTGAATGACCCTCGCATGGCTGCCTCAATTCTTAGGCTCCATTTCCATGACTGTTTCGTCAATGTTTGTCAAAATCTAGTCTATTCTTCAAATATATAATG-TTTAATATAAATAAGGAGAAATGTTGTTTG--ATATATATACTTTGGTTGGTGCAGGGATGTGATGCTTCCGTACTATTGGACAGTAGTGGAACCATGGAAAGCGAGAAACGATCAAATGCAAATCGAGACTCTGCTCGAGGGTTCGAAGTCATTGACGAGATCAAGTCTGCCTTGGAAAATGAATGTCCTGAAACAGTTTCTTNNNNNTCATGACTATAATGCTTTAACCAATTTTCTCTTTTGATTTCTAGAATCTAGACCCTTCATCGTTTGGTTCAATTGTTGAATCATAAGCTCGTGAAATTCTAGAAATGTTTTGACTGATCCTATAGACTAAAGGTGAAAGTGATTGTACTTAAACAAAAAAATTAAAAAAAAAACCTCTAATATTAACTAGTACTTTTTTTTGTTGCTTTGTTATTAAAAAAATATAACTCTTTATTTGGGAAAAAAATATCTGTAACCAAAAAAATATACGAAACAACTTAACCGTCTGTAACAAATTGCCGAACCGACTAATTGAGGAGCAAGGGCAAATTGGTAATTTCGTTTAGATTTCCCGCTTCTTTCATCATCTCCAATTTCTCACTTCTCGAGTGTTAACAAATTACAATCCCAGACGAATTAGATCAGAAGAAGGAGAGAAGAAGAGAAGAGGATGAGGTTCCTCGGAGACTACAAGTTCGCTTTACTTACTTGCTCCGTTATCGCTCTCAGCATCTACTTCGCGATTAACGTCGAATTTCGTTTCGCGAACGATTCACCGGGAACTCGTACCGGAGTTAAGGTTTCCGAGAAATCTCCCTTCAACGACGAATTCATGTACATGTCAATCGCTGAAGATATCGATCGATCTTACCTCCACTACGATTACTACCGTGAATCTTGCCCTACCGCCGAGAAAATCATCGCGAAAGCTATCAGAGATATCTACAATGTCACACCCAGCGTAGCTCCGTCTATTATCCGTCTCCTCTTTCACGATTGCTTCATCGAGGTCAGATTTTCTGATTTCTGGCTTTCCCTTTCTTGNNNNNAAAGAATTAGAGTTGAATCAAAGTTTAACGCCTGCTAAAACAATATTCTATAATCACATTCATTATAAATGATTACACACTATTAATTAGGAATTAGTTTGATAGAAACGAACAAAAGAGA-AAAAACAAACCCAACATGATCTGCAATCGTCAACGCGCGAAGCCAGCTCATGACCAATCACATAACGCGGTTTTCAGTTTTGAATTGGATTACAACGTCGTCGTTTTGTCAAATTACCTCAACACTCTAGCCCCTTTCGCTGACTTCAACATCACCATTTGACTTCTCAATCCCTCTATAAGTTACTCACGTTCTCGTATCACTTTCCATGCATCTAAAACAAACTCTATCTACTAACTCGAAACACACTTGCGGTCTT-ATCTAAAACACAAACCAACAAAAAGAAAAAATGGGCTTGGTCCGATCATTTGCTTTGGTCATAGTCTTCCTTAGTTGTCTCATCGCCGTTTATGGCCAAGGTACGAGGATCGGGTTCTACTCGACTACGTGCCCTAATGCCGAGACAATTGTTCGGACCACTGTGGCATCTCACTTTGGTTCAGATCCAAAGGTTGCACCCGGGTTACTGAGAATGCACAACCATGATTGCTTTGTCCAAGGTTGTGATGGTTCGGTGCTTTTATCGGGACCTAACTCTGAAAGAACCGCTGGCGCAAACGTTAACCTCCATGGTTTTGAGGTCATTGACGATGCCAAGAGGCAGCTCGAGGCAGCATGTCCTGGTGTTGTCTCTTGTGCTGATATCTTGGCCTTAGCGGCTCGTGATTCGGTTTCTCTCGTAAGTTTATATATATACTAATTATACAACAATCAATATATCATATATAAGCAAAGAACTATGTCTT
>Bran10 C32
GATATAA----GCTAAATGTCTGATTTTGTAAATAACTTATGAAGAGAAAATCTTTATTTGGTAAGAGTTGTTTTCTCAATGTAGCAGTTCACTCATCATTTTCAAACTTCAACTCTCAGAGAACACAAAGAGGTTAGACAGTGCAGATGCTTATGGTTGAGAAGCTTTACCTAACAATGGTACAAGGCGGTTTTGTTGGGATCACATGTGAAGTTAGGCACATGGATTCGTTCTTGGAGTTGGTACAAGGACTTCTAAAAGACAACAATGAGGTATAATAAGGACAAGTTGACTATGTCTCTCTCTTTTATCTTAACATTCTAAATTAGGATTTGGTAAACTGAGAGCAGTTAGCTTCT--TGAATCTCTT-AAGTATAAAAACCCTCACCGTTTTACTACTA---TCTCATCTTAAAA-CTCCCAAGTAACA--AAAATGGCTATCTCAAAGCTTATTCCTACTCTTGTGCTCTTTGTTTTGTTCTCTTTTGATGTTAGTGTTGCTCATCCAGGTCTAGGATTTGGATGGGGAAGTAATAGTCCCATTGGAGGATCTTTTTACTCAAATCTTTACCCACAATTTTACCAGTTCTCTTGTCCACAAGCTGATGAGATTGTTATGACGGTGCTCGAAAAAGCCATAGCTAAAGAACCAAGAATGGCAGCATCTTTACTCAGACTTCACTTCCACGACTGCTTCGTTCAGGTAAAAGTATCTTTACCTATTTTTGTTTTCCCTTTAGGTGTCTCTTAAGCTTAACACTTATACACTACACTCTGTGTGTAAACAGGGCTGTGATGCATCAATCTTGTTGGATGATAGTGCAACCATAAGAAGTGAAAAGAATGCTGGACCAAACAAGAACTCNNNNNTAAACTTTGAGGATATAGCAAAGAAGCTTtaAGtAAAGCAAACGAATCATTAATATTTTGGGAGGATGTATATATATATTTGAAGTTGTTGTTGTTGTTGTT---------TAAAACTGTTTTTTTtCTCT--TGTAATTAAGGTTGAAACAGATTTTGAAAGGACGTTAGCACGAAACTCGTAAATAACGCATGTTTATTTTCCAAATAAATTTATAATAAAACTATTATACATCAAAACCCATTAATTCATCATAGTGGCAACCAAGTGTATATAGCAATATAAATCAATTTTTTAAAAACAACTTCTGTAAACAAAAGGAAAGTGAAGGCACTATGTGTCCCCACACGGTTCCATTGAGACAAAGGCATATGTATGTGTGTGAGTATAAATATAAGTTGGTTCTTGAACATCATTGCATGTTGATTAATCACACAGCACAAATAAGAGTTAGAAAAATGGGAGTGTACTTAGGCAAGTATTGTTATATAATGATAATAATGTTAGTGTTGGTGTTGGGAAAAGAAGTGAGAAGCCAGTTGTTAAAAAATGGTTATTATTCAACTTCATGTCCAAAAGCTGAGTCGATAGTTAGATCCACTGTTGAATCTCACTTTGATTCTGATCCCACAATTTCCCCTGGCTTGCTTAGGCTTCATTTCCATGACTGTTTTGTTCAGGTTTCAATTtTAATTTTTCTTTTGCTAATCTCAATCTCCTTTCTATCAATTATGCAAGTTAATTAATTGTTGAATATGACCTATTATTAGGGTTGTGATGGTTCGGtTTTAATCAAAGGGAAATCTGCGGAGCAAGCTGCTCTACCAAATCTTGGTCTAAGAGGTTTAGAAGTGATCGATGATGCTAAAGNNNNNgTTttCtaTtCCCAACACAAaggaagaCAAAA-AagAAgtgATAATtgGAAACTATATATaGaTGTAACGAATCTTATATCCAAACCAACActAACAATTAATGTAT---CTCATCCAACAAATTAAAAGCCAAGTTGACGTAACAATTCATACttg-TCAAATCTTCTTCTATAAATTATCCCACAATGCA-------TGGTTGTTAAATTATT-----AGAGTGGCAATGAATACAGGAATGGTGAAGTCAATGGTGTGCATTGTGCTTGCTCAATTCTCACTTGTTGCGCTATTTCCTCTATGTATTTGTTATCAAACACATCAAAGCACGAGCTCTGTAGCCTCTCTATCCCCTCAGTTTTACGACAACTCGTGCCCAAACGCACAAGCCATCGTTCAATCTTACGTCGCCAATGCATACTTGAATGACCCTCGCATGGCTGCCTCAATTCTTAGGCTCCATTTCCATGACTGTTTCGTCAATGTTTGTCAAAATCTAGTCTATTCTTCAAATATATAATG-TTTAATATAAATAAGGAGAAATGTTGTTTG--ATATATATACTTTGGTTGGTGCAGGGATGTGATGCTTCCGTACTATTGGACAGTAGTGGAACCATGGAaAGCGAGAAACGATCAAATGCAAATCGAGACTCTGCTCGAGGGTTCGAAGTCATTGACGAGATCAAGTCTGcctTggaaAAtgAATGTCCTGAAAcagtTTctTNNNNNTCATGACTATAATGCTTTAACCAATTTTCTCTTTTGATTTCTAGAATCTAGACCCTTCATCGTTTGGTTCAATTGTTGAATCATAAGCTCGTGAAATTCTAGAAATGTTTTGACTGATCATATAGACTAAAGGTAAAAGTGATAGTACTTAAACAAAAAAAT----AAATAAACCTCTAATATTAACTAGTACTTTTTTTTTTTGCTTTGTTATTAAAAAAATATAACTCTTTATTTGGGAAAAAAaTATCTGTAACCAAA--------------AACTTAACCGTCTGTAACAAATTGCCAAACCGACAAATTGAGGAGCAAGGGCAAATTGGTAATTTCGTTTAgATTTCCCGCTTCTTTCATCATCTCCAATTTCTCACTTCTCGAGgGTTAACAAATTACAATCCCAgACgAATTAgATCAgAAgAAGGAgAGAAgAAgAgAAgAGGATGAGGTTCCTCGgAgACTACAAGTTCGCTTTACTTACTTGCTCCGTTATCGCTCTCAGCATCTACTTCGCGATTAACGTCAAATTTCGTTTCGCGAACGATTCACCGGGAACTCGTACCGGAGTTAAGGTTTCCAAGAAATCTCCCTTCAACGACAAATTCAGGTACATGTCAATCGCTgAAGATATCGATCGATCTTACCTCCACTACGATtACtACCGTGAATCTTGCCCTACCGCCGAGAAAATCATCGCGAAAGCTATCAGAGATATCTACAATGTCACACCCAGCGTAGCTCCgTCTATtATCCGTCTCCTCTTTCACGATTGCTTCATCGGGGTCAGATTTTCtGATTTCTGGCTTTCCCTTTcTTGNNNNNAAAgAATTAGAGTTGAATCAAAGTTTAACGCCTGctAAAACAATATTCTATAATCACATTCATTATAAATGATTACACACTATTAATTAGGAATTAATTTGATAGAAACGAACAAAAGAGAAAAAAACAAACCCAACATGATCTGCAATCGTCAACGCGCGAAGCCAGCTCATGACCAATCACATAACGCGGTTTTCAGTTTTGAAT-GGATTACAACGTCGTCGTTTCGTCAAATTACCTCAACACTCTAGCCCCTTTCGCTGACTTCAACATCACCATTTGACTTCTCAATCCCTCTATAAGTTACTCGCATTCTCGTATCACTTTCCATGCATCTAAAACAAACTCTATCTACTAACTCGAAACACACTTGCGATCTTTATCTAAAACACAAACCAACAAAAAGAAAAA-TGGGCTTGGTCAGATCATTTGCTTTGTTCTTAGTCTTCCTTAGTTGTCTCATCGCGGTGTATGGCCAAGGTACGAGGATCGGGTTCTACTCGACCACGTGCCCTAATGCCGAGACGATTGTTCGGACCACTGTAGCATCTCACTTTAGTTCAGATCCAAAGGTTGCACCGGGGTTACTGAGAATGCACAACCATGATTGCTTTGTCCAAGGTTGTGATGGTTCGGTGCTATTATCGGGACCTAACTCTGAAAGAACCGCTGGCGCAaACGTTAACCTTCATGGTTTTGAAGTCATTGACGATGCCAAGAGGCAGCTCGAGGCAGCATGTCCTGGTGTTGTCTCTTGTGCTGATATATTGGCCTTAGCGGCTCGTGATTCCGTTGCTCTCGTAAGTATATATATA--CTAATTATACAACTATCAATATATCATACATAAGCAAAGAACTATGTCTT
>Mong3 C33
GATATAACTTTGCTAAATGTCTGATTTTGTAAATAACTTGTGAAGAGAAAATCTTTATTTGGTAAGAGTTGTTTTCTCAATGTAGCAGTTTACTCATCATTTTCAAAGTTCAACTCTCATTTAACACAAAGAGGTTAGACAGTGCAGATGCTTATGGTTGAGAAGCTTTACCTAACAATGGTACAAGGCGGTTTTGTTGGGATCACATGTGAAGTTAGGCACATGGATTCGTTCTTGGAGTTGGTACAAGGACTTCAAAAAGACAACGATGATGTATAATAAGGACAAGTTGACTATGTCTCTCTCTTTTATCTTAACATTCTAAATTAGGATTTGGTAAACTGAGAGCAGTTACCTTTTGATGAATCTCTTCAAGTATAAAAACCCTCACCATTTTACTACTA---TCTCATCTTAAAA-CCCTCGAGTTACACAAAAATGGCTATCTCAAAGCTTATTCCTACTCTTGTGCTCTTTGTTTTGTTCTCTTTTGATGTTAGTGTTGCTCATCCAGGTCTAGGATTTGGATGGGGAAGTAATAGTCCCATTGGAGGATCTTTTTACTCAAATCTTTACCCACAATTTTACCAGTTCTCTTGTCCACAAGCTGATGAGATTGTCATGACGGTGCTCGAAAAAGCCATAGCTAAAGAACCAAGAATGGCAGCATCTTTACTCAGACTTCACTTCCACGACTGCTTCGTTCAGGTAAaAGTATCTTTACCTATTTTTGTTTTCCCTTTATGTGTCTCTTATGCTTAACTCTTATACACTACACTTTTTGTGTAAACAGGGCTGTGATGCATCAATCTTGTTGGATGATAGTGCTACCATTAGAAGTGAGAAGAACGCGGGACCAAACAAGAACTCNNNNNTAAACTTTGAGgATATAGCAAAGAAGCTTTAAGTAAAGCAAACGAATCATTAATATTTTGGGAGGATGTATATATATATTTCAAGTTGTTGTTGTTGTTGTT---------TAAAACTGTTTTTTTTTTCT--TGTAATTAAGGTTGAAACAGATTTTGAAAGGACGTTAGCACGAAACTCGTAAATAACGCATGTTTATTTTCCAAATAAATTTATAATAAAACTATTATACATCAAAACCCATTAATTCATCATAGTGGCAACCAAGTGTATATAGCAATATAAATCAATTTTTTAAAAACAACTTCTGTAAACAAAAGGAAAGTGAAGGCACTATGTGTCCCCACACGGTTCCATTGAGACAAAGGCATATGTATGTGTGTGAGTATAAATATAAGTTGGTTCTTGAACATCATTGCATGtTGATTAATCACACaGCACAAATAAgAGTTAGAAAAATGGGAGTGTaCTTAGGTAAGTATTGTTAtAtAATGAtAATAATGTTAgTGTTGGTGTTGGGAAAAAAAgTgAGAAGCCAGTTGTTAAAAAATGGTTATTaTTCAACTTCAtGtCCAAAAGCTGAGtCGAtAgTTAgATCCACTGTtGAATCtCACTTTGATtcTGATCCCACAATTTCCCCtGGCTTGCTtAGGCTTcaTTTcCatGActGTTTTGTTCAGGTTTCAATTTTAatTTTTctTTTGCTAATCTCAATCTCCTTTCTATCAATTATGCAAGTTAATTAATTGTTGAATATGACCTATTATTAGGGTTGTGATGGTTCGGTTTTAATCAAAGGGAAATCTGCGGAGCAAGCTGCTCTACCAAATCTTGGTCTAAGAGGTTTAGAAGTGATCGATGATGCTAAAGNNNNNGTTTTCTATTCCCAACACAAAGGAAGACAAAA-AAGAAGTGATAATTGGAAACTATATATAGATGTAACGAATCTTATATCCAAACCAACACTAACAATTAATGTAT---CTCATCCAACAAATTAAAAGCCAAGTTGACGTAACAATTAATACTTG-TCAAATCTTC---TATAAATTATCCCACAATGCA-------TGGTTGTTAAATTAAT-----AGAGTGGCAATGAATACAGGAATGGTGAAGTCAATGGTGTGCATTGTGCTTGCTCAATTCTCACTTGTTGCGCTATTTCCTCTATGTATTTGTTATCAAACACATCAAAGCACGAGCTCTGTAGCCTCTCTATCCCCTCAGTTTTACGACAACTCGTGCCCAAACGCACAAGCCATCGTTCAATCTTACGTCGCCAATGCATACTTGAATGACCCTCGCATGGCTGCCTCAATTCTTAGGCTCCATTTCCATGACTGTTTCGTCAATGTTTGTCAAAATCTAGTCTATTCTTCAAATATATAATG-TTTAATATAAATAAGGAGAAATGTTGTTTG--ATATATATACTTTGGTTGGTGCAGGGATGTGATGCTTCCGTACTATTGGACAGTAGTGGAACCATGGAAAGCGAGAAACGATCAAATGCAAATCGAGACTCTGCTCGAGGGTTCGAAGTCATTGACGAGATCAAGTCTGCCTTGGAAAATGAATGTCCTGAAACAGTTTCTTNNNNNTCATGACTATAATGCTTTAACCAATTTTCTCTTTTGATTTCTAGAATCTAGACCCTTCATCGTTTGGTTCAATTGTTGAATCATAAGCTCGTGAAATTCTAGAAATGTTTTGACTGATCATATAGACTAAAGGTAAAAGTGATAGTACTTAAACAAAAAAAT----AAATAAACCTCTAATATTAACTAGTACTTTTTTTTTTTGCTTTGTTATTAAAAAAATATAACTCTTTATTTgGGAAAAAAATATCTGTAACCAAA--------------AACTTAACCGTCTGTAACAAATTGCCGAACCGACTAATTGAGGAGCAAGGGCAAATTGGAAATTTCGTTTAgATTTCCCGCTTCTTTCATCATCTCCAATTTCTCACTTCTCGAGgGTTAACAAATTACAATCCCAgACGAATTAgATCAgAAgAAGGAgAGAAgAAgAGAAgAGGATGAGGTTCCTCGgAgACTACAAGTTCGCTTTACTTACTTGCTCCGTTATCGCTCTCAGCATCTACTTCGCGATTAACGTCAAATTTCGTTTCGCGAACGATTCACCGGGAACTCGTACCGGAGTTAAGGTTTCCAAGAAATCTCCCTTCAACGACGAATTCATGTACATGTCAATCGCTgAAGATATCGATCGATCTTACCTCCACTACGATTACTACCGTGAATCTTGCCCTACCGCCGAGAAAATCATCGCGAAAGCTATCAGAGATATCTACAATGTCACACCCAGCGTAGCTCCGTCTATTATCCGTCTCCTCTTTCACGATTGCTTCATCGAGGTCAGATTTTCTGATTTCTGGCTTTCCCTTTCTTGNNNNNAAAgAATTAGAGTTGAATCAAAGTTTAACGCCTGCTAAAACAATATTCTATAATCACATTCATTATAAATGATTACACACTATTAATTAGGAATTAATTTGATAGAAACGAACAAAAGAGAAAAAAACAAACCCAACATGATCTGCAATCGTCAACGCGCGAAGCCAGCTCATGACCAATCACATAACGCGGTTTTCAGTTTTGAAT-GGATTACAACGTCGTCGTTTCGTCAAATTACCTCAACACTCTAGCCCCTTTCGCTGACTTCAACATCACCATTTGACTTCGCAATCCCTCTATAAGTTACTCGCATTCTCGTATCACTTTCCATGCATCTAAAACAAACTCTATCTACTAACTCGAAACACACTTGCGATCTTTATCTAAAACACAAACCAACAAAAAGAAAAA-TGGGCTTGGTCAGATCATTTGCTTTGTTCTTAGTCTTCCTTAGTTGTCTCATCGCGGTGTATGGCCAAGGTACGAGGATCGGGTTCTACTCGACCACGTGCCCTAATGCCGAGACGATTGTTCGGACCACTGTAGCATCTCACTTTAGTTCAGATCCAAAGGTTGCACCGGGGTTACTGAGAATGCACAACCATGATTGCTTTGTCCAAGGTTGTGATGGTTCGGTGCTATTATCGGGACCTAACTCTGAAAGAACCGCTGGCGCAAACGTTAACCTTCATGGTTTTGAAGTCATTGACGATGCCAAGAGGCAGCTCGAGGCAGCATGTCCTGGTGTTGTCTCTTGTGCTGATATATTGGCCTTAGCGGCTCGTGATTCCGTTGCTCTCGTAAGTATATATATA--CTAATTATACAACTATCAATATATCATACATAAGCAAAGAACTATGTCTT
>Chau4 C34
GATATAA----GTTAAATGTCTGATTTTGTAAATAACTTATGAAGAGAAAATCTTTATTTGGTAAGAGTTGTTTTCTCAATGTAGCAGTTCACTCATCATTTTCAAACTTCAACTCTCAGAGAACACAAAGAGGTTAGACAGTGCAGATGCTTATGGTTGAGAAGCTTTACCTAACAATGGTACAAGGCGGTTTTGTTGGGATCACATGTGAAGTTAGGCACATGGATTCGTTCTTGGAGTTGGTACAAGGACTTCTAAAAGACAACAATGAGGTATAATAAGGACAAGTTGACTATGTCTCTCTCTTTTATCTTAACATTCTAAATTAGGATTTGGTAAACTGAGAGCAGTTAGCTTCT--TGAATCTCTT-AAGTATAAAAACCCTCACCGTTTTACTACTA---TCTCATCTTAAAA-CTCCCAAGTAACA--AAAATGGCTATCTCAAAGCTTATTCCTACTCTTGTGCTCTTTGTTTTGTTCTCTTTTGATGTTAGTGTTGCTCATCCAGGTCTAGGATTTGGATGGGGAAGTAATAGTCCCATTGGAGGATCTTTTTACTCAAATCTTTACCCACAATTTTACCAGTTCTCTTGTCCACAAGCTGATGAGATTGTTATGACGGTGCTCGAAAAAGCCATAGCTAAAGAACCAAGAATGGCAGCATCTTTACTCAGACTTCACTTCCACGACTGCTTCGTTCAGGTAAAAGTATCTTTACCTATTTTTGTTTTCCCTTTATGTGTCTCTTAAGCTTAACACTTATACACTACACTCTGTGTGTAAACAGGGCTGTGATGCATCAATCTTGTTGGATGATAGTGCAACCATAAGAAGTGAAAAGAATGCTGGACCAAACAAGAACTCNNNNNTAAACTTTGAGGATATAGCAAAGAAGCTTTAAGTAAAGCAAACGAATCATTAATATTTTGGGAGGATGTATATATATATTTGAAGTTGTTGTTGTTGTTGTT---------TAAAACTGTTTTTTTtCTCT--TGTAATTAAGGTTGAAACAGATTTTGAAAGGACGTTAGCACGAAACTCGTAAATAACGCATGTTTATTTTCCAAATAAATTTATAATAAAACTATTATACATCAAAACCCATTAATTCATCATAGTGGCAACCAAGTGTATATAGCAATATAAATCAATTTTTTAAAAACAACTTCTGTAAACAAAAGGAAAGTGAAGGCACTATGTGTCCCCACACGGTTCCATTGAGACAAAGGCATATGTATGTGTGTGAGTATAAATATAAGTTGGTTCTTGAACATCATTGCATGTTGATTAATCACACAGCACAAATAAGAGTTAGAAAAATGGGAGTGTACTTAGGCAAGTATTGTTATATAATGATAATAATGTTAGTGTTGGTGTTGGGAAAAGAAGTGAGAAGCCAGTTGTTAAAAAATGGTTATTATTCAACTTCATGTCCAAAAGCTGAGTCGATAGTTAGATCCACTGTTGAATCTCACTTTGATTCTGATCCCACAATTTCCCCTGGCTTGCTTAGGCTTCATTTCCATGACTGTTTTGTTCAGGTTTCAATTTTAATTTTTCTTTTGCTAATCTCAATCTCCTTTCTATCAATTATGCAAGTTAATTAATTGTTGAATATGACCTATTAttaGGgttgtgatGgttCggtTTTAATcaaagggaAATCTGcggaGCAAGCTgctCTACCAAATCTTGGTCTAagAGGttTagaagtgATcgaTGATGCTAAAGNNNNNGTTTTCTATTCCCAACACAAAGGAAGACAAAA-AAGAAGTGATAATTGGTAACTATATATAGATGTAACGAATCTTATATCCAAACCAACACTCACAATTAATGTATCCCCCCATCCAACAAATTAAAAGCCACGTTGACGTGACAAATCATACTTGGTGACGCCTTCCTCTATAAATTATCCAACCATGCATTCATCGTCATTCCCACAATAATCGCTGAGAGTCCAAATGAATACAAAAACGGTGAAGTCAATGGCGGGCATTGTTCTCTCTCAAATCTCACTTGTTGCGCTGTTTCCTCTATGTATTTGTTATCAAACACATCAAAGCACGAGCTCTGTAGCCTCTCTATCCCCTCAGTTTTACGAGAACTCGTGCCCAAACGCACAAGCCATCGTTCAATCTTACGTCGCCAATGCATACTTCAATGACCCTCGCATGGCTGCCTCAATTCTTAGGCTCCATTTCCACGACTGTTTCGTCAATGTTTGACAAAATCTAGTCTATTCTTCAGCTATATAATG-TTTGATTTAAATAAGGAGAAATGTTGTTTG--ATATATATACTcTGGTTGGTGCAGGGATGTGATGCTTCCGTACTATTGGACAGTAGTGGAACCATGGAAAGCGAGAAACGATCAAATGCAAATCGAGACTCTGCTCGAGGGTTCGAAGTCATTGACGAGATCAAGTCTGCCTTGGAAAATGAATGTCCTGAAACAGTTTCTTNNNNNTCATGACTATAATGCTTTAACCAATTTTCTCTTTTGATTTCTAGAATCTAGACCCTTCATCGTTTGGTTCAATTGTTGAATCATAAGCTCGTGAAATTCTAGAAATGTTTTGACTGATCATATAGACTAAAGGTAAAAGTGATAGTACTTAAACAAAAAAaT----AAATAAACCTCTAATATTAACTAGTACTTTTTTTTTTTGCTTTGTTATTAAAAAAATATAACTCTTTATTTGGGAAAAAAaTATCTGTAACCAAA--------------AACTTAACCGTCTGTAACAAATTGCCGAACCGACTAATTGAGGAGCAAGGGCAAATTGGTAATTTCGTTTAgATTTCCCGCTTCTTTCATCATCTCCAATTTCTCACTTCTCGAGgGTTAACAAATTACAATCCCAgACGAATTAgATCAgAAgAAGGAgAGAAgAAgAgAAgAGGATGAGGTTCCTCGgAgACTACAAGTTCGCTTTACTTACTTGCTCCGTTATCGCTCTCAGCATCTACTTCGCGATTAACGTCAAATTTCGTTTCGCGAACGATTCACCGGGAACTCGTACCGAAGTTAAGGTTTCCGAGAAATCTCCCTTCAACGacAAATTCATGTACATGTCAATCGCTgAAGATATCGATCGATCTTACCTCCACTACGATTACTACCGTGAAtctTGCCCTACCGCCGAGAAAATCatCGCGAAAGCTATcaGAGAtatcTACAAtgtCACACCCAGCGTAGCTCCgTCTATTATCCGTCTCCTCTTTCACGATTGCTTCATCGAGGTCAGATTTTCTGATTTCTGGCTTTCCCTTTCTTGNNNNNAAAgAAttAGAGTTGAATCAAAGTTTAACGCCTGctAAAACAATATTCTATAATCACATTCATTATAAATGATTACACACTATTAATTAGGAATTAATTTGATAGAAACGAACAAAAGAGAAAAAAACAAACCCAACATGATCTGCAATCGTCAACGCGCGAAGCCAGCTCATGACCAATCACATAACGCGGTTTTCAGTTTTGAAT-GGATTACAACGTCGTCGTTTCGTCAAATTACCTCAACACTCTAGCCCCTTTCGCTGACTTCAACATCACCATTTGACTTCTCAATCCCTCTATAAGTTACTCGCATTCTCGTATCACTTTCCATGCATCTAAAACAAACTCTATCTACTAACTCGAAACACACTTGCGATCTTTATCTAAAACACAAACCAACAAAAAGAAAAA-TGGGCTTGGTCAGATCATTTGCTTTGTTCTTAGTCTTCCTTAGTTGTCTCATCGCGGTGTATGGCCAAGGTACGAGGATCGGGTTCTACTCGACCACGTGCCCTAATGCCGAGACGATTGTTCGGGCCACTGTAGCATCTCACTTTAGTTCAGATCCAAAGGTTGCACCGGGGTTACTGAGAATGCACAACCATGATTGCTTTGTCCAAGGTTGTGATGGTTCGGTGCTATTATCGGGACCTAACTCTGAAAGAACCGCTGGCGCAaACGTTAACCTTCATGGTTtTGAAGTCATTGACGATGCCAAGAGGCAGCTCGAGGCAGCATGTCCTGGTGTTGTCTCTTGTGCTGATATATTGGCCTTAGCGGCTCGTGATTCCGTTGCTCTCGTAAGTATATATATA--CTAATTATACAACTATCAATATATCATACATAagcAAAGAACTATGtctT
>Mere9 C35
GAtATAACTTTGCTAAATGTCTGATTTTGTAAATAACTTGTGAAGAGAAAATCTTTATTTGGTAAGAGTTGTTTTCTCAATGTAGCAGTTTACTCATCATTTTCAAAGTTCAACTCTCATATAACACAAAGAGGTTAGACAGTGCAGATGCTTATGGTTGAGAAGCTTTACCTAACAATGGTACAAGGCGGTTTTGTTGGGATCACATGTGAAGTTAGGCACATGGATTCGTTCTTGGAGTTGGTACAAGGACTTCAAAAAGACAACGATGATGTATAATAAGGACAAGTTGACTATGTCTCTCTCTTTTATCTTAACATTCTAAATTAGGATTTGGTAAACTGAGAGCAGTTACCTTTTGATGAATCTCTTCAAGTATAAAAACCCTCACCATTTTACTACTA---TCTCATCTTAAAA-CCCTCGAGTTACACAAAAATGGCTATCTCAAAGCTTATTCCTACTCTTGTGCTCTTTGTTTTGTTCTCTTTTGATGTTAGTGTTGCTCATCCAGGTCTAGGATTTGGATGGGGAAGTAATAGTCCCATTGGAGGATCTTTTTACTCAAATCTTTACCCACAATTTTACCAGTTCTCTTGTCCACAAGCTGATGAGATTGTCATGACGGTGCTCGAAAAAGCCATAGCTAAAGAACCAAGAATGGCAGCATCTTTACTCAGACTTCACTTCCACGACTGCTTCGTTCAGGTAAAAGTATCTTTACCTATTTTTGTTTTCCCTTTATGTGTCTCTTATGCTTAACTCTTATACACTACACTTTTTGTGTAAACAGGGCTGTGATGCATCAATCTTGTTGGATGATAGTGCTACCATTAGAAGTGAGAAGAACGCGGGACCAAACAAGAACTCNNNNNTAAACTTTGAGGATATAGCAAAGAAGCTTTAAGTAAAGCAAACGAATCATTAATATTTTGGGAGGATGTATATATATATTTGAAGTTGTTGTTGTTGTTGTT---------TAAAACTGTTTTTTTTTTCT--TGTAATTAAGGTTGAAACAGATTTTGAAAGGACGTTAGCACGAAACTCGTAAATAACGCATGTTTATTTTCCAAATAAATTTATAATAAAACTATTATACATCAAAACCCATTAATTCATCATAGTGGCAACCAAGTGTATATAGCAATATAAATCAATTTTTTAAAAACAACTTCTGTAAACAAAAGGAAAGTGAAGGCACTATGTGTCCCCACACGGTTCCATTGAGACAAAGGCATATGTATGTGTGTGAGTATAAATATAAGTTGGTTCTTGAACATCATTGCATGTTGATTAATCACACAGCACAAATAAGAGTTAGAAAAATGGGAGTGTACTTAGGTAAGTATTGTTATATAATGATAATAATGTTAGTGTTGGTGTTGGGAAAAGAAGTGAGAAGCCAGTTGTTAAAAAATGGTTATTATTCAACTTCATGTCCAAAAGCTGAGTCGATAGTTAGATCCACTGTTGAATCTCACTTTGATTCTGATCCCACAATTTCCCCTGGCTTGCTTAGGCTTCATTTCCATGACTGTTTTGTTCAGGTTTCAATTTTAATTTTTCTTTTGCTAATCTCAATCTCCTTTCTATCAATTATGCAAGTTAATTAATTGTTGAATATGACCTATTATTAGGGTTGTGATGGTTCGGTTTTAATCAAAGGGAAATCTGCGGAGCAAGCTGCTCTACCAAATCTTGGTCTAAGAGGTTTAGAAGTGATCGATGATGCTAAAGNNNNNGTTTTCTATTCCCAACACAAAGGAAGACAAAA-AAGAAGTGATAATTGGAAACTATATATAGATGTAACGAATCTTATATCCAAACCAACACTAACAATTAATGTAT---CTCATCCAACAAATTAAAAGCCAAGTTGACGTAACAATTCATACTTG-TCAAATCTTCTTCTATAAATTATCCCACAATGCA-------TGGTTGTTAAATTATT-----AGAGTGGCAATGAATACAGGAATGGTGAAGTCAATGGTGTGCATTGTGCTTGCTCAATTCTCACTTGTTGCGCTATTTCCTCTATGTATTTGTTATCAAACACATCAAAGCACGAGCTCTGTAGCCTCTCTATCCCCTCAGTTTTACGACAACTCGTGCCCAAACGCACAAGCCATCGTTCAATCTTACGTCGCCAATGCATACTTGAATGACCCTCGCATGGCTGCCTCAATTCTTAGGCTCCATTTCCATGACTGTTTCGTCAATGTTTGTCAAAATCTAGTCTACTCTTCAAATATATAATG-TTTAATATAAATAAGGAGAAATGTTGTTTG--ATATATATACTTTGGTTGGTGCAGGGATGTGATGCTTCCGTACTATTGGACAGTAGTGGAACCATGGAAAGCGAGAAACGATCAAATGCAAATCGAGACTCTGCTCGAGGGTTCGAAGTCATTGACGAGATCAAGTCTGCCTTGGAAAATGAATGTCCTGAAACAGTTTCTTNNNNNTCATGACTATAATGCTTTAACCAATTTTCTCTTTTGATTTCTAGAATCTAGACCCTTCATCGTTTGGTTCAATTGTTGAATCATAAGCTCGTGAAATTCTAGAAATGTTTTGACTGATCCTATAGACTAAAGGTGAAAGTGATTGTACTTAAACAAAAAAATTAAAAAAAAAACCTCTAATATTAACTAGTACTTTTTTTTGTTGCTTTGTTATTAAAAAAATATAACTCTTTATTTGGGAAAAAAATATCTGTAACCAAAAAAATATACGAAACAACTTAACCGTCTGTAACAAATTGCCGAACCGACTAATTGAGGAGCAAGGGCAAATTGGTAATTTCGTTTAgATTTCCCGCTTCTTTCATCATCTCCAATTTCTCACTTCTCGAGgGTTAACAAATTACAATCCCAgACGAATTAgATCAgAAgAAGGAgAGAAgAAgAGAAgAGGATGAGGTTCCTCGgAgACTACAAGTTCGCTTTACTTACTTGCTCCGTTATCGCTCTCAGCATCTACTTCGCGATTAACGTCAAATTTCGTTTCGCGAACGATTCACCGGGAACTCGTACCGGAGTTAAGGTTTCCGAGAAATCTCCCTTCAACGACGAATTCATGTACATGTCAATCGCTgAAGATATCGATCGATCTTACCTCCACTACGATTACTACCGtGAATcTTGCCCTACCGCCGAGAAAATCATCGCGAAAGCTATCAGAGATATCTACAATGtCACACCCAGCGTAGCTCCGTCTAtTATCCGTCTCCTCTTTCACGATTGCTTCATCGAGGTCAGATTTTCTGATTTCTGGCTTTCCCTTTCTTGNNNNNAAAgAATTAGAGTTGAATCAAAGTTTAACGCCTGCTAAAACAATATTCTATAATCACATTCATTATAAATGATTACACACTATTAATTAGGAATTAATTTGATAGAAACGAACAAAAGAGAAAAAAACAAACCCAACATGATCTGCAATCGTCAACGCGCGAAGCCAACTCATGACCAATCACATAACGCGGTTTTCAGTTTTGAAT-GGATTACAACGTCGTCGTTTCGTCAAATTACCTCAACACTCTAGCCCCTTTCGCTGACTTCAACATCACCATTTGACTTCTCAATCCCTCTATAAGTTACTCGCATTCTCGTATCACTTTCCATGCATCTAAAACAAACTCTATCTACTAACTCGAAACACACTTGCGATCTTTATCTAAAACACAAACCAACAAAAAGAAAAA-TGGGCTTGGTCAGATCATTTGCTTTGTTCTTAGTCTTCCTTAGTTGTCTCATCGCGGTGTATGGCCAAGGTACGAGGATCGGGTTCTACTCGACCACGTGCCCTAATGCCGAGACGATTGTTCGGACCACTGTAGCATCTCACTTTAGTTCAGATCCAAAGGTTGCACCGGGGTTACTGAGAATGCACAACCATGATTGCTTTGTCCAAGGTTGTGATGGTTCGGTGCTATTATCGGGACCTAACTCTGAAAGAACCGCTGGCGCAAACGTTAACCTTCATGGTTTTGAAGTCATTGACGATGCCAAGAGGCAGCTCGAGGCAGCATGTCCTGGTGTTGTCTCTTGTGCTGATATATTGGCCTTAGCGGCTCGTGATTCCGTTGCTCTCGTAAGTATATATATA--CTAATTATACAACTATCAATATATCATACATAAGCAAAGAACTATGTCTT
>Mere8 C35
GATATAACTTTGCTAAATGTCTGATTTTGTAAATAACTTGTGAAGAGAAAATCTTTATTTGGTAAGAGTTGTTTTCTCAATGTAGCAGTTTACTCATCATTTTCAAAGTTCAACTCTCATATAACACAAAGAGGTTAGACAGTGCAGATGCTTATGGTTGAGAAGCTTTACCTAACAATGGTACAAGGCGGTTTTGTTGGGATCACATGTGAAGTTAGGCACATGGATTCGTTCTTGGAGTTGGTACAAGGACTTCAAAAAGACAACGATGATGTATAATAAGGACAAGTTGACTATGTCTCTCTCTTTTATCTTAACATTCTAAATTAGGATTTGGTAAACTGAGAGCAGTTACCTTTTGATGAATCTCTTCAAGTATAAAAACCCTCACCATTTTACTACTA---TCTCATCTTAAAA-CCCTCGAGTTACACAAAAATGGCTATCTCAAAGCTTATTCCTACTCTTGTGCTCTTTGTTTTGTTCTCTTTTGATGTTAGTGTTGCTCATCCAGGTCTAGGATTTGGATGGGGAAGTAATAGTCCCATTGGAGGATCTTTTTACTCAAATCTTTACCCACAATTTTACCAGTTCTCTTGTCCACAAGCTGATGAGATTGTCATGACGGTGCTCGAAAAAGCCATAGCTAAAGAACCAAGAATGGCAGCATCTTTACTCAGACTTCACTTCCACGACTGCTTCGTTCAGGTAAaAGTATCTTTACCTATTTTTGTTTTCCCTTTATGTGTCTCTTATGCTTAACTCTTATACACTACACTTTTTGTGTAAACAGGGCTGTGATGCATCAATCTTGTTGGATGATAGTGCTACCATTAGAAGTGAGAAGAACGCGGGACCAAACAAGAACTCNNNNNTAAACTTTGAGGATATAGCAAAGAAGCTTTAAGTAAAGCAAACGAATCATTAATATTTTGGGAGGATGTATATATATATTTGAAGTTGTTGTTGTTGTTGTT---------TAAAACTGTTTTTTTTTTCT--TGTAATTAAGGTTGAAACAGATTTTGAAAGGACGTTAGCACGAAACTCGTAAATAACGCATGTTTATTTTCCAAATAAATTTATAATAAAACTATTATACATCAAAACCCATTAATTCATCATAGTGGCAACCAAGTGTATATAGCAATATAAATCAATTTTTTAAAAACAACTTCTGTAAACAAAAGGAAAGTGAAGGCACTATGTGTCCCCACACGGTTCCATTGAGACAAAGGCATATGTATGTGTGTGAGTATAAATATAAGTTGGTTCTTGAACATCATTGCATGTTGATTAATCACaCAGCACAAATAAGAGTTAGAAAAATGGGAGTGTAcTTAGGTAAGTATTGTTATATAATGATAATAATGTTAGTGTTGGTGTTGGGAAAAGAAGTGAGAAGCCAGTTGTTAAAAAATGGTTATTATTCAACTTCATGTCCAAAAGCTGAGTCGATAGTTAGATCCACTGTTGAATCTCACTTTGATTCTGATCCCACAATTTCCCCTGGCTTGCTTAGGCTTCATTTCCATGACTGTTTTGTTCAGGTTTCAATTTTAATTTTTCTTTTGCTAATCTCAATCTCCTTTCTATCAATTATGCAAGTTAATTAATTGTTGAATATGACCTATTATTAGGGTTGTGATGGTTCGGTTTTAATCAAAGGGAAATCTGCGGAGCAAGCTGCTCTACCAAATCTTGGTCTAAGAGGTTTAGAAGTGATCGATGATGCTAAAGNNNNNGTTTtctaTTCCCAACACAaaGGAAGACAAAA-AAGAAgtgATAATTGGAAACTATATATAGATGTAACGAATCTTATATCCAAACCAACACTAACAATTAATGTAT---CTCATCCAACAAATTAAAAGCCAAGTTGACGTAACAATTCATACttg-TCAAATCTTCTTCTATAAATTATCCCACAATGCA-------TGGTTGTTAAATTATT-----AGAGTGGCAATGAATACAGGAATGGTGAAGTCAATGGTGTGCATTGTGCTTGCTCAATTCTCACTTGTTGCGCTATTTCCTCTATGTATTTGTTATCAAACACATCAAAGCACGAGCTCTGTAGCCTCTCTATCCCCTCAGTTTTACGACAACTCGTGCCCAAACGCACAAGCCATCGTTCAATCTTACGTCGCCAATGCATACTTGAATGACCCTCGCATGGCTGCCTCAATTCTTAGGCTCCATTTCCATGACTGTTTCGTCAATGTTTGTCAAAATCTAGTCTACTCTTCAAATATATAATG-TTTAATATAAATAAGGAGAAATGTTGTTTG--ATATATATACTTTGGTTGGTGCAGGGATGTGATGCTTCCGTACTATTGGACAGTAGTGGAACCATGGAAAGCGAGAAACGATCAAATGCAAATCGAGACTCTGCTCGAGGGTTCGAAGTCATTGACGAGATCAAGTCTGCCTTGGAAAATGAATGTcCTGAAACAGTTTCTTNNNNNTCATGACTATAATGCTTTAACCAATTTTCTCTTTTGATTTCTAGAATCTAGACCCTTCATCGTTTGGTTCAATTGTTGAATCATAAGCTCGTGAAATTCTAGAAATGTTTTGACTGATCCTATAGACTAAAGGTGAAAGTGATTGTACTTAAACAAAAAAATTAAAAAAAAAACCTCTAATATTAACTAGTACTTTTTTTTGTTGCTTTGTTATTAAAAAAATATAACTCTTTATTTGGGAAAAAAATATCTGTAACCAAAAAAATATACGAAACAACTTAACCGTCTGTAACAAATTGCCGAACCGACTAATTGAGGAGCAAGGGCAAATTGGTAATTTCGTTTAgATTTCCCGCTTCTTTCATCATCTCCAATTTCTCACTTCTCGAGgGTTAACAAATTACAATCCCAgACGAATTAgATCAgAAgAAGGAgAGAAgAAgAGAAgAGGATGAGGTTCCTCGgAgACTACAAGTTCGCTTTACTTACTTGCTCCGTTATCGCTCTCAGCATCTACTTCGCGATTAACGTCAAATTTCGTTTCGCGAACGATTCACCGGGAACTCGTACCGGAGTTAAGGTTTCCGAGAAATCTCCCTTCAACGACGAATTCATGTACATGTCAATCGCTgAAGATATCGATCGATCTTACCTCCACTACGATTACTACCGTGAATCTTGCCCTACCGCCGAGAAAATCATCGCGAAAGCTATCAGAGATATCTACAATGTCACACCcAGCGTAGCTCCGTCTATTATCCGTCTCCTCTTTCACGATTGCTTCATCGAGGTCAGATTTTCTGATTTCTGGCTTTCCCTTTCTTGNNNNNAAAgAATTAGAGTTGAATCAAAGTTTAACGCCTGCTAAAACAATATTCTATAATCACATTCATTATAAATGATTACACACTATTAATTAGGAATTAATTTGATAGAAACGAACAAAAGAGAAAAAAACAAACCCAACATGATCTGCAATCGTCAACGCGCGAAGCCAACTCATGACCAATCACATAACGCGGTTTTCAGTTTTGAAT-GGATTACAACGTCGTCGTTTCGTCAAATTACCTCAACACTCTAGCCCCTTTCGCTGACTTCAACATCACCATTTGACTTCTCAATCCCTCTATAAGTTACTCGCATTCTCGTATCACTTTCCATGCATCTAAAACAAACTCTATCTACTAACTCGAAACACACTTGCGATCTTTATCTAAAACACAAACCAACAAAAAGAAAAA-TGGGCTTGGTCAGATCATTTGCTTTGTTCTTAGTCTTCCTTAGTTGTCTCATCGCGGTGTATGGCCAAGGTACGAGGATCGGGTTCTACTCGACCACGTGCCCTAATGCCGAGACGATTGTTCGGACCACTGTAGCATCTCACTTTAGTTCAGATCCAAAGGTTGCACCGGGGTTACTGAGAATGCACAACCATGATTGCTTTGTCCAAGGTTGTGATGGTTCGGTGCTATTATCGGGACCTAACTCTGAAAGAACCGCTGGCGCAAACGTTAACCTTCATGGTTTTGAAGTCATTGACGATGCCAAGAGGCAGCTCGAGGCAGCATGTCCTGGTGTTGTCTCTTGTGCTGATATATTGGCCTTAGCGGCTCGTGATTCCGTTGCTCTCGTAAGTATATATATA--CTAATTATACAACTATCAATATATCATACATAAGCAAAGAACTATGTCTT
>Hosp10 C36
GATaTAACTTtGCTAAATGTCTGATTTTGTAAGTAACTTGTGAAGAGAAAATCTTTATTTGGTAAGAGTTGTTTTCTCAATGTAGCAGTTCACTCATCATTTTCAAACTTCAACTCTCATAGAACACAAAGAGGTTAGACAGTGCAGATGCTTATGGTTGAGAAGCTTTACCTAACAATGGTACAAGGCGGTTTTGTTGGGATCACATGTGAAGTTAGGCACATGGATTCGTTCTTGGAGTTGGTACAAGGACTTCTAAAAGACAACAATGAGGTATAATAAGGACAAGTTGACTATGTCTCTCTCTTTTATCTTAACATTCTAAATTAGGATTTGGTAAACTGGGAACAGTTAGCTTTT--TGAATCTCTTCAAGTATAAAAACCCTTACCGTTTTACTACTACTATCTCATCTTAAAa-CTCCCAAGCAACA--AAAATGGCTATCTCAAAGCTTATTCCTACTCTTGTGCTCTTTGTTTTGTTCTCTTTTGATGTTAGTGtTGCTCATCCAGGTCTAGGATTTGGATGGGGAAGTAATAGTCCCATTGGAGGATCTTTTTACTCAAATCTTTACCCACAATTTTACCAGTTCTCTTGTCCACAAGCTGATGAGATTGTTATGACGGTGCTCGAAAAAGCCATAGCTAAAGAACCAAGAATGGCAGCATCTTTACTCAGACTTCACTTCCACGACTGCTTCGTTCAGGTAAAAGTATCTTTACCTATTTTTgTTTTCCCTTTATGTGTCTCTTAAgCTTAACACTTATACACTACACTCTGTGTGTAAACAGGGCTGTGATGCATCAATCTTGTTGGATGATAGTGCAACCATAAGAAGTGAAAAGAATGCTGGACCAAACAAGAACTcNNNNNTAAACTTTGAGGATATAGCAAAGAAGCTTTAAGTAAAGCAAACGAATCATTAATATTTTGGGAGGATGTATATATATATTTGAAGTTGTTGTTGTTGTTGTT---------TAAAACTGTTTTTTTTTTCT--TGTAATTAAGGTTGAAACAGATTTTGAAAGGACGTTAGCACGAAACTCGTAAATAACGCATGTTTATTTTCCAAATAAATTTATAATAAAACTATTATACATCAAAACCCATTAATTCATCATAGTGGCAACCAAGTGTATATAGCAATATAAATCAATTTTTTAAAAACAACTTCTGTAAACAAAAGGAAAGTGAAGGCACTATGTGTCCCCACACGGTTCCATTGAGACAAAGGCATATGTATGtGTGTGAGTATAAATATAAgTTGGTTCTTGAACATCATTGCATGTTGATTAATCACaCAGCACAAATAAgAGTTAGAAAAATGGGAGTGTACTTAGGTAAGTATTGTTATATAATGATAATAATGTTAGTGTTGGTGTTGGGAAAAGAAGTGAGAAGCCAGTTGTTAAAAAATGGTTATTATTCAACTTCATGTCCAAAAGCTGAGTCGATAGTTAGATCCACTGTTGAATCTCACTTTGATTCTGATCCCACAATTTCCCCTGGCTTGCTTAGGCTTCATTTCCATGACTGTTTTGTTCAGGTTTCAATTTTAATTTTTCTTTTGCTAATCTCAATCTCCTTTCTATCAATTATGCAAGTTAATTAATTGTTGAATATGACCTATTATTAGGGTTGTGATGGTTCGGTTTTAATCAAAGGGAAATCTGCGGAGCAAGCTGCTCTACCAAATCTTGGTCTAAGAGGTTTAGAAGTGATCGATGATGCTAAAGNNNNNGTTTTCTATTCCCAACACAAAGGAAGaCAAAA-AAGAAGTGATAATTGGAAACTATATATAGATGTAACGAATCTTATATCCAAACCAACACTAACAATTAATGTAT---CTCATCCAACAAATTAAAAGCCAAGTTGACGTAACAATTCATACTTG-TCAAATCTTCTTCTATAAATTATCCCACAATGCA-------TGGTTGTTAAATTAAT-----AGAGTGGCAATGAATACAGGAATGGTGAAGTCAATGGTGTGCATTGTGCTTGCTCAATTCTCACTTGTTGCGCTATTTCCTCTATGTATTTGTTATCAAACACATCAAAGCACGAGCTCTGTAGCCTCTCTATCCCCTCAGTTTTACGACAACTCGTGCCCAAACGCACAAGCCATCGTTCAATCTTACGTCGCCAATGCATACTTGAATGACCCTCGCATGGCTGCCTCAATTCTTAGGCTCCATTTCCATGACTGTTTCGTCAATGTTTGTCAAAATCTAGTCTATTCTTCAAATATATAATG-TTTAATATAAATAAGGAGAAATGTTGTTTG--ATATATATACTTTGGTTGGTGCAGGGATGTGATGCTTCCGTACTATTGGACAGTAGTGGAACCATGGAAAGCGAGAAACGATCAAATGCAAATCGAGACTCTGCTCGAGGGTTCGAAGTCATTGACGAGATCAAGTCTGCCTTGGAAaATGAATGTCCTGAAACAGTTtCTTNNNNNtCATGACTAtaATGCTTTAACCAATTTTCTCTTTTGATTTCTAGAATCTAGACCCTTCATCGTTTGGTTCAATTGTTGAATCATAAGCTCGTGAAATTCTAGAAATGTTTTGACTGATCCTATAGACTAAAGGTGAAAGTGATTGTACTTAAACAAAAAAATTAAAAAAAAAaCCTcTAATATTAActagtaCTTTTTTTtGTTgCTTTgTTATTAAAAAAATATAACtcTTTATTTGGGAAAAAAATATCTGTAACCAAAAAAATATACGAAACAACTTAACCGTCTGTAACAAATTGCCGAACCGACTAATTGAGGAGCAAGGGCAAATTGGTAATTTCGTTTAgATTTCCCGCTTCTTTCATCATCTCCAATTTCTCACTTCTCGAGgGTTAACAAATTACAATCCCAgACGAATTAgATCAgAAgAAGGAgAGAAgAAgAGAAgAGGATGAGGTTCCTCGgagaCTACAAGTTCGCTTTACTTACTTGCTCCGTTATCGCTCTCAGCATCTACTTCGCGATTAACGTcAaATTTCGTTTCGCGAACGATTCACCGGGAACTCGTACCGGAGTTAAGGTTTCCgaGAAATCTCCCTTCAACGACGAATTCATGTACATGTCAATCGCTgAAGATATCGATCGATCTTACCTCCACTACGATTACTACCGTGAATCTTGCCCTACCGCCGAGAAAATCATCGCGAAAGCTATCAGAGATATCTACAATGTCACACCCAGCGTAGCTCCGTCTATTATCCGTCTCCTCTTTCACGATTGCTTCATCGAGGTCAGATTTTCTGATTTCTGGCTTTCCCTTTCTTGNNNNNAAAgAATTAGAGTTGAATCAAAGTTTAACGCCTGCTAAAACAATATTCTATAATCACATTCATTATAAATGATTACACACTATTAATTAGGAATTAGTTTGATAGAAACGAACAAAAGAGA-AAAAACAAACCCAACATGATCTGCAATCGTCAACGCGCGAAGCCAGCTCATGACCAATCACATAACGCGGTTTTCAGTTTTGAATTGGATTACAACGTCGTCGTTTTGTCAAATTACCTCAACACTCTAGCCCCTTTCGCTGACTTCAACATCACCATTTGACTTCTCAATCCCTCTATAAGTTACTCACGTTCTCGTATCACTTTCCATGCATCTAAAACAAACTCTATCTACTAACTCGAAACACACTTGCGGTCTT-ATCTAAAACACAAACCAACAAAAAGAAAAAATGGGCTTGGTCCGATCATTTGCTTTGGTCATAGTCTTCCTTAGTTGTCTCATCGCCGTTTATGGCCAAGGTACGAGGATCGGGTTCTACTCGACTACGTGCCCTAATGCCGAGACAATTGTTCGGACCACTGTGGCATCTCACTTTGGTTCAGATCCAAAGGTTGCACCCGGGTTACTGAGAATGCACAACCATGATTGCTTTGTCCAAGGTTGTGATGGTTCGGTGCTTTTATCGGGACCTAACTCTGAAAGAACCGCTGGCGCAAACGTTAACCTCCATGGTTTTGAGGTCATTGACGATGCCAAGAGGCAGCTCGAGGCTGCATGTCCTGGTGTTGTCTCTTGTGCTGATATCTTGGCCTTAGCGGCTCGTGATTCCGTTGCTCTCGTAAGTTTATATATATACTAATTATACAACTATCAATATATCATATATAAGCAAAGAACTATGTCTT
>Hosp17 C36
gaTATAACTTtGCTAAATGTCTGATTTTGTAAgtAACTTGTGAAGAGAAAATCTTTATTTGGTAAGAGTTGTTTTCTCAATGTAGCAGTTCACTCATCATTTTCAAACTTCAACTCTCATAGAACACAAAGAGGTTAGACAGTGCAGATGCTTATGGTTGAGAAGCTTTACCTAACAATGGTACAAGGCGGTTTTGTTGGGATCACATGTGAAGTTAGGCACATGGATTCGTTCTTGGAGTTGGTACAAGGACTTCTAAAAGACAACAATGAGGTATAATAAGGACAAGTTGACTATGTCTCTCTCTTTTATCTTAACATTCTAAATTAGGATTTGGTAAACTGGGAACAGTTAGCTTTT--TGAATCTCTTCAAGTATAAAAACCCTTACCGTTTTACTACTACTATCTCATCTTAAAa-CTCCCAAGCAACA--AAAATGGCTATCTCAAAGCTTATTCCTACTCTTGTGCTCTTTGTTTTGTTCTCTTTTGATGTTAGTGTTGCTCATCCAGGTCTAGGATTTGGATGGGGAAGTAATAGTCCCATTGGAGGATCTTTTTACTCAAATCTTTACCCACAATTTTACCAGTTCTCTTGTCCACAAGCTGATGAGATTGTTATGACGGTGCTCGAAAAAGCCATAGCTAAAGAACCAAGAATGGCAGCATCTTTACTCAGACTTCACTTCCACGACTGCTTCGTTCAGGTAAAAGTATCTTTACCTATtTTTGTTTTCCCTTTATGTGTCTCTTAAGCTTAACACTTATACACTACACTCTGTGTGTAAACAGGGCTGTGATGCATCAATCTTGTTGGATGATAGTGCAACCATAAGAAGTGAAAAGAATGCTGGACCAAACAAGAACTCNNNNNTAAACTTTGAGGATATAGCAAAGAAGCTTtaAGTAAAGCAAACGAATCATTAATATTTTGGGAGGATGTATATATATATTTGAAGTTGTTGTTGTTGTTGTT---------TAAAACTGTTTTTTTTTtcT--TgtaATTAAGGTTgAAACagaTTTTGAAAGGAcGTTAGCAcGAAActcGTAAATAACGCatgTTTATTTTCCAAATAAATTTATAATAAAACTATTATACATCAAAACCCATTAATTCATCATagtGGCAACCAAgtGTATATAGCAATATAAATCAATTTTTTAAAAACAACTTCTGTAAACAAAAGGAAAGTGAAGGCAcTATGTGTCCCCACACGGTTCCATTGAGACAAAGGCATATGTATGTGTGTGAGTATAAATATAAGTTGGTTCTTGAACATCATTGCATGTTGATTAATCACACAGCACAAATAagaGTTAGAAAAATGGGAGTGTACTTAGGTAAGTATTGTTATATAATGATAATAATGTTAGTGTTGGTGTTGGGAAAAGAAGTGAGAAGCCAGTTGTTAAAAAATGGTTATTATTCAACTTCATGTCCAAAAGCTGAGTCGATAGTTAGATCCACTGTTGAATCTCACTTTGATTCTGATCCCACAATTTCCCCTGGCTTGCTTAGGCTTCATTTCCATGACTGTTTTGTTCAGGTTTCAATTTTAATTTTTCTTTTGCTAATCTCAATCTCCTTTCTATCAATTATGCAAGTTAATTAATTGTTGAATATGACCTATTATTAGGGTTGTGATGGTTCGGTTTTAATCAAAGGGAAATCTGCGGAGCAAGCTGCTCTACCAAATCTTGGTCTAAGAGGTTTAGAAGTGATCGATGATGCTAAAGNNNNNGTTTTctATTCCCAACACAAAGGAAGACAAAA-AAGAAGTGATAATTGGAAACTATATATAGATGTAACGAATCTTATATCCAAACCAACACTAACAATTAATGTAT---CTCATCCAACAAATTAAAAGCCAAGTTGACGTAACAATTCATACttg-TCAAATCTTCTTCTATAAATTATCCCACAATGCA-------TGGTTGTTAAATTAAT-----AGAGTGGCAATGAATACAGGAATGGTGAAGTCAATGGTGTGCATTGTGCTTGCTCAATTCTCACTTGTTGCGCTATTTCCTCTATGTATTTGTTATCAAACACATCAAAGCACGAGCTCTGTAGCCTCTCTATCCCCTCAGTTTTACGACAACTCGTGCCCAAACGCACAAGCCATCGTTCAATCTTACGTCGCCAATGCATACTTGAATGACCCTCGCATGGCTGCCTCAATTCTTAGGCTCCATTTCCATGACTGTTTCGTCAATGTTTGTCAAAATCTAGTCTATTCTTCAAATATATAATG-TTTAATATAAATAAGGAGAAATGTTGTTTG--ATATATATACTTTGGTTGGTGCAGGGATGTGATGCTTCCGTACTATTGGACAGTAGTGGAACCATGGAAAGCGAGAAACGATCAAATGCAAATCGAGACTCTGCTCGAGGGTTCGAAGTCATTGACGAGATCAAGTCTGCCTTGGAaAATGAATGTCCTGAAACAGTTTCTTNNNNNtCAtgACTAtaATGCTTTAACCAATTTTCTCTTTTGATTTctaGAATCTAGACCCTTCATcGTTtgGTTCAATtgtTGAATCATAAGCTCgtGAAATTCTAGAAATGTTTTGActgATCCTATAGACTAAAGGTGAAAGTGATTGTACTTAAACAAAAAAATTAAAAAAAAAaCCTcTAATATTAACTagtACTTTTTTTtgtTgCTTtgtTATTAAAAAAATATAActcTTTATTTGGGAAAAAAATAtCTGTAACCAAAAAAATATAcgaAACAACTTAACCgTctgTAACAAATTGCCGaACCGACTAATTGAGgAGCAAGGGCAAATTGGTAATTTCGTTTAgATTTCCCGCTTCTTTCATCATCTCCAATTTCTCACTTCTCGAGgGTTAACAAATTACAATCCCAgACGAATTAgATCAgAAgAAGGAgAGAAgAAgAGAAgAGgAtGAGGTTCCTCGgagaCTACAAGTTCGCTTTACTTACTTGCTCCGTTATCGCTCTCAGCATCTACTTCGCGATTAACGTcAaATTTCGTTTCGCGAACGATTCACCGGGAACTCGTACCGGaGTTAAGGTTTCCgaGAAATCTCCCTTCAACGAcgaATTCATGTACATGTCAATCGCTgAAGATATCGATCGATCTTACCTCCACTACGATTACTACCGTGAATCTTGCCCTACCGCcGAGAAAATCATCGCGAAAGCTATCAGAGATATCTACAATGTCACACCCAGCGTAGCTCCGTCTATTATCCGTCTCCTCTTTCACGATTGCTTCATCGAGGTCAGATTTTCTGATTTCTGGCTTTCCCTTTCTTGNNNNNAAAgAATTAGAGTTGAATCAAAGTTTAACGCCTGctAAAACAATATTctATAATCACATTCATTATAAATGATTACACACTATTAATTAGGAATTAGTTTGATAGAAACGAACAAAAGAGA-AAAAACAAACCCAACATGATCTGCAATCGTCAACGCGCGAAGCCAGCTCATGACCAATCACATAACGCGGTTTTCAGTTTTGAATTGGATTACAACGTCGTCGTTTTGTCAAATTACCTCAACACTCTAGCCCCTTTCGCTGACTTCAACATCACCATTTGACTTCTCAATCCCTCTATAAGTTACTCACGTTCTCGTATCACTTTCCATGCATCTAAAACAAACTCTATCTACTAACTCGAAACACACTTGCGGTCTT-ATCTAAAACACAAACCAACAAAAAGAAAAAATGGGCTTGGTCCGATCATTTGCTTTGGTCATAGTCTTCCTTAGTTGTCTCATCGCCGTTTATGGCCAAGGTACGAGGATCGGGTTCTACTCGACTACGTGCCCTAATGCCGAGACAATTGTTCGGACCACTGTGGCATCTCACTTTGGTTCAGATCCAAAGGTTGCACCCGGGTTACTGAGAATGCACAACCATGATTGCTTTGTCCAAGGTTGTGATGGTTCGGTGCTTTTATCGGGACCTAACTCTGAAAGAACCGCTGGCGCAaACGTTAACCTCCATGGTTTTGAGGTCATTGACGATGCCAAGAGGCAGCTCGAGGCTGCATGTCCTGGTGTTGTCTCTTGTGCTGATATCTTGGCCTTAGCGGCTCGTGATTCCGTTGCTCTCGTAAGTTTATATATATACTAATTATACAACTATCAATATATCATATATAAGCAAAGAACTATGTCTt
>Hosp6 C36
GATaTAACTTtGCTAAATGTCTGATTTTGTAAGTAACTTGTGAAGAGAAAATCTTTATTTGGTAAGAGTTGTTTTCTCAATGTAGCAGTTCACTCATCATTTTCAAACTTCAACTCTCATAGAACACAAAGAGGTTAGACAGTGCAGATGCTTATGGTTGAGAAGCTTTACCTAACAATGGTACAAGGCGGTTTTGTTGGGATCACATGTGAAGTTAGGCACATGGATTCGTTCTTGGAGTTGGTACAAGGACTTCTAAAAGACAACAATGAGGTATAATAAGGACAAGTTGACTATGTCTCTCTCTTTTATCTTAACATTCTAAATTAGGATTTGGTAAACTGGGAACAGTTAGCTTTT--TGAATCTCTTCAAGTATAAAAACCCTTACCGTTTTACTACTACTATCTCATCTTAAAa-CTCCCAAGCAACA--AAAATGGCTATCTCAAAGCTTATTCCTACTCTTGTGCTCTTTGTTTTGTTCTCTTTTGATGTTAGTGTTGCTCATCCAGGTCTAGGATTTGGATGGGGAAGTAATAGTCCCATTGGAGGATCTTTTTACTCAAATCTTTACCCACAATTTTACCAGTTCTCTTGTCCACAAGCTGATGAGATTGTTATGACGGTGCTCGAAAAAGCCATAGCTAAAGAACCAAGAATGGCAGCATCTTTACTCAGACTTCACTTCCACGACTGCTTCGTTCAGGTAAAAGTATCTTTACCTATTTTTGTTTTCCCTTTaTGTGTCTCTTAAGCTTAAcaCTTATACACTACacTCTGTGTGTAAAcAgggCTGTGATGCATCAATCTTGTTGGATGATAGTGCAACCATAAGAAGTGAAAAGAATGCTGGACCAAACAAGAACTCNNNNNTAAACTTTGAGGATATAGCAAAGAAGCTTtAAGTAAAGCAAACGAATCATTAATATTTTGGGAGGATGTATATATATATTTGAAGTTGTTGTTGTTGTTGTT---------TAAAACTGTTTTTTTTTTCT--TGTAATTAAGGTTGAAACAGATTTTGAAAGGACGTTAGCACGAAACTCGTAAATAACGCATGTTTATTTTCCAAATAAATTTATAATAAAACTATTATACATCAAAACCCATTAATTCATCATAGTGGCAACCAAGTGTATATAGCAATATAAATCAATTTTTTAAAAACAACTTCTGTAAACAAAAGGAAAGTGAAGGCACTATGTGTCCCCACACGGTTCCATTGAGACAAAGGCATATGTATGTGTGTGAGTATAAATATAAGTTGGTTCTTGAACATCATTGCATGTTGATTAATCACACAGCACAAATAAGAGTTAGAAAAATGGGAGTGTACTTAGGTAAGTATTGTTATATAATGATAATAATGTTAGTGTTGGTGTTGGGAAAAGAAGTGAGAAGCCAGTTGTTAAAAAATGGTTATTATTCAACTTCATGTCCAAAAGCTGAGTCGATAGTTAGATCCACTGTTGAATCTCACTTTGATTCTGATCCCACAATTTCCCCTGGCTTGCTTAGGCTTCATTTCCATGACTGTTTTGTTCAGGTTTCAATTTTAATTTTTCTTTTGCTAATCTCAATCTCCTTTCTATCAATTATGCAAGTTAATTAATTGTTGAATATGACCTATTATTAGGGTTGTGATGGTTCGGTTTTAATCAAAGGGAAATCTGCGGAGCAAGCTGCTCTACCAAATCTTGGTCTAAGAGGTTTAGAAGTGATCGATGATGCTAAAGNNNNNGTTTTCtattCcCaACACAAAGGAAGACAAAA-AAGAAGTGATAATTGGAAACTATAtatAGATgTAACGAATCTTATATCCAAACCAACACTAACAATTAATGTAT---CTCATCCAACAAATTAAAAGCCAAGTTGACGTAACAATTCATACTTG-TCAAATCTTCTTCTATAAATTATCCCACAATGCA-------TGGTTGTTAAATTAAT-----AGAGTGGCAATGAATACAGGAATGGTGAAGTCAATGGTGTGCATTGTGCTTGCTCAATTCTCACTTGTTGCGCTATTTCCTCTATGTATTTGTTATCAAACACATCAAAGCACGAGCTCTGTAGCCTCTCTATCCCCTCAGTTTTACGACAACTCGTGCCCAAACGCACAAGCCATCGTTCAATCTTACGTCGCCAATGCATACTTGAATGACCCTCGCATGGCTGCCTCAATTCTTAGGCTCCATTTCCATGACTGTTTCGTCAATGTTTGTCAAAATCTAGTCTATTCTTCAAATATATAATG-TTTAATATAAATAAGGAGAAATGTTGTTTG--ATATATATACTTTGGTTGGTGCAGGGATGTGATGCTTCCGTACTATTGGACAGTAGTGGAACCATGGaAAGCGAGAAACGATCAAATGCAAATCGAGACTCTGCTCGAGGgtTCGAAGTCATTGACGAGATCAAGTCTGCCTTGgaAaATGAATGTCCTGAAACAGTTTCTTNNNNNTCATGACTATAATGCTTTAACCAATTTTCTCTTTTGATTTCTAGAATCTAGACCCTTCATCGTTTGGTTCAATTGTTGAATCATAAGCTCGTGAAATTCTAGAAATGTTTTGACTGATCCTATAGACTAAAGGTGAAAGTGATTGTACTTAAACAAAAAAATTAAAAAAAAAACCTCTAATATTAACTAGTACTTTTTTTTGTTGCTTTGTTATTAAAAAAATATAACTCTTTATTTGGGAAAAAAATATCTGTAACCAAAAAAATATACGAAACAACTTAACCGTCTGTAACAAATTGCCGAACCGACTAATTGAGGAGCAAGGGCAAATTGGTAATTTCGTTTAgATTTCCCGCTTCTTTCATCATCTCCAATTTCTCACTTCTCGAGgGTTAACAAATTACAATCCCAgACGAATTAgATCAgAAgAAGGAgAGAAgAAgAGAAgAGGATGAGGTTCCTCGgAgACTACAAGTTCGCTTTACTTACTTGCTCCGTTATCGCTCTCAGCATCTACTTCGCGATTAACGTCAAATTTCGTTTCGCGAACGATTCACCGGGAACTCGTACCGGAGTTAAGGTTTCCGAGAAATCTCCCTTCAACGACGAATTCATGTACATGTCAATCGCTgAAGATATCGATCGATCTTACCTCCACTACGATTACTACCGTGAATCTTGCCCTACCGCCGAGAAAATCATCGCGAAAGCTATCAGAGATATCTACAATGTCACACCCAGCGTAGCTCCGTCTATTATCCGTCTCCTCTTTCACGATTGCTTCATCGAGGTCAGATTTTCTGATTTCTGGCTTtCCCTTTCTTGNNNNNAAAgAATTAGAGTTGAATCAAAGTTTAACGCCTGCTAAAACAATATTCTATAATCACATTCATTATAAATGATTACACACTATTAATTAGGAATTAGTTTGATAGAAACGAACAAAAGAGA-AAAAACAAACCCAACATGATCTGCAATCGTCAACGCGCGAAGCCAGCTCATGACCAATCACATAACGCGGTTTTCAGTTTTGAATTGGATTACAACGTCGTCGTTTTGTCAAATTACCTCAACACTCTAGCCCCTTTCGCTGACTTCAACATCACCATTTGACTTCTCAATCCCTCTATAAGTTACTCACGTTCTCGTATCACTTTCCATGCATCTAAAACAAACTCTATCTACTAACTCGAAACACACTTGCGGTCTT-ATCTAAAACACAAACCAACAAAAAGAAAAAATGGGCTTGGTCCGATCATTTGCTTTGGTCATAGTCTTCCTTAGTTGTCTCATCGCCGTTTATGGCCAAGGTACGAGGATCGGGTTCTACTCGACTACGTGCCCTAATGCCGAGACAATTGTTCGGACCACTGTGGCATCTCACTTTGGTTCAGATCCAAAGGTTGCACCCGGGTTACTGAGAATGCACAACCATGATTGCTTTGTCCAAGGTTGTGATGGTTCGGTGCTTTTATCGGGACCTAACTCTGAAAGAACCGCTGGCGCAAACGTTAACCTCCATGGTTTTGAGGTCATTGACGATGCCAAGAGGCAGCTCGAGGCTGCATGTCCTGGTGTTGTCTCTTGTGCTGATATCTTGGCCTTAGCGGCTCGTGATTCCGTTGCTCTCGTAAGTTTATATATATACTAATTATACAACTATCAATATATCATATATAAGCAAAGAACTATGTCTT
>Hosp4 C36
GATATAACTTtGCTAAATGTCTGATTTTGTAAGTAaCTTGTGAAGAGAAAaTCTTTATTTGGTAAGAGTTGTTTTCTCAATGTAGCAGTTCACTCATCATTTTCAAACTTCAACTCTCATAGAACACAAAGAGGTTAGACAGTGCAGATGCTTATGGTTGAGAAGCTTTACCTAACAATGGTACAAGGCGGTTTTGTTGGGATCACATGTGAAGTTAGGCACATGGATTCGTTCTTGGAGTTGGTACAAGGACTTCTAAAAGACAACAATGAGGTATAATAAGGACAAGTTGACTATGTCTCTCTCTTTTATCTTAACATTCTAAATTAGGATTTGGTAAACTGGGAACAGTTAGCTTTT--TGAATCTCTTCAAGTATAAAAACCCTTACCGTTTTACTACTACTATCTCATCTTAAAa-CTCCCAAGCAACA--AAAATGGCTATCTCAAAGCTTATTCCTACTCTTGTGCTCTTTGTTTTGTTCTCTTTTGATGTTAGTGTTGCTCATCCAGGTCTAGGATTTGGATGGGGAAGTAATAGTCCCATTGGAGGATCTTTTTACTCAAATCTTTACCCACAATTTTACCAGTTCTCTTGTCCACAAGCTGATGAGATTGTTATGACGGTGCTCGAAAAAGCCATAGCTAAAGAACCAAGAATGGCAGCATCTTTACTCAGACTTCACTTCCACGACTGCTTCGTTCAGGTAAAAGTATCTTTACCTATTTTTGTTTTCCCTTTATGTGTCTCTTAAGCTTAACACTTATACACTACACTCTGTGTGTAAACAGGGCTGTGATGCATCAATCTTGTTGGATGATAGTGCAACCATAAGAAGTGAAAAGAATGCTGGACCAAACAAGAACTCNNNNNTAAACTTTGAGGATATAGCAAAGAAGCTTTAAGTAAAGCAAACGAATCATTAATATTTTGGGAGGATGTATATATATATTTGAAGTTGTTGTTGTTGTTGTT---------TAAAACTGTTTTTTTTTTCT--TGTAATTAAGGTTGAAACAgATTTTGAAAGGACGTTAGCACGAAACTCGTAAATAACGCATGTTTATTTTCCAAATAAATTTATAATAAAACTATTATACATCAAAACCCATTAATTCATCATAGtGGCAACCAAGTGTATATAGCAATATAAATCAATTTTTTAAAAACAACTTCTGTAAACAAAAGGAAAGTGAAGGCACTATGTGTCCCCACACGGTTCCATTGAGACAAAGGCATATGTATGTGtGTGAGtATAAATATAAGTTGGTTCTTGAACATCATTGCATGTTGATTAATCaCACAGCACAAATAAGAGTTAGAAAAATGGGAGtGTACTTAGGTAAGTATTGTTATATAATGATAAtAATGTTAGTGTTGGTGTTGGGAAAAGAAGTGAGAAGCCAGTTGTTAAAAAATGGTTATTATTCAACTTCATGTCCAAAAGCTGAGTCGATAGTTAGATCCACTGTTGAATCTCACTTTGATTCTGATCCCACAATTTCCCCTGGCTTGCTTAGGCTTCATTTCCATGACTGTTTTGTTCAGGTTTCAATTTTAATTTTTCTTTTGCTAATCTCAATCTCCTTTCTATCAATTATGCAAGTTAATTAATTGTTGAATATGACCTATTATTAGGGTTGTGATGGTTCGGTTTTAATCAAAGGGAAATCTGCGGAGCAAGCTGCTCTACCAAATCTTGGTCTAAGAGGTTTAGAAGTGATCGATGATGCTAAAGNNNNNgTTTTCTATTCCcaACACAaagGAAGACAAAA-AAGAAGTGATAATTGGAAACtaTATATAGATGtAACGAATCTTATATCCAAACCAACACTAACaatTAATGTAT---CTCATCCAACAAATTAAAAGCCAAGTTGACGTAACAATTCATACTTG-TCAAATCTTCTTCTATAAATTATCCCACAATGCA-------TGGTTGTTAAATTAAT-----AGAGTGGCAAtgaATACAGGaATGGTGaAgTCAATGGTGTGCATTGTGCTtgCTCAATTCTCACTTGTTGCGCTATTTCCTCTATGTATTTGTTATCAAACACATCAAAGCACGAGCTCTGTAGCCTCTCTATCCCCTCAGTTTTACGACAACTCGTGCCCAAACGCACAAGCCATCGTTCAATCTTACGTCGCCAATGCATACTTGAATGACCCTCGCATGGCTGCCTCAATTCTTAGGCTCCATTTCCATGACTGTTTCGTCAATGTTTGTCAAAATCTAgtCTATTCTTCAAATATATAATG-TTTAATATAAATAAGGAGAAATGTTGTTTG--ATATATATACTTTGGTTGGTGCagGGATGTGATGCTTCCGTACTATTGGACAGTAGTGGAACCATGGAAAGCGAGAaaCGATCAAATGCAAATCGAGACTCTGCTCGAGGgttcGAAGTCATTGacGAGATCAAGTCTGCCTTggaaaaTGAATGTCCTGAAACAGTTTCTTNNNNNTcATGACTATAATGCTTTAACCAATTTTCTCTTTTGATTTCTAGAATCTAGACCCTTCATCGTTTGGTTCAATTGTTGAATCATAAGCTCGTGAAATTCTAGAAATGTTTTGACTGATCCTATAGACTAAAGGTGAAAGTGATTGTACTTAAACAAAAAAATTAAAAAAAAAACCTCTAATATTAACTAGTACTTTTTTTTGTTGCTTTGTTATTAAAAAAATATAACTCTTTATTTGGGAAAAAAATATCTGTAACCAAAAAAATATACGAAACAACTTAACCGTCTGTAACAAATTGCCGAACCGACTAATTGAGGAGCAAGGGCAAATTGGTAATTTCGTTTAgATTTCCCGCTTCTTTCATCATCTCCAATTTCTCACTTCTCGAGgGTTAACAAATTACAATCCCAgACGAATTAgATCAgAAgAAGGAgAGAAgAAgAGAAgAGGATGAGGTTCCTCGgAgACTACAAGTTCGCTTTACTTACTTGCTCCGtTATCGCTCTCAGCATCTACTTCGCGATTAACGTCAAATTTCGTTTCGCGAACGATTCACCGGGAACTCGTACCGGAGTTAAGGTTTCCGAGAAATCTCCCTTCaACGACGAATTCATGTACATGTCAATCGCTgAAGATATCGATCGATCTTACCTCCACTACGATTACTACCGTGAATCTTGCCCTACCGCCGAGAAAATCATCGCGAAAGCTATCAGAGATATCTACAATGTCACACCCAGcGTAGCTCCGTCTATtATCCgTCTCcTCTTTCAcgATTGCTTcATCGAgGTCAGaTTTTCTGATTtCTGGcTTtCCCTTTCTTGNNNNNAAAgAATTAGAGTTGAATCAAAGTTTAACGCCTGCTAAAACAATATTCTATAATCACATTCATTATAAATGATTACACACTATTAATTAGGAATTAGTTTGATAGAAACGAACAAAAGAGA-AAAAACAAACCCAACATGATCTGCAATCGTCAACGCGCGAAGCCAGCTCATGACCAATCACATAACGCGGTTTTCAGTTTTGAATTGGATTACAACGTCGTCGTTTTGTCAAATTACCTCAACACTCTAGCCCCTTTCGCTGACTTCAACATCACCATTTGACTTCTCAATCCCTCTATAAGTTACTCACGTTCTCGTATCACTTTCCATGCATCTAAAACAAACTCTATCTACTAACTCGAAACACACTTGCGGTCTT-ATCTAAAACACAAACCAACAAAAAGAAAAAATGGGCTTGGTCCGATCATTTGCTTTGGTCATAGTCTTCCTTAGTTGTCTCATCGCCGTTTATGGCCAAGGTACGAGGATCGGGTTCTACTCGACTACGTGCCCTAATGCCGAGACAATTGTTCGGACCACTGTGGCATCTCACTTTGGTTCAGATCCAAAGGTTGCACCCGGGTTACTGAGAATGCACAACCATGATTGCTTTGTCCAAGGTTGTGATGGTTCGGTGCTTTTATCGGGACCTAACTCTGAAAGAACCGCTGGCGCAAACGTTAACCTCCATGGTTTTGAGGTCATTGACGATGCCAAGAGGCAGCTCGAGGCTGCATGTCCTGGTGTTGTCTCTTGTGCTGATATCTTGGCCTTAGCGGCTCGTGATTCCGTTGCTCTCGTAAGTTTATATATATACTAATTATACAACTATCAATATATCATATATAAGCAAAGAACTATGTCTT
>Hosp5 C36
GATATAACTTTGCTAAATGTCTGATTTTGTAAGTAACTTGTGAAGAGAAAATCTTTATTTGGTAAGAGTTGTTTTCTCAATGTAGCAGTTCACTCATCATTTTCAAACTTCAACTCTCATAGAACACAAAGAGGTTAGACAGTGCAGATGCTTATGGTTGAGAAGCTTTACCTAACAATGGTACAAGGCGGTTTTGTTGGGATCACATGTGAAGTTAGGCACATGGATTCGTTCTTGGAGTTGGTACAAGGACTTCTAAAAGACAACAATGAGGTATAATAAGGACAAGTTGACTATGTCTCTCTCTTTTATCTTAACATTCTAAATTAGGATTTGGTAAACTGGGAACAGTTAGCTTTT--TGAATCTCTTCAAGTATAAAAACCCTTACCGTTTTACTACTACTATCTCATCTTAAAa-CTCCCAAGCAACA--AAAATGGCTATCTCAAAGCTTATTCCTACTCTTGTGCTCTTTGTTTTGTTCTCTTTTGATGTTAGTGTTGCTCATCCAGGTCTAGGATTTGGATGGGGAAGTAATAGTCCCATTGGAGGATCTTTTTACTCAAATCTTTACCCACAATTTTACCAGTTCTCTTGTCCACAAGCTGATGAGATTGTTATGACGGTGCTCGAAAAAGCCATAGCTAAAGAACCAAGAATGGCAGCATCTTTACTCAGACTTCACTTCCACGACTGCTTCGTTCAGGTAAAAGTATCTTTACCTATTTTTGTTTTCCCTTTATGTGTCTCTTAAGCTTAACACTTATACACTACACTCTGTGTGTAAACAGGGCTGTGATGCATCAATCTTGTTGGATGATAGTGCAACCATAAGAAGTGAAAAGAATGCTGGACCAAACAAGAACTCNNNNNTaAACTTTGAGGATATAGCAAAGAAGCTTTAAGTAAAGCAAACGAATCATTAATATTTTGGGAGGATGTATATATATaTTTGAAGTTGTTGTTGTTGTTGTT---------TAAAACTGTTTTTTTTTTCT--TGTAATTAAGGTTGAAACAGATTTTGAAAGGACGTTAGCACGAAACTCGTAAATAACGCATGTTTATTTTCCAAATAAATTTATAATAAAACTATTATACATCAAAACCCATTAATTCATCATAGTGGCAACCAAGTGTATATAGCAATATAAATCAATTTTTTAAAAACAACTTCTGTAAACAAAAGGAAAGTGAAGGCACTATGTGTCCCCACACGGTTCCATTGAGACAAAGGCATATGTATGTGTGTGAGTATAAATATAAGTTGGTTCTTGAACATCATTGCATGTTGATTAATCACACAGCACAAATAAGAGTTAGAAAAATGGGAGTGTACTTAGGTAAGTATTGTTATATAATGATAATAATGTTAGTGTTGGTGTTGGGAAAAGAAGTGAGAAGCCAGTTGTTAAAAAATGGTTATTATTCAACTTCATGTCCAAAAGCTGAGTCGATAGTTAGATCCACTGTTGAATCTCACTTTGATTCTGATCCCACAATTTCCCCTGGCTTGCTTAGGCTTCATTTCCATGACTGTTTTGTTCAGGTTTCAATTTTAATTTTTCTTTTGCTAATCTCAATCTCCTTTCTATCAATTATGCAAGTTAATTAATTGTTGAATATGACCTATTATTAGGGTTGTGATGGTTCGGTTTTAATCAAAGGGAAATCTGCGGAGCAAGCTGCTCTACCAAATCTTGGTCTAAGAGGTTTAGAAGTGATCGATGATGCTAAAGNNNNNGTTTTCTATTCCCaACACAAAGGAAGACAAAA-AAGAAGTGATAATTGGAAACTATATATAGATGTAACGAATCTTATATCCAAACCAACACTAACAATTAATGTAT---CTCATCCAACAAATTAAAAGCCAAGTTGACGTAACAATTCATACTTG-TCAAATCTTCTTCTATAAATTATCCCACAATGCA-------TGGTTGTTAAATTAAT-----AGAGTGGCAAtgaATACAGGAATGGTGAAGTCAATGGTGTGCATTGTGCTTGCTCAATTCTCACTTGTTGCGCTATTTCCTCTATGTATTTGTTATCAAACACATCAAAGCACGAGCTCTGTAGCCTCTCTATCCCCTCAGTTTTACGACAACTCGTGCCCAAACGCACAAGCCATCGTTCAATCTTACGTCGCCAATGCATACTTGAATGACCCTCGCATGGCTGCCTCAATTCTTAGGCTCCATTTCCATGACTGTTTCGTCAATGTTTGTCAAAATCTAGTCTATTCTTCaaATATATAATG-TTTAATATAAATAAGGAGAAATGTTGTTTG--ATATATATACTTTGGTTGGTGCAGGGATGTGATGCTTCCGTACTATTGGACAGTAGTGGAACCATGGAAAGCGAGAAACGATcaaATGCAAATCGAGACTCTGCTCGAGGGTTCGAAGTCATTGACGAgaTCAAGTCTGCCTTGGAaaATGAATGTCCTGAAACAGTTTCTTNNNNNTCATGACTATAAtGCTTTAACCAATTTTCTCTTTTGATTTCTAGAATCTAGACCCTTCATCGTTTGGTTCAATTGTTGAATCATAAGCTCGTGAAATTCTAGAAATGTTTTGACTGATCCTATAGACTAAAGGTGAAAGTGATTGTACTTAAACAAAAAAATTAAAAAAAAAACCTCTAATATTAACTAGTACTTTTTTTTGTTGCTTTGTTATTAAAAAAATATAACTCTTTATTTGGGAAAAAAATATCTGTAACCAAAAAAATATACGAAACAACTTAACCGTCTGTAACAAATTGCCGAACCGACTAATTGAGGAGCAAGGGCAAATTGGTAATTTCGTTTAgATTTCCCGCTTCTTTCATCATCTCCAATTTCTCACTTCTCGAGgGTTAACAAATTACAATCCCAgACGAATTAgATCAgAAgAAGGAgAGAAgAAgAGAAgAGGATGAGGTTCCTCGgAgACTACAAGTTCGCTTTACTTACTTGCTCCGTTATCGCTCTCAGCATCTACTTCGCGATTAACGTCAAATTTCGTTTCGCGAACGATTCACCGGGAACTCGTACCGGAGTTAAGGTTTCCGAGAAATCTCCCTTCAACGACGAATTCATGTACATGTCAATCGCTgAAGATATCGATCGATCTTACCTCCACTACGATTACTACCGTGAATCTTGCCCTACCGCCGAGAAAATCATCGCGAAAGCTATCAGAGATATCTACAATGTCACACCcAGCGTAGCTCCGTCTATTATCCGTCTCCTCTTTCACGATTGCTTCATCGAGGTCAGATTTTCTGATTTCTGGCTTtCCCTTTCTTGNNNNNAAAgAATTAGAGTTGAATCAAAGTTTAACGCCTGCTAAAACAATATTCTATAATCACATTCATTATAAATGATTACACACTATTAATTAGGAATTAGTTTGATAGAAACGAACAAAAGAGA-AAAAACAAACCCAACATGATCTGCAATCGTCAACGCGCGAAGCCAGCTCATGACCAATCACATAACGCGGTTTTCAGTTTTGAATTGGATTACAACGTCGTCGTTTTGTCAAATTACCTCAACACTCTAGCCCCTTTCGCTGACTTCAACATCACCATTTGACTTCTCAATCCCTCTATAAGTTACTCACGTTCTCGTATCACTTTCCATGCATCTAAAACAAACTCTATCTACTAACTCGAAACACACTTGCGGTCTT-ATCTAAAACACAAACCAACAAAAAGAAAAAATGGGCTTGGTCCGATCATTTGCTTTGGTCATAGTCTTCCTTAGTTGTCTCATCGCCGTTTATGGCCAAGGTACGAGGATCGGGTTCTACTCGACTACGTGCCCTAATGCCGAGACAATTGTTCGGACCACTGTGGCATCTCACTTTGGTTCAGATCCAAAGGTTGCACCCGGGTTACTGAGAATGCACAACCATGATTGCTTTGTCCAAGGTTGTGATGGTTCGGTGCTTTTATCGGGACCTAACTCTGAAAGAACCGCTGGCGCAAACGTTAACCTCCATGGTTTTGAGGTCATTGACGATGCCAAGAGGCAGCTCGAGGCTGCATGTCCTGGTGTTGTCTCTTGTGCTGATATCTTGGCCTTAGCGGCTCGTGATTCCGTTGCTCTCGTAAGTTTATATATATACTAATTATACAACTATCAATATATCATATATAAGCAAAGAACTATGTCTT
>Hosp9 C36
GATATAACTTtGCTAAATGTCTGATTTTGTAAGTAACTTGTGAAGAGAAAATCTTTATTTGGTAAGAGTTGTTTTCTCAATGTAGCAGTTCACTCATCATTTTCAAACTTCAACTCTCATAGAACACAAAGAGGTTAGACAGTGCAGATGCTTATGGTTGAGAAGCTTTACCTAACAATGGTACAAGGCGGTTTTGTTGGGATCACATGTGAAGTTAGGCACATGGATTCGTTCTTGGAGTTGGTACAAGGACTTCTAAAAGACAACAATGAGGTATAATAAGGACAAGTTGACTATGTCTCTCTCTTTTATCTTAACATTCTAAATTAGGATTTGGTAAACTGGGAACAGTTAGCTTTT--TGAATCTCTTCAAGTATAAAAACCCTTACCGTTTTACTACTACTATCTCATCTTAAAa-CTCCCAAGCAACA--AAAATGGCTATCTCAAAGCTTATTCCTACTCTTGTGCTCTTTGTTTTGTTCTCTTTTGATGTTAGTGTTGCTCATCCAGGTCTAGGATTTGGATGGGGAAGTAATAGTCCCATTGGAGGATCTTTTTACTCAAATCTTTACCCACAATTTTACCAGTTCTCTTGTCCACAAGCTGATGAGATTGTTATGACGGTGCTCGAAAAAGCCATAGCTAAAGAACCAAGAATGGCAGCATCTTTACTCAGACTTCACTTCCACGACTGCTTCGTTCAGGTAAAAGTATCTTTACCTATTTTTGTTTTCCCTTtaTGTGTCTCTTAAGCTTAAcaCTTATACACTACacTCTGTGTGTAAAcAgggCTGTGATGCATCAATCTTGTTGGATGATAGTGCAACCATAAGAAGTGAAAAGAATGCTGGACCAAACAAGAACTcNNNNNtaAACTTTGAGGATATAGCAAAGAAGCTTTAAGTAAAGCAAACGAATCATTAATATTTTGGGAGGATGTATATATATATTTGAAGTTGTTGTTGTTGTTGTT---------TAAAACTGTTTTTTTTTTCT--TGTAATTAAGGTTGAAACAGATTTTGAAAGGACGTTAGCACGAAACTCGTAAATAACGCATGTTTATTTTCCAAATAAATTTATAATAAAACTATTATACATCAAAACCCATTAATTCATCATAGTGGCAACCAAGTGTATATAGCAATATAAATCAATTTTTTAAAAACAACTTCTGTAAACAAAAGGAAAGTGAAGGCACTATGTGTCCCCACACGGTTCCATTGAGACAAAGGCATATGTATGTGTGTGAGTATAAATATAAGTTGGTTCTTGAACATCATTGCATGTTGATTAATCACACAGCACAAATAAGAGTTAGAAAAATGGGAGTGTACTTAGGTAAGTATTGTTATATAATGATAATAATGTTAGTGTTGGTGTTGGGAAAAGAAGTGAGAAGCCAGTTGTTAAAAAATGGTTATTATTCAACTTCATGTCCAAAAGCTGAGTCGATAGTTAGATCCACTGTTGAATCTCACTTTGATTCTGATCCCACAATTTCCCCTGGCTTGCTTAGGCTTCATTTCCATGACTGTTTTGTTCAGGTTTCAATTTTAATTTTTCTTTTGCTAATCTCAATCTCCTTTCTATCAATTATGCAAGTTAATTAATTGTTGAATATGACCTATTATTAGGGTTGTGATGGTTCGGTTTTAATCAAAGGGAAATCTGCGGAGCAAGCTGCTCTACCAAATCTTGGTCTAAGAGGTTTAGAAGTGATCGATGATGCTAAAGNNNNNGTTTTCtatTCCcaACACAAAGGAAGACAAAA-AAGAAGTGATAATTGGAAACTATATATAGATGtAACGAATCTTATATCCAAACCAACACTAACAATTAATGTAT---CTCATCCAACAAATTAAAAGCCAAGTTGACGTAACAATTCATACTTG-TCAAATCTTCTTCTATAAATTATCCCACAATGCA-------TGGTTGTTAAATTAAT-----AGAGTGGCAATGAATACAGGAATGGTGAAGTCAATGGTGTGCATTGTGCTTGCTCAATTCTCACTTGTTGCGCTATTTCCTCTATGTATTTGTTATCAAACACATCAAAGCACGAGCTCTGTAGCCTCTCTATCCCCTCAGTTTTACGACAACTCGTGCCCAAACGCACAAGCCATCGTTCAATCTTACGTCGCCAATGCATACTTGAATGACCCTCGCATGGCTGCCTCAATTCTTAGGCTCCATTTCCATGACTGTTTCGTCAATGTTTGTCAAAATCTAGTCTATTCTTCAAATATATAATG-TTTAATATAAATAAGGAGAAATGTTGTTTG--ATATATATACTTTGGTTGGTGCAGGGATGTGATGCTTCCGTACTATTGGACAGTAGTGGAACCATGGAAAGCGAGAAACGATCAAATGCAAATCGAGACTCTGCTCGAGGGTTCGAAGTCATTGACGAGATCAAGTCTGCCTTggaAAATGAATGTCCTGAAACAGTTTCTTNNNNNTCATGACTATAATGCTTTAACCAATTTTCTCTTTTGATTTCTAGAATCTAGACCCTTCATCGTTTGGTTCAATTGTTGAATCATAAGCTCGTGAAATTCTAGAAATGTTTTGACTGATCCTATAGACTAAAGGTGAAAGTGATTGTACTTAAACAAAAAAATTAAAAAAAAAACCTCTAATATTAACTAGTACTTTTTTTTGTTGCTTTGTTATTAAAAAAATATAACTCTTTATTTGGGAAAAAAATATCTGTAACCAAAAAAATATACGAAACAACTTAACCGTCTGTAACAAATTGCCGAACCGACTAATTGAGGAGCAAGGGCAAATTGGTAATTTCGTTTAgATTTCCCGCTTCTTTCATCATCTCCAATTTCTCACTTCTCGAGgGTTAACAAATTACAATCCCAgACGAATTAgATCAgAAgAAGGAgAGAAgAAgAGAAgAGGATGAGGTTCCTCGgAgACTACAAGTTCGCTTTACTTACTTGCTCCGTTATCGCTCTCAGCATCTACTTCGCGATTAACGTCAAATTTCGTTTCGCGAACGATTCACCGGGAACTCGTACCGGAGTTAAGGTTTCCGAGAAATCTCCCTTCAACGACGAATTCATGTACATGTCAATCGCTgAAGATATCGATCGATCTTACCTCCACTACGATTACTACCGTGAATCTTGCCCTACCGCCGAGAAAATCATCGCGAAAGCTATCAGAGATATCTACAATGTCACACCCAGCGTAGCTCCGTCTATTATCCGTCTCCTCtTTCACGATTGCTTCaTCGAGGtCAGAtTTTCTGATTtCTGGcTTTCCCTTTCTTGNNNNNAAAgAATTAGAGTTGAATCAAAGTTTAACGCCTGCTAAAACAATATTCTATAATCACATTCATTATAAATGATTACACACTATTAATTAGGAATTAGTTTGATAGAAACGAACAAAAGAGA-AAAAACAAACCCAACATGATCTGCAATCGTCAACGCGCGAAGCCAGCTCATGACCAATCACATAACGCGGTTTTCAGTTTTGAATTGGATTACAACGTCGTCGTTTTGTCAAATTACCTCAACACTCTAGCCCCTTTCGCTGACTTCAACATCACCATTTGACTTCTCAATCCCTCTATAAGTTACTCACGTTCTCGTATCACTTTCCATGCATCTAAAACAAACTCTATCTACTAACTCGAAACACACTTGCGGTCTT-ATCTAAAACACAAACCAACAAAAAGAAAAAATGGGCTTGGTCCGATCATTTGCTTTGGTCATAGTCTTCCTTAGTTGTCTCATCGCCGTTTATGGCCAAGGTACGAGGATCGGGTTCTACTCGACTACGTGCCCTAATGCCGAGACAATTGTTCGGACCACTGTGGCATCTCACTTTGGTTCAGATCCAAAGGTTGCACCCGGGTTACTGAGAATGCACAACCATGATTGCTTTGTCCAAGGTTGTGATGGTTCGGTGCTTTTATCGGGACCTAACTCTGAAAGAACCGCTGGCGCAAACGTTAACCTCCATGGTTTTGAGGTCATTGACGATGCCAAGAGGCAGCTCGAGGCTGCATGTCCTGGTGTTGTCTCTTGTGCTGATATCTTGGCCTTAGCGGCTCGTGATTCCGTTGCTCTCGTAAGTTTATATATATACTAATTATACAACTATCAATATATCATATATAAGCAAAGAACTATGTCTT
>Hosp3 C36
GATATAACTttGCTAAATGTCTGATTTTGTAAGTAACTTGTGAAGAGAAAATCTTTATTTGGTAAGAGTTGTTTTCTCAATGTAGCAGTTCACTCATCATTTTCAAACTTCAACTCTCATAGAACACAAAGAGGTTAGACAGTGCAGATGCTTATGGTTGAGAAGCTTTACCTAACAATGGTACAAGGCGGTTTTGTTGGGATCACATGTGAAGTTAGGCACATGGATTCGTTCTTGGAGTTGGTACAAGGACTTCTAAAAGACAACAATGAGGTATAATAAGGACAAGTTGACTATGTCTCTCTCTTTTATCTTAACATTCTAAATTAGGATTTGGTAAACTGGGAACAGTTAGCTTTT--TGAATCTCTTCAAGTATAAAAACCCTTACCGTTTTACTACTACTATCTCATCTTAAAa-CTCCCAAGCAACA--AAAATGGCTATCTCAAAGCTTATTCCTACTCTTGTGCTCTTTGTTTTGTTCTCTTTTGATGTTAGTGTTGCTCATCCAGGTCTAGGATTTGGATGGGGAAGTAATAGTCCCATTGGAGGATCTTTTTACTCAAATCTTTACCCACAATTTTACCAGTTCTCTTGTCCACAAGCTGATGAGATTGTTATGACGGTGCTCGAAAAAGCCATAGCTAAAGAACCAAGAATGGCAGCATCTTTACTCAGACTTCACTTCCACGACTGCTTCGTTCAGGTAAAAGTATCTTTACCTATTTTTGTTTTCCCTTTATGTGTCTCTTAAGCTTAACACTTATACACTACACTCTGTGTGTAAACAGGGCTGTGATGCATCAATCTTGTTGGATGATAGTGCAACCATAAGAAGTGAAAAGAATGCTGGACCAAACAAGAACTCNNNNNtaAACTTTGAGGATATAGCAAAGAAGCTTTAAGTAAAGCAAACGAATCATTAATATTTTGGGAGGATGTATATATATATTTGAAGTTGTTGTTGTTGTTGTT---------TAAAACTGTTTTTTTTTTCT--TGTAATTAAGGTTGAAACAGATTTTGAAAGGACGTTAGCACGAAACTCGTAAATAACGCATGTTTATTTTCCAAATAAATTTATAATAAAACTATTATACATCAAAACCCATTAATTCATCATAGTGGCAACCAAGTGTATATAGCAATATAAATCAATTTTTTAAAAACAACTTCTGTAAACAAAAGGAAAGTGAAGGCACTATGTGTCCCCACACGGTTCCATTGAGACAAAGGCATATGTATGTGTGTGAGTATAAATATAAGTTGGTTCTTGAACATCATTGCATGTTGATTAATCACACAGCACAAATAAGAGTTAGAAAAATGGGAGTGTACTTAGGTAAGTATTGTTATATAATGATAATAATGTTAGTGTTGGTGTTGGGAAAAGAAGTGAGAAGCCAGTTGTTAAAAAATGGTTATTATTCAACTTCATGTCCAAAAGCTGAGTCGATAGTTAGATCCACTGTTGAATCTCACTTTGATTCTGATCCCACAATTTCCCCTGGCTTGCTTAGGCTTCATTTCCATGACTGTTTTGTTCAGGTTTCAATTTTAATTTTTCTTTTGCTAATCTCAATCTCCTTTCTATCAATTATGCAAGTTAATTAATTGTTGAATATGACCTATTATTAGGGTTGTGATGGTTCGGTTTTAATCAAAGGGAAATCTGCGGAGCAAGCTGCTCTACCAAATCTTGGTCTAAGAGGTTTAGAAGTGATCGATGATGCTAAAGNNNNNGTTTTCTATTCCCAACACAAAGGAAGaCAAAA-AAGAAGTGATAATTGGAAACTATATATAGATGTAACGAATCTTATATCCAAACCAACACTAACAATTAATGTAT---CTCATCCAACAAATTAAAAGCCAAGTTGACGTAACAATTCATACTTG-TCAAATCTTCTTCTATAAATTATCCCACAATGCA-------TGGTTGTTAAATTAAT-----AGAGTGGCAATGAATACAGGAATGGTGAAGTCAATGGTGTGCATTGTGCTTGCTCAATTCTCACTTGTTGCGCTATTTCCTCTATGTATTTGTTATCAAACACATCAAAGCACGAGCTCTGTAGCCTCTCTATCCCCTCAGTTTTACGACAACTCGTGCCCAAACGCACAAGCCATCGTTCAATCTTACGTCGCCAATGCATACTTGAATGACCCTCGCATGGCTGCCTCAATTCTTAgGCTCCATTTCCATGACTGTTTCGTCAATGTTTGTCAAAATCTAGTCTATTCTTCAAATATATAATG-TTTAATATAAATAAGGAGAAATGTTGTTTG--ATATATATACTTTGGTTGGTGCAGGGATGTGATGCTTCCGTACTATTGGACAGTAGTGGAACCATGGAAAGCGAGAAACGATCAAATGCAAATCGAGACTCTGCTCGAGGGTTCGAAGTCATTGACGAGATCAAGTCTGCCTTGGAAAATGAATGTCCTGAAACAGTTTCTTNNNNNTCATGACTATAATGCTTTAACCAATTTTCTCTTTTGATTTCTAGAATCTAGACCCTTCATCGTTTGGTTCAATTGTTGAATCATAAGCTCGTGAAATTCTAGAAATGTTTTGACTGATCCTATAGACTAAAGGTGAAAGTGATTGTACTTAAACAAAAAAATTAAAAAAAAAACCTCTAATATTAACTAGTACTTTTTTTTGTTGCTTTGTTATTAAAAAAATATAACTCTTTATTTGGGAAAAAAATATCTGTAACCAAAAAAATATACGAAACAACTTAACCGTCTGTAACAAATTGCCGAACCGACTAATTGAGGAGCAAGGGCAAATTGGTAATTTCGTTTAgATTTCCCGCTTCTTTCATCATCTCCAATTTCTCACTTCTCGAGgGTTAACAAATTACAATCCCAgACGAATTAgATCAgAAgAAGGAgAGAAgAAgAGAAgAGGATGAGGTTCCTCGgAgACTACAAGTTCGCTTTACTTACTTGCTCCGTTATCGCTCTCAGCATCTACTTCGCGATTAACGTCAAATTTCGTTTCGCGAACGATTCACCGGGAACTCGTACCGGAGTTAAGGTTTCCGAGAAATCTCCCTTCAACGACGAATTCATGTACATGTCAATCGCTgAAGATATCGATCGATCTTACCTCCACTACGATTACTACCGTGAATCTTGCCCTACCGCCGAGAAAATCATCGCGAAAGCTATCAGAGATATCTACAATGTCACACCCAGCGTAGCTCCGTCTATTATCCGTCTCCTCTTTCACGATTGCTTCATCGAGGTCAGATTTTCTGATTTCTGGCTTTCCCTTTCTTGNNNNNAAAgAATTAGAGTTGAATCAAAGTTTAACGCCTGCTAAAACAATATTCTATAATCACATTCATTATAAATGATTACACACTATTAATTAGGAATTAGTTTGATAGAAACGAACAAAAGAGA-AAAAACAAACCCAACATGATCTGCAATCGTCAACGCGCGAAGCCAGCTCATGACCAATCACATAACGCGGTTTTCAGTTTTGAATTGGATTACAACGTCGTCGTTTTGTCAAATTACCTCAACACTCTAGCCCCTTTCGCTGACTTCAACATCACCATTTGACTTCTCAATCCCTCTATAAGTTACTCACGTTCTCGTATCACTTTCCATGCATCTAAAACAAACTCTATCTACTAACTCGAAACACACTTGCGGTCTT-ATCTAAAACACAAACCAACAAAAAGAAAAAATGGGCTTGGTCCGATCATTTGCTTTGGTCATAGTCTTCCTTAGTTGTCTCATCGCCGTTTATGGCCAAGGTACGAGGATCGGGTTCTACTCGACTACGTGCCCTAATGCCGAGACAATTGTTCGGACCACTGTGGCATCTCACTTTGGTTCAGATCCAAAGGTTGCACCCGGGTTACTGAGAATGCACAACCATGATTGCTTTGTCCAAGGTTGTGATGGTTCGGTGCTTTTATCGGGACCTAACTCTGAAAGAACCGCTGGCGCAAACGTTAACCTCCATGGTTTTGAGGTCATTGACGATGCCAAGAGGCAGCTCGAGGCTGCATGTCCTGGTGTTGTCTCTTGTGCTGATATCTTGGCCTTAGCGGCTCGTGATTCCGTTGCTCTCGTAAGTTTATATATATACTAATTATACAACTATCAATATATCATATATAAGCAAAGAACTATGTCTT
>Hosp11 C36
GATATAACTTtGCTAAATGTCTGATTTTGTAAGTAACTTGTGAAGAGAAAATCTTTATTTGGTAAGAGTTGTTTTCTCAATGTAGCAGTTCACTCATCATTTTCAAACTTCAACTCTCATAGAACACAAAGAGGTTAGACAGTGCAGATGCTTATGGTTGAGAAGCTTTACCTAACAATGGTACAAGGCGGTTTTGTTGGGATCACATGTGAAGTTAGGCACATGGATTCGTTCTTGGAGTTGGTACAAGGACTTCTAAAAGACAACAATGAGGTATAATAAGGACAAGTTGACTATGTCTCTCTCTTTTATCTTAACATTCTAAATTAGGATTTGGTAAACTGGGAACAGTTAGCTTTT--TGAATCTCTTCaAGTATAAAAACCCTTACCGTTTTACTACTACTATCTCATCTTAAAa-CTCCCAAGCAACA--AAAATGGCTATCTCAAAGCTTATTCCTACTCTTGTGCTCTTTGTTTTGTTCTCTTTTGATGTTAGTGTTGCTCATCCAGGtCTAGGATTTGGATGGGGAAGTAATAGTCCCATTGGAGGATCTTTTTACTCAAATCTTTACCCACAATTTTACCAGTTCTCTTGTCCACAAGCTGATGAGATTGTTATGACGGTGCTCGAAAAAGCCATAGCTAAAGAACCAAGAATGGCAGCATCTTTACTCAGACTTCaCTTCCACGACTGCTTCGTTCAGGTAAAaGTATCTTTACCTATTTTTGTTTTCCCTTTATGTGTCTCTTAAGCTTAACACTTATACACTACACTCTGTGTGTAAACAGGGCTGTGATGCATCAATCTTGTTGGATGATAGTGCAACCATAAGAAGTGAAAAGAATGCTGGACCAAACAAGAACTcNNNNNTAAACTTTGAGGATATAGCAAAGAAGCTTTAAGtAAAGCAAACGAATCATTAATATTTTGGGAGGATGTATATATATATTTGAAGTTGTTGTTGTTGTTGTT---------tAAAACTGTTTTTTTTTtCT--TGtAATTAAGGTTGAAACagaTTTTGAAAGGACGTTAGCACGAAACTcgtAAATAACGCATGTTTATTTTCCAAATAAATTTATAATAAAACTATTATACATCAAAACCCATTAATTCATCATAGTGGCAACCAAgtgtATATAGCAATATAAATCAATTTTTTAAAAACAACTTCTGTAAACAAAAGGAAAGTGAAGGCACTATGTgtccCCaCACGGTTCCATTGagaCAAAGGCATATGTATGTGTGTGAGTATAAATATAAGTTGGTTCTTGAACATCATTGCATGTTGATTAATCACACAGCACAAATAAGAGTTAGAAAAATGGGAGTGTAcTTAGGTAAGTATTGTTATATAATGATaataATGTTAGTGTTGGTGTTGGGAAAAGAAGTGAGAAGCCAGTTGTTAAAAAATGGTTATTATTCAACTTCATGTCCAAAAGCTGAGTCGATAGTTAGATCCACTGTTGAATCTCACTTTGATTCTGATCCCACAATTTCCCCTGGCTTGCTTAGGCTTCATTTCCATGACTGTTTTGTTCAGGTTTCAATTTTAATTTTTCTTTTGCTAATCTCAATCTCCTTTCTATCAATTATGCAAGTTAATTAATTGTTGAATATGACCTATTATTAGGGTTGTGATGGTTCGGTTTTAATCAAAGGGAAATCTGCGGAGCAAGCTGCTCTACCAAATCTTGGTCTAAGAGGTTTAGAAGTGATCGATGATGCTAAAGNNNNNGTTTTCTATTCCCAACACAAAGGAAGaCAAAA-AaGAAGTGATAATTGGAAACTATATATAGATGtAACGAATCTTATATCCAAACCAACACTAACAATTAATGTAT---CTCATCCAACAAATTAAAAGCCAAGTTGACGTAACAATTCATACTTG-TCAAATCTTCTTCTATAAATTATCCCACAATGCA-------TGGTTGTTAAATTAAT-----AGAGTGGCAAtgaATACAGGAATGGTGAAGTCAATGGTGTGCATTGTGCTTGCTCAATTCTCACTTGTTGCGCTATTTCCTCTATGTATTTGTTATCAAACACATCAAAGCACGAGCTCTGTAGCCTCTCTATCCCCTCAGTTTTACGACAACTCGTGCCCAAACGCACAAGCCATCGTTCAATCTTACGTCGCCAATGCATACTTGAATGACCCTCGCATGGCTGCCTCAATTCTTAGGCTCCATTTCCATGACTGTTTCGTCAATGTTTGTCAAAATCTAGTCTATTCTTCAAATATATAATG-TTTAATATAAATAAGGAGAAATGTTGTTTG--ATATATATACTTTGGTTGGTGCAGGGATGTGATGCTTCCGTACTATTGGACAGTAGTGGAACCatggaAAGCGAGaaACGATCAAATGCAAATCGAGactCTGCTCGAGGGTTCGAAGTCATTGACGAGATCAAGTCTGCCTTggAAAATGAATGTCCTGAAAcaGTTTcttNNNNNTCATGACTATAATGCTTTAACCAATTTTCTCTTTTGATTTCTAGAATCTAGACCCTTCATCGTTTGGTTCAATTGTTGAATCATAAGCTCGTGAAATTCTAGAAATGTTTTGACTGATCCTATAGACTAAAGGTGAAAGTGATTGTACTTAAACAAAAAAATTAAAAAAAAAACCTCTAATATTAACTAGTACTTTTTTTTGTTGCTTTGTTATTAAAAAAATATAACTCTTTATTTGGGAAAAAAATATCTGTAACCAAAAAAATATACGAAACAACTTAACCGTCTGTAACAAATTGCCGAACCGACTAATTGAGGAGCAAGGGCAAATTGGTAATTTCGTTTAgATTTCCCGCTTCTTTCATCATCTCCAATTTCTCACTTCTCGAGgGTTAACAAATTACAATCCCAgACGAATTAgATCAgAAgAAGGAgAGAAgAAgAGAAgAGGATGAGGTTCCTCGgAgACTACAAGTTCGCTTTACTTACTTGCTCCGTTATCGCTCTCAGCATCTACTTCGCGATTAACGTCAAATTTCGTTTCGCGAACGATTCACCGGGAACTCGTACCGGAGTTAAGGTTTCCGAGAAATCTCCCTTCAACGACGAATTCATGTACATGTCAATCGCTgAAGATATCGATCGATCTTACCTCCACTACGATTACTACCGTGAATCTTGCCCTACCGCCGAGAAAATCATCGCGAAAGCTATCAGAGATATCTACAATGTCACACCCAGCGTAGCTCCGTCTATTATCCGTCTCCTCTTTCACGATTGCTTCATCGAGGTCAGATTTTCTGATTTCTGGCTtTCCCTTTCTTGNNNNNAAAgAATTAGAGTTGAATCAAAGTTTAACGCCTGCTAAAACAATATTCTATAATCACATTCATTATAAATGATTACACACTATTAATTAGGAATTAGTTTGATAGAAACGAACAAAAGAGA-AAAAACAAACCCAACATGATCTGCAATCGTCAACGCGCGAAGCCAGCTCATGACCAATCACATAACGCGGTTTTCAGTTTTGAATTGGATTACAACGTCGTCGTTTTGTCAAATTACCTCAACACTCTAGCCCCTTTCGCTGACTTCAACATCACCATTTGACTTCTCAATCCCTCTATAAGTTACTCACGTTCTCGTATCACTTTCCATGCATCTAAAACAAACTCTATCTACTAACTCGAAACACACTTGCGGTCTT-ATCTAAAACACAAACCAACAAAAAGAAAAAATGGGCTTGGTCCGATCATTTGCTTTGGTCATAGTCTTCCTTAGTTGTCTCATCGCCGTTTATGGCCAAGGTACGAGGATCGGGTTCTACTCGACTACGTGCCCTAATGCCGAGACAATTGTTCGGACCACTGTGGCATCTCACTTTGGTTCAGATCCAAAGGTTGCACCCGGGTTACTGAGAATGCACAACCATGATTGCTTTGTCCAAGGTTGTGATGGTTCGGTGCTTTTATCGGGACCTAACTCTGAAAGAACCGCTGGCGCAAACGTTAACCTCCATGGTTTTGAGGTCATTGACGATGCCAAGAGGCAGCTCGAGGCTGCATGTCCTGGTGTTGTCTCTTGTGCTGATATCTTGGCCTTAGCGGCTCGTGATTCCGTTGCTCTCGTAAGTTTATATATATACTAATTATACAACTATCAATATATCATATATAAGCAAAGAACTATGTCTT
>Hosp1 C36
GATATAACTTtGCTAAATGTCTGATTTTGTAAGTAACTTGTGAAGAGAAAATCTTTATTTGGTAAGAGTTGTTTTCTCAATGTAGCAGTTCACTCATCATTTTCAAACTTCAACTCTCATAGAACACAAAGAGGTTAGACAGTGCAGATGCTTATGGTTGAGAAGCTTTACCTAACAATGGTACAAGGCGGTTTTGTTGGGATCACATGTGAAGTTAGGCACATGGATTCGTTCTTGGAGTTGGTACAAGGACTTCTAAAAGACAACAATGAGGTATAATAAGGACAAGTTGACTATGTCTCTCTCTTTTATCTTAACATTCTAAATTAGGATTTGGTAAACTGGGAACAGTTAGCTTTT--TGAATCTCTTCAAGTATAAAAACCCTTACCGTTTTACTACTACTATCTCATCTTAAAa-CTCCCAAGCAACA--AAAATGGCTATCTCAAAGCTTATTCCTACTCTTGTGCTCTTTGTTTTGTTCTCTTTTGATGTTAGTGTTGCTCATCCAGGTCTAGGATTTGGATGGGGAAGTAATAGTCCCATTGGAGGATCTTTTTACTCAAATCTTTACCCACAATTTTACCAGTTCTCTTGTCCACAAGCTGATGAGATTGTTATGACGGTGCTCGAAAAAGCCATAGCTAAAGAACCAAGAATGGCAGCATCTTTACTCAGACTTCACTTCCACGACTGCTTCGTTCAGGTAAAaGTATCTTTACCTATTTTTGTTTTCCCTTTATGTGTCTCTTAAGCTTAACACTTATACACTACACTCTGTGTGTAAACAGGGCTGTGATGCATCAATCTTGTTGGATGATAGTGCAACCATAAGAAGTGAAAAGAATGCTGGACCAAACAAGAACTCNNNNNTAAACTTTGAGGATATAGCAAAGAAGCTTTAAGTAAAGCAAACGAATCATTAATATTTTGGGAGGATGTATATATATATTTGAAGTTGTTGTTGTTGTTGTT---------taAAActgTTTTTTTTTTCT--TGTAATTAAGGTTGAAaCAGATTTTGAAAGGACGTTAGCACGAAACTCGTAAATAACGCATGTTTATTTTCCAAATAAATTTATAATAAAACTATTATACATCAAAaCCCATTAATTCATCATAGTGGCAaCCAAGTGTATATAGCAATATAAATCAATTTTTTAAAAACAACTTCTGTAAACAAAAGGAAAGTGAAGGCACTATGTGTCCCCACACGGTTCCATTGAGACAAAGGCATATGTATGTGTGTGAGTATAAATATAAGTTGGTTCTTGAACATCATTGCATGTTGATTAATCACACAGCACAAATAAGAGTTAGAAAAATGGGAGTGTACTTAGGTAAGTATTGTTATATAATGATAATAATGTTAGTGTTGGTGTTGGGAAAAGAAGTGAGAAGCCAGTTGTTAAAAAATGGTTATTATTCAACTTCATGTCCAAAAGCTGAGTCGATAGTTAGATCCACTGTTGAATCTCACTTTGATTCTGATCCCACAATTTCCCCTGGCTTGCTTAGGCTTCATTTCCATGACTGTTTTGTTCAGGTTTCAATTTTAATTTTTCTTTTGCTAATCTCAATCTCCTTTCTATCAATTATGCAAGTTAATTAATTGTTGAATATGACCTATTATTAGGGTTGTGATGGTTCGGTTTTAATCAAAGGGAAATCTGCGGAGCAAGCTGCTCTACCAAATCTTGGTCTAAGAGGTTTAGAAGTGATCGATGATGCTAAAGNNNNNGTTTTCTATTCCCAACACAAAGGAAGaCAAAA-AAGAAGTGATAATTGGAAACTATATATAGATGTAACGAATCTTATATCCAAACCAACACTAACAATTAATGTAT---CTCATCCAACAAATTAAAAGCCAAGTTGACGTAACAATTCATACTTG-TCAAATCTTCTTCTATAAATTATCCCACAATGCA-------TGGTTGTTAAATTAAT-----AGAGTGGCAATGAATACAGGAATGGTGAAGTCAATGGTGTGCATTGTGCTTGCTCAATTCTCACTTGTTGCGCTATTTCCTCTATGTATTTGTTATCAAACACATCAAAGCACGAGCTCTGTAGCCTCTCTATCCCCTCAGTTTTACGACAACTCGTGCCCAAACGCACAAGCCATCGTTCAATCTTACGTCGCCAATGCATACTTGAATGACCCTCGCATGGCTGCCTCAATTCTTAGGCTCCATTTCCATGACTGTTTCGTCAATGTTTGTCAAAATCTAGTCTATTCTTCAAATATATAATG-TTTAATATAAATAAGGAGAAATGTTGTTTG--ATATATATACTTTGGTTGGTGCAGGGATGTGATGCTTCCGTACTATTGGACAGTAGTGGAACCATGGAAAGCGAGAAACGATCAAATGCAAATCGAGACTCTGCTCGAGGGTTCGAAGTCATTGACGAGATCAAGTCTGCCTTGGAAaATGAATGTCCTGAAACAGTTtCTTNNNNNtCATGACTATAATGCTTTAACCAATTTTCTCTTTTGATTTCTAGAATCTAGACCCTTCATCGTTTGGTTCAATTGTTGAATCATAAGCTCGTGAAATTCTAGAAATGTTTTGACTGATCCTATAGACTAAAGGTGAAAGTGATTGTACTTAAACAAAAAAATTAAAAAAAAAACCTCTAATATTAACTAGTACTTTTTTTTGTTGCTTTGTTATTAAAAAAATATAACTCTTTATTTGGGAAAAAAATATCTGTAACCAAAAAAATATACGAAACAACTTAACCGTCTGTAACAAATTGCCGAACCGACTAATTGAGGAGCAAGGGCAAATTGGTAATTTCGTTTAgATTTCCCGCTTCTTTCATCATCTCCAATTTCTCACTTCTCGAGgGTTAACAAATTACAATCCCAgACGAATTAgATCAgAAgAAGGAgAGAAgAAgAGAAgAGGATGAGGTTCCTCGgAgACTACAAGTTCGCTTTACTTACTTGCTCCGTTATCGCTCTCAGCATCTACTTCGCGATTAACGTCAAATTTCGTTTCGCGAACGATTCACCGGGAACTCGTACCGGAGTTAAGGTTTCCGAGAAATCTCCCTTCAACGACGAATTCATGTACATGTCAATCGCTgAAGATATCGATCGATCTTACCTCCACTACGATTACTACCGTGAATCTTGCCCTACCGCCGAGAAAATCATCGCGAAAGCTATCAGAGATATCTACAATGTCACACCCAGCGTAGCTCCGTCTATTATCCGTCTCCTCTTTCACGATTGCTTCATCGAGGTCAGATTTTCTGATTTCTGGCTTTCCCTTTCTTGNNNNNAAAgAATTAGAGTTGAATCAAAGTTTAACGCCTGCTAAAACAATATTCTATAATCACATTCATTATAAATGATTACACACTATTAATTAGGAATTAGTTTGATAGAAACGAACAAAAGAGA-AAAAACAAACCCAACATGATCTGCAATCGTCAACGCGCGAAGCCAGCTCATGACCAATCACATAACGCGGTTTTCAGTTTTGAATTGGATTACAACGTCGTCGTTTTGTCAAATTACCTCAACACTCTAGCCCCTTTCGCTGACTTCAACATCACCATTTGACTTCTCAATCCCTCTATAAGTTACTCACGTTCTCGTATCACTTTCCATGCATCTAAAACAAACTCTATCTACTAACTCGAAACACACTTGCGGTCTT-ATCTAAAACACAAACCAACAAAAAGAAAAAATGGGCTTGGTCCGATCATTTGCTTTGGTCATAGTCTTCCTTAGTTGTCTCATCGCCGTTTATGGCCAAGGTACGAGGATCGGGTTCTACTCGACTACGTGCCCTAATGCCGAGACAATTGTTCGGACCACTGTGGCATCTCACTTTGGTTCAGATCCAAAGGTTGCACCCGGGTTACTGAGAATGCACAACCATGATTGCTTTGTCCAAGGTTGTGATGGTTCGGTGCTTTTATCGGGACCTAACTCTGAAAGAACCGCTGGCGCAAACGTTAACCTCCATGGTTTTGAGGTCATTGACGATGCCAAGAGGCAGCTCGAGGCTGCATGTCCTGGTGTTGTCTCTTGTGCTGATATCTTGGCCTTAGCGGCTCGTGATTCCGTTGCTCTCGTAAGTTTATATATATACTAATTATACAACTATCAATATATCATATATAAGCAAAGAACTATGTCTT
>Hosp2 C36
GATATAACTttGCTAAATGTCTGATTTTGTAAGTAACTTGTGAAGAGAAAATCTTTATTTGGTAAGAGTTGTTTTCTCAATGTAGCAGTTCACTCATCATTTTCAAACTTCAACTCTCATAGAACACAAAGAGGTTAGACAGTGCAGATGCTTATGGTTGAGAAGCTTTACCTAACAATGGTACAAGGCGGTTTTGTTGGGATCACATGTGAAGTTAGGCACATGGATTCGTTCTTGGAGTTGGTACAAGGACTTCTAAAAGACAACAATGAGGTATAATAAGGACAAGTTGACTATGTCTCTCTCTTTTATCTTAACATTCTAAATTAGGATTTGGTAAACTGGGAACAGTTAGCTTTT--TGAATCTCTTCAAGTATAAAAACCCTTACCGTTTTACTACTACTATCTCATCTTAAAa-CTCCCAAGCAACA--AAAATGGCTATCTCAAAGCTTATTCCTACTCTTGTGCTCTTTGTTTTGTTCTCTTTTGATGTTAGTGTTGCTCATCCAGGTCTAGGATTTGGATGGGGAAGTAATAGTCCCATTGGAGGATCTTTTTACTCAAATCTTTACCCACAATTTTACCAGTTCTCTTGTCCACAAGCTGATGAGATTGTTATGACGGTGCTCGAAAAAGCCATAGCTAAAGAACCAAGAATGGCAGCATCTTTACTCAGACTTCACTTCCACGACTGCTTCGTTCAGGTAAAAGTATCTTTACCTATTTTTGTTTTCCCTTTATGTGTCTCTTAAGCTTAACACTTATACACTACACTCTGTGTGTAAACAGGGCTGTGATGCATCAATCTTGTTGGATGATAGTGCAACCATAAGAAGTGAAAAGAATGCTGGACCAAACAAGAACTCNNNNNTAAACTTTGAGGATATAGCAAAGAAGCTTtAAGtAAAGCAAACGAATCATTAATATTTTGGGAGGATGTATATATATATTTGAAGTTGTTGTTGTTGTTGTT---------TAAAACTGTTTTTTTTTTCT--TGTAATTAAGGTTGAAACAGATTTTGAAAGGACGTTAGCACGAAACTCGTAAATAACGCATGTTTATTTTCCAAATAAATTTATAATAAAACTATTATACATCAAAACCCATTAATTCATCATAGTGGCAACCAAGTGTATATAGCAATATAAATCAATTTTTTAAAAACAACTTCTGTAAACAAAAGGAAAGTGAAGGCACTATGTGTCCCCACACGGTTCCATTGAGACAAAGGCATATGTATGTGTGTGAGTATAAATATAAGTTGGTTCTTGAACATCATTGCATGTTGATTAATCACACAGCACAAATAAGAGTTAGAAAAATGGGAGTGTACTTAGGTAAGTATTGTTATATAATGATAATAATGTTAGTGTTGGTGTTGGGAAAAGAAGTGAGAAGCCAGTTGTTAAAAAATGGTTATTATTCAACTTCATGTCCAAAAGCTGAGTCGATAGTTAGATCCACTGTTGAATCTCACTTTGATTCTGATCCCACAATTTCCCCTGGCTTGCTTAGGCTTCATTTCCATGACTGTTTTGTTCAGGTTTCAATTTTAATTTTTCTTTTGCTAATCTCAATCTCCTTTCTATCAATTATGCAAGTTAATTAATTGTTGAATATGACCTATTATTAGGGTTGTGATGGTTCGGTTTTAATCAAAGGGAAATCTGCGGAGCAAGCTGCTCTACCAAATCTTGGTCTAAGAGGTTTAGAAGTGATCGATGATGCTAAAGNNNNNGTTTTCTATTCCCAACACAAAGGAAGaCAAAA-AAGAAGTGATAATTGGAAACTATATATAGATGTAACGAATCTTATATCCAAACCAACACTAACAATTAATGTAT---CTCATCCAACAAATTAAAAGCCAAGTTGACGTAACAATTCATACTTG-TCAAATCTTCTTCTATAAATTATCCCACAATGCA-------TGGTTGTTAAATTAAT-----AGAGTGGCAATGAATACAGGAATGGTGAAGTCAATGGTGTGCATTGTGCTTGCTCAATTCTCACTTGTTGCGCTATTTCCTCTATGTATTTGTTATCAAACACATCAAAGCACGAGCTCTGTAGCCTCTCTATCCCCTCAGTTTTACGACAACTCGTGCCCAAACGCACAAGCCATCGTTCAATCTTACGTCGCCAATGCATACTTGAATGACCCTCGCATGGCTGCCTCAATTCTTAGGCTCCATTTCCATGACTGTTTCGTCAATGTTTGTCAAAATCTAGTCTATTCTTCAAATATATAATG-TTTAATATAAATAAGGAGAAATGTTGTTTG--ATATATATACTTTGGTTGGTGCAGGGATGTGATGCTTCCGTACTATTGGACAGTAGTGGAACCATGGAAAGCGAGAAACGATCAAATGCAAATCGAGACTCTGCTCGAGGGTTCGAAGTCATTGACGAGATCAAGTCTGCCTTGGAAaATGAATGTCCTGAAACAGTTtCTTNNNNNTCATGACTATAATGCTTTAACCAATTTTCTCTTTTGATTTCTAGAATCTAGACCCTTCATCGTTTGGTTCAATTGTTGAATCATAAGCTCGTGAAATTCTAGAAATGTTTTGACTGATCCTATAGACTAAAGGTGAAAGTGATTGTACTTAAACAAAAAAATTAAAAAAAAAACCTCTAATATTAACTAGTACTTTTTTTTGTTGCTTTGTTATTAAAAAAATATAACTCTTTATTTGGGAAAAAAATATCTGTAACCAAAAAAATATACGAAACAACTTAACCGTCTGTAACAAATTGCCGAACCGACTAATTGAGGAGCAAGGGCAAATTGGTAATTTCGTTTAgATTTCCCGCTTCTTTCATCATCTCCAATTTCTCACTTCTCGAGgGTTAACAAATTACAATCCCAgACGAATTAgATCAgAAgAAGGAgAGAAgAAgAGAAgAGGATGAGGTTCCTCGgAgACTACAAGTTCGCTTTACTTACTTGCTCCGTTATCGCTCTCAGCATCTACTTCGCGATTAACGTCAAATTTCGTTTCGCGAACGATTCACCGGGAACTCGTACCGGAGTTAAGGTTTCCGAGAAATCTCCCTTCAACGACGAATTCATGTACATGTCAATCGCTgAAGATATCGATCGATCTTACCTCCACTACGATTACTACCGTGAATCTTGCCCTACCGCCGAGAAAATCATCGCGAAAGCTATCAGAGATATCTACAATGTCACACCCAGCGTAGCTCCGTCTATTATCCGTCTCCTCTTTCACGATTGCTTCATCGAGGTCAGATTTTCTGATTTCTGGCTTTCCCTTTCTTGNNNNNAAAgAATTAGAGTTGAATCAAAGTTTAACGCCTGCTAAAACAATATTCTATAATCACATTCATTATAAATGATTACACACTATTAATTAGGAATTAGTTTGATAGAAACGAACAAAAGAGA-AAAAACAAACCCAACATGATCTGCAATCGTCAACGCGCGAAGCCAGCTCATGACCAATCACATAACGCGGTTTTCAGTTTTGAATTGGATTACAACGTCGTCGTTTTGTCAAATTACCTCAACACTCTAGCCCCTTTCGCTGACTTCAACATCACCATTTGACTTCTCAATCCCTCTATAAGTTACTCACGTTCTCGTATCACTTTCCATGCATCTAAAACAAACTCTATCTACTAACTCGAAACACACTTGCGGTCTT-ATCTAAAACACAAACCAACAAAAAGAAAAAATGGGCTTGGTCCGATCATTTGCTTTGGTCATAGTCTTCCTTAGTTGTCTCATCGCCGTTTATGGCCAAGGTACGAGGATCGGGTTCTACTCGACTACGTGCCCTAATGCCGAGACAATTGTTCGGACCACTGTGGCATCTCACTTTGGTTCAGATCCAAAGGTTGCACCCGGGTTACTGAGAATGCACAACCATGATTGCTTTGTCCAAGGTTGTGATGGTTCGGTGCTTTTATCGGGACCTAACTCTGAAAGAACCGCTGGCGCAAACGTTAACCTCCATGGTTTTGAGGTCATTGACGATGCCAAGAGGCAGCTCGAGGCTGCATGTCCTGGTGTTGTCTCTTGTGCTGATATCTTGGCCTTAGCGGCTCGTGATTCCGTTGCTCTCGTAAGTTTATATATATACTAATTATACAACTATCAATATATCATATATAAGCAAAGAACTATGTCTT
>Hosp7 C36
GATATAACTTtGCTaaATGTCTGATTTTGTAaGTAaCTTGTGAAGAGAAAATCTTTATTTGGTAAGAGTTGTTTTCTCAATGTAGCAGTTCACTCATCATTTTCAAACTTCAACTCTCATAGAACACAAAGAGGTTAGACAGTGCAGATGCTTATGGTTGAGAAGCTTTACCTAACAATGGTACAAGGCGGTTTTGTTGGGATCACATGTGAAGTTAGGCACATGGATTCGTTCTTGGAGTTGGTACAAGGACTTCTAAAAGACAACAATGAGGTATAATAAGGACAAGTTGACTATGTCTCTCTCTTTTATCTTAACATTCTAAATTAGGATTTGGTAAACTGGGAACAGTTAGCTTTT--TGAATCTCTTCAAGTATAAAAACCCTTACCGTTTTACTACTACTATCTCATCTTAAAa-CTCCCAAGCAACA--AAAATGGCTATCTCAAAGCTTATTCCTACTCTTGTGCTCTTTGTTTTGTTCTCTTTTGATGTTAGTGTTGCTCATCCAGGTCTAGGATTTGGATGGGGAAGTAATAGTCCCATTGGAGGATCTTTTTACTCAAATCTTTACCCACAATTTTACCAGTTCTCTTGTCCACAAGCTGATGAGATTGTTATGACGGTGCTCGAAAAAGCCATAGCTAAAGAACCAAGAATGGCAGCATCTTTACTCAGACTTCACTTCCACGACTGCTTCGTTCAGGTAAAAGTATCTTTACCTATTTTTGTTTTCCCTTTATGTGTCTCTTAAGCTTAACACTTATACACTACACTCTGTGTGTAAACAGGGCTGTGATGCATCAATCTTGTTGGATGATAGTGCAACCATAAGAAGTGAAAAGAATGCTGGACCAAACAAGAACTCNNNNNtaaactTTGAGgATATAGCAAAGAAGCTttAAGTAAAGCAAACGAATCATTAATATTTTGGGAGGATGTATATATATATTTGAAGTTGTTGTTGTTGTTGTT---------TAAAACTGTTTTTTTTTTCT--TGTAATTAAGGTTGAAACAGATTTTGAAAGGACGTTAGCACGAAACTCGTAAATAACGCATGTTTATTTTCCAAATAAATTTATAATAAAACTATTATACATCAAAACCCATTAATTCATCATAGTGGCAACCAAGTGTATATAGCAATATAAATCAATTTTTTAAAAACAACTTCTGTAAACAAAAGGAAAGTGAAGGCACTATGTGTCCCCACACGGTTCCATTGAGACAAAGGCATATGTATGTGTGTGAGTATAAATATAAGTTGGTTCTTGAACATCATTGCATGTTGATTAATCACACAGCACAAATAAGAGTTAGAAAAATGGGAGTGTACTTAGGTAAGTATTGTTATATAATGATAATAATGTTAGTGTTGGTGTTGGGAAAAGAAGTGAGAAGCCAGTTGTTAAAAAATGGTTATTATTCAACTTCATGTCCAAAAGCTGAGTCGATAGTTAGATCCACTGTTGAATCTCACTTTGATTCTGATCCCACAATTTCCCCTGGCTTGCTTAGGCTTCATTTCCATGACTGTTTTGTTCAGGTTTCAATTTTAATTTTTCTTTTGCTAATCTCAATCTCCTTTCTATCAATTATGCAAGTTAATTAATTGTTGAATATGACCTATTATTAGGGTTGTGATGGTTCGGTTTTAATCAAAGGGAAATCTGCGGAGCAAGCTGCTCTACCAAATCTTGGTCTAAGAGGTTTAGAAGTGATCGATGATGCTAAAGNNNNNGTTTTctatTCCCaacacaAAGGAAGACaAAA-AAGAAGTGATAATTGGAAAcTATATATAGATgtAACGAATCTTATATCCAAACCAACACTAACAATTAATGTAT---CTCATCCAACAAATTAAAAGCCAAGTTGACGtaACAATTCATACtTG-TCAAaTCTTCTTCTATAAAttaTCCCACAAtgCa-------tGGTTGTtAAATTAAT-----AGAGTGgcaatgAATACAGGAATggtGAAGTCAATGGTGTGCATTGTGCTTGCTCAATTCTCACTTGTTGCGCtATTTCCTCTATGTATTTGTTATCAAACACATCAAAGCACGAGCTCTGTAGCCTCTCTATCCCCTCAGTTTTACGACAACTCGTGCCCAAACGCACAAGCCATCGTTCAATCTTACGTCGCCAATGCATACTTGAATGACCCTCGCATGGCTGCCTCAAtTCTTAGGCTCCATTTCCATGACTGTTTCGTCAATGTTTGTCAAAATCTAGTCTATTCTTCAAATATATAATG-TTTAATATAAATAAGGAGAAATGTTGTTTG--ATATATATACTTTGGTTGGTGCAGGGATGTGATGCTTCCGTACTATTGGaCAGTAGTGGAACCATGGAAAGCGAGAAACGATCAAATGcaaATCGAGACTCTGCTCGAGGGTTCgaAGTCaTTGACGAGATCAAGTCTGCcTTggaaaATGAATGTCCTGAaacagttTCTTNNNNNTCATGACTATAATGCTTTAACCAATTTTCTCTTTTGATTTCTAGAATCTAGACCCTTCATCGTTTGGTTCAATTGTTGAATCATAAGCTCGTGAAATTCTAGAAATGTTTTGACTGATCCTATAGACTAAAGGTGAAAGTGATTGTACTTAAACAAAAAAATTAAAAAAAAAACCTCTAATATTAACTAGTACTTTTTTTTGTTGCTTTGTTATTAAAAAAATATAACTCTTTATTTGGGAAAAAAATATCTGTAACCAAAAAAATATACGAAACAACTTAACCGTCTGTAACAAATTGCCGAACCGACTAATTGAGGAGCAAGGGCAAATTGGTAATTTCGTTTAgATTTCCCGCTTCTTTCATCATCTCCAATTTCTCACTTCTCGAGgGTTAACAAATTACAATCCCAgACGAATTAgATCAgAAgAAGGAgAGAAgAAgAGAAgAGGATGAGGTTCCTCGgAgACTACAAGTTCGCTTTACTTACTTGCTCCGTTATCGCTCTCAGCATCTACTTCGCGATTAACGTCAAATTTCGTTTCGCGAACGATTCACCGGGAACTCGTACCGGAGTTAAGGTTTCCGAGAAATCTCCCTTCAACGACGAATTCATGTACATGTCAATCGCTgAAGATATCGATCGATCTTACCTCCACTACGATTACTACCGTGAATCTTGCCCTACCGCCGAGAAAATCATCGCGAAAGCTATCAGAGATATCTACAATGTCACACCCAGCGTAGCTCCGTCTATTATCCGTCTCCTCTTTCaCGATTGCTTcATCGAGGTCAGATTTtCTGATTtCTGGCTTTCCCTTtCTTGNNNNNAAAgAATTAGAGTTGAATCAAAGTTTAACGCCTGCTAAAACAATATTCTATAATCACATTCATTATAAATGATTACACACTATTAATTAGGAATTAGTTTGATAGAAACGAACAAAAGAGA-AAAAACAAACCCAACATGATCTGCAATCGTCAACGCGCGAAGCCAGCTCATGACCAATCACATAACGCGGTTTTCAGTTTTGAATTGGATTACAACGTCGTCGTTTTGTCAAATTACCTCAACACTCTAGCCCCTTTCGCTGACTTCAACATCACCATTTGACTTCTCAATCCCTCTATAAGTTACTCACGTTCTCGTATCACTTTCCATGCATCTAAAACAAACTCTATCTACTAACTCGAAACACACTTGCGGTCTT-ATCTAAAACACAAACCAACAAAAAGAAAAAATGGGCTTGGTCCGATCATTTGCTTTGGTCATAGTCTTCCTTAGTTGTCTCATCGCCGTTTATGGCCAAGGTACGAGGATCGGGTTCTACTCGACTACGTGCCCTAATGCCGAGACAATTGTTCGGACCACTGTGGCATCTCACTTTGGTTCAGATCCAAAGGTTGCACCCGGGTTACTGAGAATGCACAACCATGATTGCTTTGTCCAAGGTTGTGATGGTTCGGTGCTTTTATCGGGACCTAACTCTGAAAGAACCGCTGGCGCAAACGTTAACCTCCATGGTTTTGAGGTCATTGACGATGCCAAGAGGCAGCTCGAGGCTGCATGTCCTGGTGTTGTCTCTTGTGCTGATATCTTGGCCTTAGCGGCTCGTGATTCCGTTGCTCTCGTAAGTTTATATATATACTAATTATACAACTATCAATATATCATATATAAGCAAAGAACTATGTCTT
>Mari5 C37
GATATAA----GCTAAATATCTGATTTTGTAAATAACTTATGAAGAGAAAATCTTTATTTGGTAAGAGTTGTTTTCTCAATGTAGCAGTTCACTCATCATTTTCAAACTTCAACTCTCAGAGAACACAAAGAGGTTAGACAGTGCAGATGCTTATGGTTGAGAAGCTTTACCTAACAATGGTACAAGGCGGTTTTGTTGGGATCACATGTGAAGTTAGGCACATGGATTCGTTCTTGGAGTTGGTACAAGGACTTCTAAAAGACAACAATGAGGTATAATAAGGACAAGTTGACTATGTCTCTCTCTTTTATCTTAACATTCTAAATTAGGATTTGGTAAACTGAGAGCAGTTAGCTTCT--TGAATCTCCT-AAGTATAAAAACCCTCACCGTTTTACTACTA---TCTCATCTTAAAa-CTCCCAAGTAACA--AAAATGGCTATCTCAAAGCTTATTCCTACTCTTGTGCTCTTTGTTTTGTTCTCTTTTGATGTTAGTGTTGCTCATCCAGGTCTAGGATTTGGATGGGGAAGTAATAGTCCCATTGGAGGATCTTTTTACTCAAATCTTTACCCACAATTTTACCAGTTCTCTTGTCCACAAGCTGATGAGATTGTTATGACGGTGCTCGAAAAAGCCATAGCTAAAGAACCAAGAATGGCAGCATCTTTACTCAGACTTCACTTCCACGACTGCTTCGTTCAGGTAAaAGTATCTTTACCTATTTTTGTTTTCCCTTTATGTGTCTCTTAAGCTTAACACTTATACACTACACTCTGTGTGTAAACAGGGCTGTGATGCATCAATCTTGtTGGATGATAGTGCTACCATAAGAAGTGAAAAGAaCGCGGGACCAAACAAGAACTCNNNNNTAAACTTTGAGGATATAGCAAAGAAGCTTTAAGTAAAGCAAACGAATCATTAATATTTTGGGAGGATGTATATATATATTTGAAGTTGTTGTTGTTGTTGTT---------TAAAACTGTTTTTTTTTTCT--TGTAATTAAGGTTGAAACAGATTTTGAAAGGACGTTAGCACGAAACTCGTAAATAACGCATGTTTATTTTCCAAATAAATTTATAATAAAACTATTATACATCAAAACCCATTAATTCATCATAGTGGCAACCAAGTGTATATAGCAATATAAATCAATTTTTTAAAAACAACTTCTGTAAACAAAAGGAAAGTGAAGGCACTATGTGTCCCCACACGGTTCCATTGAGACAAAGGCGTATGTATGTGTGTGAGTATAAATATAAGTTGGTTCTTGAACATCATTGCATGTTGATTAATCACACAGCACAAATAAAAGTTAGAAAAATGGGAGTGTACTTAGGTAAGTATTGTTATATAATGATAATAATGTTAGTGTTGGTGTTGGGAAAAGAAGTGAGAAGCCAGTTGTTAAAAAATGGTTATTATTCAACTTCATGTCCAAAAGCTGAGTCGATAGTTAGATCCACTGTTGAATCTCACTTTGATTCTGATCCCACAATTTCCCCTGGCTTGCTTAGGCTTCATTTCCATGACTGTTTTGTTCAGGTTTCAATTTTAATTTTTCTTTTGCTAATCTCAATCTCCTTTCTATCAATTATGCAAGTTAATTAATTGTTGAATATGACCTATTATTAGGGTTGTGATGGTTCGGTTTTAATCAAAGGGAAATCTGCGGAGCAAGCTGCTCTACCAAATCTTGGTCTAAGAGGTTTAGAAGTGATCGATGATGCTAAAGNNNNNGTTTtCTATTCCCAaCACAAAGGAAGACAAAA-aAGAAGTGATAATTGGAAACTATATATAGATGTAACGAATCTtaTatCCAAacCAACACTAaCAATTAATGTAT---CTCATCcAaCAAATTAAAAGCCAAGTTGACGTAACAATtCATACTTG-TCAAATCTTCTTCTATAAATtATCCCACAATGCA-------TGGTTGTTAAATTATT-----AGAGTGGCAATGAATACAGGAATGGTGAAGTCAATGGTGTGCATTGTGCTTGCTCAATTCTCACTTGTTGCGCTATTTCCTCTATGTATTTGTTATCAAACACATCAAAGCACGAGCTCTGTAGCCTCTCTATCCCCTCAGTTTTACGACAACTCGTGCCCAAACGCACAAGCCATCGTTCAATCTTACGTCGCCAATGCATACTTGAATGACCCTCGCATGGCTGCCTCAATTCTTAGGCTCCATTTCCATGACTGTTTCGTCAATGTTTGTCAAAATCTAGTCTATTCTTCAAATATATAATG-TTTAATATAAATAAGGAGAAATGTTGTTTG--ATATATATACTTTGGTTGGTGCAGGGATGTGATGCTTCCGTACTATTGGACAGTAGTGGAACCATGGAAAGCGAGAAACGATCAAATGCAAATCGAGACTCTGCTCGAGGGTTCGAAGTCATTGACGAGATCAAGTCTGCCTTGGAAAATGAATGTCCTGAAACAGTTTCTTNNNNNTCATGACTATAATGCTTTAACCAATTTTCTCTTTTGATTTCTAGAATCTAGACCCTTCATCGTTTGGTTCAATTGTTGAATCATAAGCTCGTGAAATTCTAGAAATGTTTTGACTGATCATATAGACTAAAGGTAAAAGTGATAGTACTTAAACAAAAAAAT----AAATAAACCTCTAATATTAACTAGTACTTTTTTTTTTTGCTTTGTTATTAAAAAAATATAACTCTTTATTTGGGaAAAAAATATCTGTAACCAAA--------------AACTTAACCGTCTGtAACAAATTGCCGAACCGACTAATTGAGGAGCAAGGGCAAATTGGTAATTTCGTTTAgATTTCCCGCTTCTTTCATCATCTCCAATTTCTCACTTCTCGAGgGTTAACAAATTACAATCCCAgACGAATTAgATCAgAAgAAGGAgAGAAgAAgAGAAgAGGATGAGGTTCCTCGgAgACTACAAGTTCGCTTTACTTACTTGCTCCGTTATCGCTCTCAGCATCTACTTCGCGATTAACGtCAAATTTCGTTTCGCGAACGATTCACCGGgAACTCGTACCGgAGTTAAGGTTTCCGAGAAATCTCCCTTCAACGACgAATTCATGTACATGTCAATCGCTgAAGATATCGATCGATCTTACCTCCaCTACGAtTACTACCGTGAATCTTGCCCTACCGCCGAGAAAATCATCGCGAAAGCTATCAGAGATATCTACAATGTCACACCcAGCGTAGCTCCGTCTATTATCCGTCTCCTCTTTCACGATTGCTTCATCGAGGTCAGATTTTCTGATTTCTGGCTTTCCCTTTCTTGNNNNNAAAgAATTAGAGTTGAATCAAAGTTTAACGCCTGCTAAAACAATATTCTATAATCACATTCATTATAAATGATTACACACTATTAATTAGGAATTAATTTGATAGAAACGAACAAAAGAGAAAAAAACAAACCCAACATGATCTGCAATCGTCAACGCGCGAAGCCAGCTCATGACCAATCACATAACGCGGTTTTCAGTTTTGAAT-GGATTACAACGTCGTCGTTTCGTCAAATTACCTCAACACTCTAGCCCCTTTCGCTGACTTCAACATCACCATTTGACTTCTCAATCCCTCTATAAGTTACTCGCATTCTCGTATCACTTTCCATGCATCTAAAACAAACTCTATCTACTAACTCGAAACACACTTGCGATCTTTATCTAAAACACAAACCAACAAAAAGAAAAA-TGGGCTTGGTCAGATCATTTGCTTTGTTCTTAGTCATCCTTAGTTGTCTCATCGCGGTGTATGGCCAAGGTACGAGGATCGGGTTCTACTCGACCACGTGCCCTAATGCCGAGACGATTGTTCGGACCACTGTAGCATCTCACTTTAGTTCAGATCCAAAGGTTGCACCGGGGTTACTGAGAATGCACAACCATGATTGCTTTGTCCAAGGTTGTGATGGTTCGGTGCTATTATCGGGACCTAACTCTGAAAGAACCGCTGGCGCAAACGTTAACCTTCATGGtTTTGAAGtCATTGACGATGCCAAGAGGCAGCTCGAGGCAGCATGTCCTGGTGTTGTCTCTTGTGCTGatataTTGGCCTTAgCGGCTCGTGATtCCGTTGCTCTCGTAAGTATATATATA--CTAATTATACAACTATCAATATATCATACATAAGCAAAGAACTATGTCTT
>Lant13 C38
GATATAACTTTGCTAAATGTCTGAtTTTGTAAATAACTTGTGAAGAGAAAATCTTTATTTGGTAAGAGTTGTTTTCTCAATGTAGCAGTTTACTCATCATTTTCAAAGTTCAACTCTCATATAACACAAAGAGGTTAGACAGTGCAGATGCTTATGGTTGAGAAGCTTTACCTAACAATGGTACAAGGCGGTTTTGTTGGGATCACATGTGAAGTTAGGCACATGGATTCGTTCTTGGAGTTGGTACAAGGACTTCAAAAAGACAACGATGATGTATAATAAGGACAAGTTGACTATGTCTCTCTCTTTTATCTTAACATTCTAAATTAGGATTTGGTAAACTGAGAGCAGTTACCTTTTGATGAATCTCTTCAAGTATAAAAACCCTCACCATTTTACTACTA---TCTCATCTTAAAAACCCTCGAGTTACACAAAAATGGCTATCTCAAAGCTTATTCCTACTCTTGTGCTCTTTGTTTTGTTCTCTTTTGATGTTAGTGTTGCTCATCCAGGTCTAGGATTTGGATGGGGAAGTAATAGTCCCATTGGAGGATCTTTTTACTCAAATCTTTACCCACAATTTTACCAGTTCTCTTGTCCACAAGCTGATGAGATTGTCATGACGGTGCTCGAAAAAGCCATAGCTAAAGAACCAAGAATGGCAGCATCTTTACTCAGACTTCACTTCCACGACTGCTTCGTTCAGGTAAAAGTATCTTTACCTATTTTTGTTTTCCCTTTATGTGTCTCTTATGCTTAACTCTtATACACTACACTTTTTGTGTAAACAGGGCTGTGATGCATCAATCTTGTTGGATGATAGTGCTACCATtAGAAGTGAgAAGAAcGCgGGACCAAACAAGAACTCNNNNNTAAACTTTGAGGATATAGCAAAGAAGCTTTAAGTAAAGCAAACGAATCATTAATATTTTGGGAGGATGTATGTATATATTTGAAGTTGTTGTTGTTGTTGTT---------TAAAACTGTTTTTTTTTTCT--TGTAATTAAGGTTGAAACAGATTTTGAAAGGACGTTAGCACGAAACTCGTAAATAACGCATGTTTATTTTCCAAATAAATTTATAATAAAACTATTATACATCAAAACCCATTAATTCATCATAGTGGCAACCAAGTGTATATAGCAATATAAATCAATTTTTTAAAAACAACTTCTGTAAACAAAAGGAAAGTGAAGGCACTATGTGTCCCCACACGGTTCCATTGAGACAAAGGCATATGTATGTGTGTGAGTATAAATATAAGTTGGTTCTTGAACATCATTGCATGTTGATTAATCACACAGCACAAATAAGAGTTAGAAAAATGGGAGTGTACTTAGGTAAGTATTGTTATATAATGATAATAATGTTAGTGTTGGTGTTGGGAAAAGAAGTGAGAAGCCAGTTGTTAAAAAATGGTTATTATTCAACTTCATGTCCAAAAGCTGAGTCGATAGTTAGATCCACTGTTGAATCTCACTTTGATTCTGATCCCACAATTTCCCCTGGCTTGCTTAGGCTTCATTTCCATGACTGTTTTGTTCAGGTTTCAATTTTAATTTTTCTTTTGCTAATCTCAATCTCCTTTCTATCAATTATGCAAGTTAATTAATTGTTGAATATGACCTATTATTAGGGTTGTGATGGTTCGGTTTTAATCAAAGGGAAATCTGCGGAGCAAGCTGCTCTACCAAATCTTGGTCTAAGAGGTTTAGAAGTGATCGATGATGCTAAAGNNNNNGTTTTCTATTCCCAACACAAAGGACgacAAAA-AAGAAGTGATAATTGGAAACTATATATAGATGTAACGAATCTTATATCCAAACCAACACTAACAATTAATGTAT---CTCATCCAACAAATTAAAAGCCAAGTTGACGTAACAATTCATACTTG-TCAAATCTTCTTCTATAAATTATCCCACAATGCA-------TGGTTGTTAAATTATT-----AGAGTGGCAATGAATACAGGAATGGTGAAGTCAATGGTGTGCATTGTGCTTGCTCAATTCTCACTTGTtGCGCTATTTCCTCTATGTATTTGTTATCAAACACATCAAAGCACGAGCTCTGTAGCCTCTCTATCCCCTCAGTTTTACGACAACTCGTGCCCAAACGCACAAGCCATCGTTCAATCTTACGTCGCCAATGCATACTTGAATGACCCTCGCATGGCTGCCTCAATTCTTAGGCTCCATTTCCATGACTGTTTCGTCAATGTTTGTCAAAATCTAGTCTACTCTTCAAATATATAATG-TTTAATATAAATAAGGAGAAATGTTGTTTG--ATATATATACTTTGGTTGGTGCAGGGATGTGATGCTTCCGTACTATTGGACAGTAGTGGAACCATGGAAAGCGAGAAACGATCAAATGCAAATCGAGACTCTGCTCGAGGGTTCGAAGTCATTGACGAGATCAAGTCTGCCTTGGAAAATGAATGTCCTGAAACAGTTTCTTNNNNNTCAtgACTATAATGCTttaACCAATTTTCTCTTTTGATTTctaGAATCTAGACCCTTCATcGTTTgGtTCAATtgtTGAATCATAAGCTCGTGAAATTCtAgAAatgTTTTGaCtGATCCTATAGACTAAAGGTGAAAGTGATTGTACTTAAACAAAAAAAtTAAAAAAAAAACCTCTAATATTAACTAGTACTTTTTTTTGTTGCTTTGTTATTAAAAAAATATAACTCTTTATTTGGGAAAAAAATATCTGTAACCAAAAAAATATACGAAACAACTTAACCGTCTGTAACAAATTGCCGAACCGACTAATTGAGGAGCAAGGGCAAATTGGTAATTTCGTTTAGATTTCCCGCTTCTTTCATCATCTCCAATTTCTCACTTCTCGAGTGTTAACAAATTACAATcCCAGACGAACTAGATCAGAAGAAGGAGAGAAGAAGAGAAGAGGATGAGGTTCCTCGGAGACTACAAGTTCGCTTTACTTACTTGCTCCGTTATCGCTCTCAGCATCTACTTCGCGATTAACGTCGAATTTCGTTTCGCGTACGATTCACCGGGAACTCGTACCGGAGTTAAGGTTTCCGAGAAATCTCCCTTCGACGACGAATTCATGTACATGTCAATCGCTGAAGATATCGATCGATCTTACCTCCACTACGATTACTACCGTGAATCTTGCCCTACCGCCGAGAAAATCATCGCGAAAGCTATCAGAGATATCTACAATGTCACaCCCAGCGTAGCTCCGCCTATTATCCGTCTCCTCTTTCACGAATGCTTCATCGAGGTCAGATTTTCTGATTTCTGGCTTTCCCTTTCTTGNNNNNaAAGaATTAGAGTTGAAtCAAAGTTTAACGCCTGCtAAAACAAtATTCtATAATCACATtCATTATAAATGAtTACACACTATTAATtaGGAATTAGTTTGATAGAAACGAACAAAAGAGA-AAAAACAAACCCAACATGATCTGCAATCGTCAACGCGCGAAGCCAGCTCATGACCAATCACATAACGCGGTTTTCAGTTTTGAATTGGATTACAACGTCGTCGTTTTGTCAAATTACCTCAACACTCTAGCCCCTTTCGCTGACTTCAACATCACCATTTGACTTCTCAATCCCTCTATAAGTTACTCACGTTCTCGTATCACTTTCCATGCATCTAAAACAAACTCTATCTACTAACTCGAAACACACTTGCGGTCTT-ATCTAAAACACAAACCAACAAAAAGAAAAAATGGGCTTGGTCCGATCATTTGCTTTGGTCATAGTCTTCCTTAGTTGTCTCATCGCCGTTTATGGCCAAGGTACGAGGATCGGGTTCTACTCGACTACGTGCCCTAATGCCGAGACAATTGTTCGGACCACTGTGGCATCTCACTTTGGTTCAGATCCAAAGGTTGCACCCGGGTTACTGAGAATGCACAACCATGATTGCTTTGTCCAAGGTTGTGATGGTTCGGTGCTTTTATCGGGACCTAACTCTGAAAGAACCGCTGGCGCAAACGTTAACCTCCATGGTTTTGAGGTCATTGACGATGCCAAGAGGCAGCTCGAGGCTGCATGTCCTGGTGTTGTCTCTTGTGCTGATATCTTGGCCTTAGCGGCTCGTGATTCCGTTGCTCTCGTAaGTTTATATATATACTAAtTATACaACTATCAATATATCATATATAAGCAAAGAACTAtGTCTT
>Vdm C39
GATATAA----GCTAAATGTCTGATTTTGTAAATAACTTGTGAAGAGAAAATCTTTATTTGGTAAGAGTTGTTTTCTCAATGTAGCAGTTCACTCATCATTTTCAAACTTCAACTCTCATAGAACACAAAGAGGTTAGACAGTGCAGATGCTTATGGTTGAGAAGCTTTACCTAACAATGGTACAAGGCGGTTTTGTTGGGATCACATGTGAAGTTAGGCACATGGATTCGTTCTTGGAGTTGGTACAAGGACTTCTAAAAGACAACAATGAGGTATAATAAGGACAAGTTGACTATGTCTCTCTCTTTTATCTTAACATTCTAAATTAGGATTTGGTAAACTGGGAACAGTTAGCTTTT--TGAATCTCTA-AAGTATAAAAACCCTCACCGTTTTACTACTA---TCTCATCTTAAAA-CTCCCAAGCAACA--AAAATGGCTATCTCAAAGCTTATTCCTACTCTTGTGCTCTTTGTTTTGTTCTCTTTTGATGTTAGTGTTGCTCATCCAGGTCTAGGATTTGGATGGGGAAGTAATAGTCCCATTGGAGGATCTTTTTACTCAAATCTTTACCCACAATTTTACCAGTTCTCTTGTCCACAAGCTGATGAGATTGTTATGACGGTGCTCGAAAAAGCCATAGCTAAAGAACCAAGAATGGCAGCATCTTTACTCAGACTTCACTTCCACGACTGCTTCGTTCAGGTAAAAGTATCTTTACCTATTTTTGTTTTCCCTTTATGTGTCTCTTAAGCTTAACACTTATACACTACACTCTGTGTGTAAACAGGGCTGTGATGCATCAATCTTGTTGGATGATAGTGCAACCATAAGAAGTGAAAAGAATGCTGGACCAAACAAGAACTCNNNNNTAAACTTTGAGGATATAGCAAAGAAGCTTTAAGTAAAGCAAACGAATCATTAATATTTTGGGAGGATGTATGTATATATTTGAAGTTGTTGTTGTTGTTGTT---------TAAAACTGTTTTTTTTTTCT--TGTAATTAAGGTTGAAACAGATTTTGAAAGGACGTTAGCACGAAACTCGTAAATAACGCATGTTTATTTTCCAAATAAATTTATAATAAAACTATTATACATCAAAACCCATTAATTCATCATAGTGGCAACCAAGTGTATATAGCAATATAAATCAATTTTTTAAAAACAACTTCTGTAAACAAAAGGAAAGTGAAGGCACTATGTGTCCCCACACGGTTCCATTGAGACAAAGGCATATGTATGTGTGTGAGTATAAATATAAGTTGGTTCTTGAACATCATTGCATGTTGATTAATCACACAGCACAAATAAGAGTTAGAAAAATGGGAGTGTACTTAGGTAAGTATTGTTATATAATGATAATAATGTTAGTGTTGGTGTTGGGAAAAGAAGTGAGAAGCCAGTTGTTAAAAAATGGTTATTATTCAACTTCATGTCCAAAAGCTGAGTCGATAGTTAGATCCACTGTTGAATCTCACTTTGATTCTGATCCCACAATTTCCCCTGGCTTGCTTAGGCTTCATTTCCATGACTGTTTTGTTCAGGTTTCAATTTTAATTTTTCTTTTGCTAATCTCAATCTCCTTTCTATCAATTATGCAAGTTAATTAATTGTTGAATATGACCTATTATTAGGGTTGTGATGGTTCGGTTTTAATCAAAGGGAAATCTGCGGAGCAAGCTGCTCTACCAAATCTTGGTCTAAGAGGTTTAGAAGTGATCGATGATGCTAAAGNNNNNGTTTTCTATTCCCAACACAAAGGAAGACAAAA-AAGAAGTGATAATTGGAAACTATATATAGATGTAACGAATCTTATATCCAAACCAACACTAACAATTAATGTATCCCCTCATCCAACAAATTAAAAGCCACGTTGACGTGACAAATCATACTTGGTGACGCCTTCCTCTATAAATTATCCAACCATGCATTCATCGTCATTCCCACAATAATCGCTGAGAGTCCAAATGAATACAAAAACGGTGAAGTCAATGGCGGGCATTGTTCTTGCTCAATTCTCACTTGTTGCGCTATTTCCTCTATGTATTTGTTATCAAACACATCAAAGCACGAGCTCTGTAGCCTCTCTATCCCCTCAGTTTTACGACAACTCGTGCCCAAACGCACAAGCCATCGTTCAATCTTACGTCGCCAATGCATACTTGAATGACCCTCGCATGGCTGCCTCAATTCTTAGGCTCCATTTCCATGACTGTTTCGTCAATGTTTGTCAAAATCTAGTCTATTCTTCAAATATATAATG-TTTAATATAAATAAGGAGAAATGTTGTTTGATATATATATACTTTGGTTGGTGCAGGGATGTGATGCTTCCGTACTATTGGACAGTAGTGGAACCATGGAAAGCGAGAAACGATCAAATGCAAATCGAGACTCTGCTCGAGGGTTCGAAGTCATTGACGAGATCAAGTCTGCCTTGGAAAATGAATGTCCTGAAACAGTTTCTTNNNNNTCATGACTAAAATGCTTTAACCAATTTTCTCTTTTGATTTCTAGAATCTAGACCCTTCATCGTTTGGTTCAATTGTTGAATCATAAGCTCGTGAAATTCTAGAAATGTTTTGACTGATCCTATAGACTAAAGGTGAAAGTGATTGTACTTAAACAAAAAAATTAAAAAAAAAACCTCTAATATTAACTAGTACTTTTTTTTGTTGCTTTGTTATTAAAAAAATATAACTCTTTATTTGGGAAAAAAATATCTGTAACCAAAAAAATATACGAAACAACTTAACCGTCTGTAACAAATTGCCGAACCGACTAATTGAGGAGCAAGGGCAAATTGGTAATTTCGTTTAGATTTCCCGCTTCTTTCATCATCTCCAATTTCTCACTTCTCGAGTGTTAACAAATTACAATCCCAGACGAATTAGATCAGAAGAAGGAGAGAAGAAGAGAAGAGGATGAGGTTCCTCGGAGACTACAAGTTCGCTTTACTTACTTGCTCCGTTATCGCTCTCAGCATCTACTTCGCGATTAACGTCGAATTTCGTTTCGCGAACGATTCACCGGGAACTCGTACCGGAGTTAAGGTTTCCGAGAAATCTCCCTTCAACGACGAATTCATGTACATGTCAATCGCTGAAGATATCGATCGATCTTACCTCCACTACGATTACTACCGTGAATCTTGCCCTACCGCCGAGAAAATCATCGCGAAAGCTATCAGAGATATCTACAATGTCACACCCAGCGTAGCTCCGTCTATTATCCGTCTCCTCTTTCACGATTGCTTCATCGAGGTCAGATTTTCTGATTTCTGGCTTTCCCTTTCTTGNNNNNAAAGAATTAGAGTTGAATCAAAGTTTAACGCCTGCTAAAACAATATTCTATAATCACATTCATTATAAATGATTACACACTATTAATTAGGAATTAATTTGATAGAAACGAACAAAAGAGA-AAAAACAAACCCAACATGATCTGCAATCGTCAACGCGCGAAGCCAGCTCATGACCAATCACATAACGCGGTTTTCAGTTTTGAAT-GGATTACAACGTCGTCGTTTCGTCAAATTACCTCAACACTCTAGCCCCTTTCGCTGACTTCAACATCACCATTTGACTTCTCAATCCCTCTATAAGTTACTCGCATTCTCGTATCACTTTCCATGCATCTAAAACAAACTCTATCTACTAACTCGAAACACACTTGCGATCTT-ATCTAAAACACAAACCAACAAAAAGAAAAA-TGGGCTTGGTCAGATCATTTGCTTTGTTCTTAGTCTTCCTTAGTTGTCTCATCGCGGTGTATGGCCAAGGTACGAGGATCGGGTTCTACTCGACCACGTGCCCTAATGCCGAGACGATTGTTCGGACCACTGTAGCATCTCACTTTAGTTCAGATCCAAAGGTTGCACCGGGGTTACTGAGAATGCACAACCATGATTGCTTTGTCCAAGGTTGTGATGGTTCGGTGCTATTATCGGGACCTAACTCTGAAAGAACCGCTGGCGCAAACGTTAACCTTCATGGTTTTGAAGTCATTGACGATGCCAAGAGGCAGCTCGAGGCAGCATGTCCTGGTGTTGTCTCTTGTGCTGATATATTGGCCTTAGCGGCTCGTGATTCCGTTGCTCTCGTAAGTTTATATATATACTAATTATACAACTATCAATATATCATACATAAGCAAAGAACTATGTCTT
>Gedr4 C40
GATATAA----GCTAAATGTCTGATTTTGTAAATAACTTATGAAGAGAAAATCTTTATTTGGTAAGAGTTGTTTTCTCAATGTAGCAGTTCACTCATCATTTTCAAACTTCAACTCTCAGAGAACACAAAGAGGTTAGACAGTGCAGATGCTTATGGTTGAGAAGCTTTACCTAACAATGGTACAAGGCGGTTTTGTTGGGATCACATGTGAAGTTAGGCACATGGATTCGTTCTTGGAGTTGGTACAAGGACTTCTAAAAGACAACAATGAGGTATAATAAGGACAAGTTGACTATGTCTCTCTCTTTTATCTTAACATTCTAAATTAGGATTTGGTAAACTGAGAGCAGTTAGCTTCT--TGAATCTCTT-AAGTATAAAAACCCTCACCGTTTTACTACTA---TCTCATCTTAAAA-CTCCCAAGTAACA--AAAATGGCTATCTCAAAGCTTATTCCTACTCTTGTGCTCTTTATTTTGTTCTCTTTTGATGTTAGTGTTGCTCATCCAGGTCTAGGATTTGGATGGGGAAGTAATAGTCCCATTGGAGGATCTTTTTACTCAAATCTTTACCCACAATTTTACCAGTTCTCTTGTCCACAAGCTGATGAGATTGTCATGACGGTGCTCGAAAAAGCCATAGCTAAAGAACCAAGAATGGCAGCCTCTTTACTCAGACTTCACTTCCACGACTGCTTCGTTCAGGTAAAAGTATCTttACCTATTTTTGTTTTCCCTTTATGTGTCTCTTAAGCTTAACACTTATACACTACACTCTGTGTGTAAACAGGGCTGTGATGCATCAATCTTGTTGGATGATAGTGCTACCATAAGAAGTGAAAAGAACGCAGGACCAAACAAGAACTCNNNNNTAAACTTTGAGgATATAGCAAAGAAGCTTTAAgtAAAGCAAACGAATCATTAATATTTTGGGAGGATGTATATATATATTTGAAGTTGTTGTTGTTGTTGTT---------TAAAACTGTTTTTTTtCTCT--TGTAATTAAGGTTGAAACAGATTTTGAAAGGACGTTAGCACGAAACTCGTAAATAACGCATGTTTATTTTCCAAATAAATTTATAATAAAACTATTATACATCAAAACCCATTAATTCATCATAGTGGCAACCAAGTGTATATAGCAATATAAATCAATTTTTTAAAAACAACTTCTGTAAACAAAAGGAAAGTGAAGGCACTATGTGTCCCCACACGGTTCCATTGAGACAAAGGCATATGTATGTGTGTGAGTATAAATATAAGTTGGTTCTTGAACATCATTGCATGTTGATTAATCACACAGCACAAATAAGAGTTAGAAAAATGGGAGTGTACTTAGGCAAGTATTGTTATATAATGATAAtaATGTTAGtgTTGGTGTTGggaAAAGaAGTGAGAAGCCAgtTGttaAAAAaTGgttATTAttCAACTTCATgtCCAAAAGctgAGtcGATagTTagATccACTgtTgAATCtcActttgATTctgaTCCCAcAATTTCCcCtGgcTTGCTtaGGCTTCaTTTCCATgactgtttTGtTcaGgTTTcAATtTtAATTTttcTTTTGCTAATCTCAATCTCCTTTCTATCAATTATGCAAGTTAATTAATTGTTGAATATGACCTATTATTAGGGTTGTGATGGTTCGGTTTTAATCAAAGGGAAATCTGCGGAGCAAGCTGCTCTACCAAATCTTGGTCTAAGAGGTTTAGAAGTGATCGATGATGCTAAAGNNNNNGTTTTCTATTCCcaACACAAAGGAAGACAAAA-AAGAAGTGATAATTGGAAACTATATATAGATGTAACGAATCTTATATCCAAACCAACACTAACAATTAATGTAT---CTCATCCAACAAATTAAAAGCCAAGTTGACGTAACAATTCATACTtg-TCAAATCTTCTTCTATAAATTATCCCACAATGCA-------TGGTTGTTAAATTATT-----AGAGTGGCAATGAATACAGGAATGGTGAAGTCAATGGTGTGCATTGTGCTTGCTCAATTCTCACTTGTTGCGCTATTTCCTCTATGTATTTGTTATCAAACACATCAAAGCACGAGCTCTGTAGCCTCTCTATCCCCTCAGTTTTACGACAACTCGTGCCCAAACGCACAAGCCATCGTTCAATCTTACGTCGCCAATGCATACTTGAATGACCCTCGCATGGCTGCCTCAATTCTTAGGCTCCATTTCCATGACTGTTTCGTCAATGTTTGTCAAAATCTAGTCTATTCTTCAAATATATAATG-TTTAATATAAATAAGGAGAAATGTTGTTTG--ATATATATACTTTGGTTGGTGCAGGGATGTGATGCTTCCGTACTATTGGACAGTAGTGGAACCATGGAAAGCGAGAAACGATCAAATGCAAATCGAGACTCTGCTCGAGGGTTCGAAGTCATTGACGAGATCAAGTCTGCCTTGGAAAATGAATGTCCTGAAACAGTTTCTTNNNNNTCATGACTATAATGCTTTAACCAATTTTCTCTTTTGATTTCTAGAATCTAGACCCTTCATCGTTTGGTTCAATTGTTGAATCATAAGCTCGTGAAATTCTAGAAATGTTTTGACTGATCATATAGACTAAAGGTAAAAGTGATAGTACTTAAACAAAAAAAT----AAATAAACCTCTAATATTAACTAGTACTTTTTTTTTTTGCTTTGTTATTAAAAAAATATAACTCTTTATTTGGGAAAAAAaTATCTGTAACCAAAAA--------------CTTAACCGTCTGTAACAAATTGCCGAACCGACTAATTGAGGAGCAAGGGCAAATTGGTAATTTCGTTTAgATTTCCCGCTTCTTTCATCATCTCCAATTTCTCACTTCTCGAGgGTTAACAAATTACAATCCCAgACGAATTAgATCAgAAgAAGGAgAGAAgAAgAGAAgAGGATGAGGTTCCTCGgAgACTACAAGTTCGCTTTACTTACTTGCTCCGTTATCGCTCTCAGCATCTACTTCGCGATTAACGTCAAATTTCGTTTCGCGAACGATTCACCGGGAACTCGTACCGGAGTTAAGGTTTCCGAGAAATCTCCCTTCAACGAcGAATTCATGTACATGTCAATCGCTgAAGATATCGATCGATCTTACCTCCACTACGATTACTACCGTGAATCTTGCCCTACCGCCGAGAAAATCATCGCGAAAGCTATCaGAGATATCTACAATGTCACACCCAGCGTAGCTCCGTCTATTATCCGTCTCCTCTTTCACGATTGCTTCATCGAGGTCAGATTTTCTGATTTCTGGCTTTCCCTTTCTTGNNNNNAAAgAATTAGAATTGAATCAAAGTTTAACGCCTGctaAAACaaTATTCTAtaATCACATTCatTATAAATGATTACACAcTATTAATTAGGAATTAATTTGATAGAAACGAACAAAAGAGAAAAAAACAAACCCAACATGATCTGCAATCGTCAACGCGCGAAGCCAGCTCATGACCAATCACATAACGCGGTTTTCAGTTTTGAAT-GGATTACAACGTCGTCGTTTCGTCAAATTACCTCAACACTCTAGCCCCTTTCTCTGACTTCAACATCACCATTTGACTTCTCAATCCCTCTATAAGTTACTCGCATTCTCGTATCACTTTCCATGCATCTAAAACAAACTCTATCTACTAACTCGAAACACACTTGCGATCTTTATCTAAAACACAAACCAACAAAAAGAAAAA-TGGGCTTGGTCAGATCATTTGCTTTGTTCTTAGTCTTCCTTAGTTGTCTCATCGCGGTGTATGGCCAAGGTACGAGGATCGGGTTCTACTCGACCACGTGCCCTAATGCCGAGACGATTGTTCGGACCACTGTAGCATCTCACTTTAGTTCAGATCCAAAGGTTGCACCGGGGTTACTGAGAATGCACAACCATGATTGCTTTGTCCAAGGTTGTGATGGTTCGGTGCTATTATCGGGACCTAACTCTGAAAGAACCGCTGGCGCAaACGTTAACCTTCATGGTTTTGAAGTCATTGACGATGCCAAGAGGCAGCTCGAGGCAGCATGTCCTGGTGTTGTCTCTTGTGCTGATATATTGGCCTTAGCGGCTCGTGATTCCGTTGCTCTCGtaAGTATATATATA--CTAatTATACAACTATCAAtaTATCATACATAAGCAAAGAACTATgtctT
>Gedr5 C40
GATATAA----GCTAAATGTCTGATTTTGTAAATAACTTATGAAGAGAAAATCTTTATTTGGTAAGAGTTGTTTTCTCAATGTAGCAGTTCACTCATCATTTTCAAACTTCAACTCTCAGAGAACACAAAGAGGTTAGACAGTGCAGATGCTTATGGTTGAGAAGCTTTACCTAACAATGGTACAAGGCGGTTTTGTTGGGATCACATGTGAAGTTAGGCACATGGATTCGTTCTTGGAGTTGGTACAAGGACTTCTAAAAGACAACAATGAGGTATAATAAGGACAAGTTGACTATGTCTCTCTCTTTTATCTTAACATTCTAAATTAGGATTTGGTAAACTGAGAGCAGTTAGCTTCT--TGAATCTCTT-AAGTATAAAAACCCTCACCGTTTTACTACTA---TCTCATCTTAAAA-CTCCCAAGTAACA--AAAATGGCTATCTCAAAGCTTATTCCTACTCTTGTGCTCTTTATTTTGTTCTCTTTTGATGTTAGTGTTGCTCATCCAGGTCTAGGATTTGGATGGGGAAGTAATAGTCCCATTGGAGGATCTTTTTACTCAAATCTTTACCCACAATTTTACCAGTTCTCTTGTCCACAAGCTGATGAGATTGTCATGACGGTGCTCGAAAAAGCCATAGCTAAAGAACCAAGAATGGCAGCCTCTTTACTCAGACTTCACTTCCACGACTGCTTCGTTCAGGTAAAAGTATCTttACCTATTTTTGTTTTCCCTTTATGTGTCTCTTAAGCTTAACACTTATACACTACACTCTGTGTGTAAACAGGGCTGTGATGCATCAATCTTGTTGGATGATAGTGCTACCATAAGAAGTGAAAAGAACGCAGGACCAAACAAGAACTCNNNNNTAAACTTTGAGGaTAtAGCAAAGAAGCTTTAAGTAAAGCAAACGAATCATTAATATTTTGGGAGGATGTATATATATATTTGAAGTTGTTGTTGTTGTTGTT---------TAAAACTGTTTTTTTtCTCT--TGTAATTAAGGTTGAAACAGATTTTGAAAGGACGTTAGCAcgAAACTCGTAAATAACGCATGTTTATTTTCCAAATAAATTTATAATAAAACTATTATACATCAAAACCCATTAATTCATCATAGTGGCAACCAAGTGTATATAGCAATATAAATCAATTTTTTAAAAACAACTTCTGTAAACAAAAGGAAAGTGAAGGCACTATGTGTCCCCACACGGTTCCATTGAGACAAAGGCATATGTATGTGTGTGAGTATAAATATAAGTTGGTTCTTGAACATCATTGCATGTTGATTAATCACACAGCACAAATAAGAGTTAGAAAAATGGGAGTGTACTTAGGCAAGTATTGTTATATAATGATAATAATGTTAGTGTTGGTGTTGGGAAAAGAAGTGAGAAGCCAGTTGTTAAAAAATGGTTATTATTCAACTTCATGTCCAAAAGCTGAGTCGATAGTTAGATCCACTGTTGAATCTCACTTTGATTCTGATCCCACAATTTCCCCTGGCTTGCTTAGGCTTCATTTCcaTGACTGTTTTGTTCAGgttTCAATTTTAattTTtcttTTGCTAATCTCAATCTCCTTTCTATCAATTATGCAAGTTAATTAATTGTTGAATATGACCTATTATTAGGGTTGTGATGGTTCGGTTTTAATCAAAGGGAAATCTGCGGAGCAAGCTGCTCTACCAAATCTTGGTCTAAGAGGTTTAGAAGTGATCGATGATGCTAAAGNNNNNGTTTTCTATTCCCAACACAaaggAAGaCAAAA-AAGAAGTGATAATTGGAAACtaTATATAGATgTAACGAATCTTATATCCAAACCAACACTAACAATTAATGTAT---CTCATCCAACAAATTAAAAGCCAAGTTGACGTAACAATTCATACTTG-TCAAATCTTCTTCTATAAATTATCCCACAATGCA-------TGGTTGTTAAATTATT-----AGAGTGGCAATGAATACAGGAATGGTGAAGTCAATGGTGTGCATTGTGCTTGCTCAATTCTCacttGTTGCGCTATTTCCTCTATGTATTTGTTATCAAACACATCAAAGCACGAGCTCTGTAGCCTCTCTATCCCCTCAGTTTTACGACAACTCGTGCCCAAACGCACAAGCCATCGTTCAATCTTACGTCGCCAATGCATACTTGAATGACCCTCGCATGGCTGCCTCAATTCTTAGGCTCCATTTCCATGACTGTTTCGTCAATGTTTGTCAAAATCTAGTCTATTCTTCAAATATATAATG-TTTAATATAAATAAGGAGAAATGTTGTTTG--ATATATATACTTTGGTTGGTGCAGGGATGTGATGCTTCCGTACTATTGGACAGTAGTGGAACCATGGAAAGCGAGAAACGATCAAATGCAAATCGAGACTCTGCTCGAGGGTTCGAAGTCATTGACGAGATCAAGTCTGCCTTGGAAaATGAATGTCCTGAAACAGTTTCTTNNNNNTCATGACTATAATGCTTTAACCAATTTTCTCTTTTGATTTCTAGAATCTAGACCCTTCATCGTTTGGTTCAATTGTTGAATCATAAGCTCGTGAAATTCTAGAAATGTTTTGACTGATCATATAGACTAAAGGTAAAAGTGATAGTACTTAAACAAAAAAAT----AAATAAACCTCTAATATTAACTAGTACTTTTTTTTTTTGCTTTGTTATTAAAAAAATATAACTCTTTATTTGGGAAAAAAaTATCTGTAACCAAAAA--------------CTTAACCGTCTGTAACAAATTGCCGAACCGACTAATTGAGGAGCAAGGGCAAATTGGTAATTTCGTTTAgATTTCCCGCTTCTTTCATCATCTCCAATTTCTCACTTCTCGAGgGTTAACAAATTACAATCCCAgACGAATTAgATCAgAAgAAGGAgAGAAgAAgAGAAgAGGATGAGGTTCCTCGgAgACTACAAGTTCGCTTTACTTACTTGCTCCGTTATCGCTCTCAGCATCTACTTCGCGATTAACGTCAAATTTCGTTTCGCGAACGATTCACCGGGAACTCGTACCGGAGTTAAGGTTTCCGAGAAATCTCCCTTCAACGAcGAATTCATGTACATGTCAATCGCTgAAGATATCGATCGATCTTACCTCCACTACGATTACTACCGTGAATCTTGCCCTACCGCCGAGAAAATCATCGCGAAAGCTATCAGAGATATCTACAATGTCACACCCAGCGTAGCTCCGTCTATTATCCGTCTCCTCTTTCACGATTGCTTCATCGAGGTCAGATTTTCTGATTTCTGGCTTTCCCTTTCTTGNNNNNAAAgAAtTAGAATTGAATCAAAGTTtaACGCCTgctAAAACaatATTCtaTAATCACATTCATTATAAATGATTACACActATTAATTAGGAATTAATTTGATAGAAACGAACAAAAGAGAAAAAAACAAACCCAACATGATctGCAATCGTCAACGCGCGAagcCAGCTCATGACCAATCACATAACGCGGTTTTCAGTTTTGAAT-GGATTACAACGTCGTcgTTTCGTCAAATTACCTCAACACTCtagCCCCTTTCTCTGACTTCAACATCACCATTTGACTTCTCAATCCCTCTATAAGTTACTCGCATTCTCGTATCACTTTCCATGCATCTAAAACAAACTCTATCTACTAACTCGAAACACACTTGCGATCTTTATCTAAAACACAAACCAACAAAAAGAAAAA-TGGGCTTGGTCAGATCATTTGCTTTGTTCTTAGTCTTCCTTAGTTGTCTCATCGCGGTGTATGGCCAAGGTACGAGGATCGGGTTCTACTCGACCACGTGCCCTAATGCCGAGACGATTGTTCGGACCACTGTAGCATCTCACTTTAGTTCAGATCCAAAGGTTGCACCGGGGTTACTGAGAATGCACAACCATGATTGCTTTGTCCAAGGTTGTGATGGTTCGgtgCTATTATCGGGACCTAACTCTGAAAGAACCGCTGGCGCAAACGTTAACCTTCATGGTTtTGAAGTCATTGACGATGCCAAGAGGCAGCTCGAGGCAGCATGTCCTGGTGTTGTCTCTTGTGCTGATATaTTGgCCTTAGCGGCTCGtGATTCCgttGCTCTCGtaAGTATATATATA--CTAatTATACAACTATCAAtaTATCATACATAAGCAAAGAACTATgtctT
>Eaux11 C41
GATATAA----GCTAAATGTCTGATTTTGTAAATAACTTATGAAGAGAAAATCTTTATTTGGTAAGAGTTGTTTTCTCAATGTAGCAGTTCACTCATCATTTTCAAACTTCAACTCTCAGAGAACACAAAGAGGTTAGACAGTGCAGATGCTTATGGTTGAGAAGCTTTACCTAACAATGGTACAAGGCGGTTTTGTTGGGATCACATGTGAAGTTAGGCACATGGATTCGTTCTTGGAGTTGGTACAAGGACTTCTAAAAGACAACAATGAGGTATAATAAGGACAAGTTGACTATGTCTCTCTCTTTTATCTTAACATTCTAAATTAGGATTTGGTAAACTGAGAGCAGTTAGCTTCT--TGAATCTCTT-AAGTATAAAAACCCTCACCGTTTTACTACTA---TCTCATCTTAAAA-CTCCCAAGTAACA--AAAATGGCTATCTCAAAGCTTATTCCTACTCTTGTGCTCTTTGTTTTGTTCTCTTTTGATGTTAGTGTTGCTCATCCAGGTCTAGGATTTGGATGGGGAAGTAATAGTCCCATTGGAGGATCTTTTTACTCAAATCTTTACCCACAATTTTACCAGTTCTCTTGTCCACAAGCTGATGAGATTGTTATGACGGTGCTCGAAAAAGCCATAGCTAAAGAACCAAGAATGGCAGCATCTTTACTCAGACTTCACTTCCACGACTGCTTCGTTCAGGTAAAAGTATCTTTACCTATTTTTGTTTTCCCTTTATGTGTCTCTTAAGCTTAACACTTATACACTACACTCTGTGTGTAAACAGGGCTGTGATGCATCAATCTTGTTGGATGATAGTGCTACCATAAGAAGTGAAAAGAACGCGGGACCAAACAAGAACTCNNNNNTAAACTTTGAGGATATAGCAAAGAAGCTTTAAGTAAAGCAAACGAATCATTAATATTTTGGGAGGATGTATATATATATTTGAAGTTGTTGTTGTTGTTGTT---------TAAAACTGTTTTTTTTTTCT--TGTAATTAAGGTTGAAACAGATTTTGAAAGGACGTTAGCACGAAACTCGTAAATAACGCATGTTTATTTTCCAAATAAATTTATAATAAAACTATTATACATCAAAACCCATTAATTCATCATAGtGGCAACCAAGTGTATATAGCAATATAAATCAATTTTTTAAAAACAACTTCTGTAAACAAAAGGAAAGTGAAGGCACTATGTGTCcCCACACGGTTCCATTGAGACAAAGGCGTaTGTaTGTGtGTGAGTATAAATATAAGTTGGTTCTTGAACATCATTGCATGTTGATTAATCaCACAGCACAAATAAGAGTTAgAAAAATGGGAGtGTACTTAGGGAAGTaTTGTTATATAATGaTAATAATGTTAGTGTTGGTGTTGGGAAAAGAAGTGAGAAGCCAGTTGTTAAAAAATGGTTATTATTCAACTTCATGTCCAAAAGCTGAGTCGATAGTTAGATCCACTGTTGAATCTCACTTTGATTCTGATCCCACAATTTCCCCTGGCTTGCTTAGGCTTCATTTCCATGACTGTTTTGTTCAGGTTTCAATTTTAATTTTTCTTTTGCTAATCTCAATCTCCTTTCTATCAATTATGCAAGTTAATTAATTGTTGAATATGACCTATTATTAGGGTTGTGATGGTTCGGTTTTAATCAAAGGGAAATCTGCGGAGCAAGCTGCTCTACCAAATCTTGGTCTAAGAGGTTTAGAAGTGATCGATGATGCTAAAGNNNNNGTTTTCTATTCCCAACACAAAgGAAGACAAAA-AAGAAGTGATAATTGGAAACTATATATAGATGTAACGAATCTTATATCCAAACCAACACTAACAATTAATGTAT---CTCATCCAACAAATTAAAAGCCAAGTTGACGTAACAATTCATACTTG-TCAAATTTTCTATTATAAATTATCCCACAATGCA-------TGGTTGTTAAATTATT-----AGAGTGGCAATGAATACAGGAATGGTGAAGTCAATGGTGTGCATTGTGCTTGCTCAATTCTCACTTGTTGCGCTATTTCCTCTATGTATTTGTTATCAAACACATCAAAGCACGAGCTCTGTAGCCTCTCTATCCCCTCAGTTTTACGACAACTCGTGCCCAAACGCACAAGCCATCGTTCAATCTTACGTCGCCAATGCATACTTGAATGACCCTCGCATGGCTGCCTCAATTCTTAGGCTCCATTTCCATGACTGTTTCGTCAATGTTTGTCAAAATCTAGTCTATTCTTCAAATATATAATG-TTTAATATAAATAAGGAGAAATGTTGTTTG--ATATATATACTTTGGTTGGTGCAGGGATGTGATGCTTCCGTACTATTGGACAGTAGTGGAACCATGGAAAGCGAGAAACGATCAAATGCAAATCGAGACTCTGCTCGAGGGTTCGAAGTCATTGACGAGATCAAGTCTGCCTTGGAAaATGAATGTCCTGAAACAGTTTCTTNNNNNtcaTGACTATAATGCTTTAACCAATTTTCTCTTTTGATTTCTAGAATCTAGACCCTTCATCGTTTGGTTCAATTGTTGAATCATAAGCTCGTGAAATTCTAGAAATGTTTTGACTGATCCTATAGACTAAAGGTGAAAGTGATTGTACTTAAACAAAAAAATTAAAAAAAAAACCTCTAATATTAACTAGTACTTTTTTTTGTTGCTTTGTTATTAAAAAAATATAACTCTTTATTTGGGAAAAAAATATCTGTAACCAAAAAAATATACGAAACAACTTAACCGTCTGTAACAAATTGCCGAACCGACTAATTGAGGAGCAAGGGCAAATTGGTAATTTCGTTTAgATTTCCCGCTTCTTTCATCATCTCCAATTTCTCACTTCTCGAGgGTTAACAAATTACAATCCCAgACGAATTAgATCAgAAgAAGGAgAGAAgAAgAGAAgAGGATGAGGTTCCTCGgAgACTACAAGTTCGCTTTACTTACTTGCTCCGTTATCGCTCTCAGCATCTACTTCGCGATTAACGTCAAATTTCGTTTCGCGAACGATGCACCGGGAACTCGTACCGGAGTTAAGGTTTCCGAGAAATCTCCCTTCAACGACGAATTCATGTACATGTCAATCGCTgAAGATATCGATCGATCTTACCTCCACTACGATTACTACCGTGAATCTTGCCCTACCGCCGAGAAAATCATCGCGAAAGCTATCAGAGATATCTACAATGTCACACCCAGCGTAGCTCCGTCTATTATCCGTCTCCTCTTTCACGATTGCTTCATCGAGGTCAGATTTTCTGATTTCTGGCTTTCCCTTTCTTgNNNNNAAAgAAttAGAATTGAATCAAAGTTTAACGCctgcTAAAACAATATTCTATAATCACATTCATTATAAATGATTACACACTATTAATTAGGAATTAATTTGATAGAAACGAACAAAAGAGAAAAAAACAAACCCAACATGATCTGCAATCGTCAACGCGCGAAGCCAGCTCAtgACCAATCACATAACGCGGTTTTCAGTTTTGAAT-GGATTACAACGTCGTCGTTTCGTCAAATTACCTCAACACTCTAGCCCCTTTCTCTGACTTCAACATCACCATTTGACTTCTCAATCCCTCTATAAGTTACTCGCATTCTCGTATCACTTTCCATGCATCTAAAACAAACTCTATCTACTAACTCGAAACACACTTGCGATCTTTATCTAAAACACAAACCAACAAAAAGAAAAA-TGGGCTTGGTCAGATCATTTGCTTTGTTCTTAGTCTTCCTTAGTTGTCTCATCGCGGTGTATGGCCAAGGTACGAGGATCGGGTTCTACTCGACCACGTGCCCTAATGCCGAGACGATTGTTCGGACCACTGTAGCATCTCACTTTAGTTCAGATCCAAAGGTTGCACCGGGGTTACTGAGAATGCACAACCATGATTGCTTTGTCCAAGGTTGTGATGGTTCGGTGCTATTATCGGGACCTAACTCTGAAAGAACCGCTGGCGCAaACGTTAACCTTCATGGTTtTGAAGTCATTGACGATGCCAAGAGGCAGCTCGAGGCAGCATGTCCTGGTGTTGTCTCTTGTGCTGATATATTggccTTAgcgGCTCGTgaTTCCGTTGCTCTCgtaagTATATatATA--cTAaTTATACAACTATcaATATATCATACatAAGCAAagaACTATGTcTt
>Lant8 C42
GATATAA----GCTAAATGTCTGATTTTGTAAATGACTCATGAAGAGAAAATCTTTATTTGGCAAGAGTTGTTTTCTCAATGTAGCAGTTCACTCATCATTTTCAAACTTCAACTCTCAGAGAACACAAAGAGGTTAGACAGTGCAGATGCTTATGGTTGAGAAGCTTTACCTAACAATGGTACAAGGCGGTTTTGTTGGGATCACATGTGAAGTTAGGCACATGGATTCGTTCTTGGAGTTGGTACAAGGACTTCTAAAAGACAACAATGAGGTATAATAAGGACAAGTTGACTATGTCTCTCTCTTTTATCTTAACATTCTAAATTAGGATTTGGTAAACTGAGAGCAGTTAGCTTCT--TGAATCTCTT-AAGTATAAAAACCCTCACCGTTTTACTACTA---TCTCATCTTAAAA-CTCCCAAGTAACA--AAAATGGCTATCTCAAAGCTTATTCCTACTCTTGTGCTCTTTGTTTTGTTCTCTTTTGATGTTAGTGTTGCTCATCCAGGTCTAGGATTTGGATGGGGAAGTAATAGTCCCATTGGAGGATCTTTTTACTCAAATCTTTACCCACAATTTTACCAGTTCTCTTGTCCACAAGCTGATGAGATTGTTATGACGGTGCTCGAAAAAGCCATAGCTAAAGAACCAAGAATGGCAGCATCTTTACTCAGACTTCACTTCCACGACTGCTTCGTTCAGGTAAAAGTATCTTTACCTATTTTTGTTTTCCCTTTAGGTGTCTCTTAAGCTTAACACTTATACACTACACTCTGTGTGTAAACAGGGCTGTGATGCATCAATCTTGTTGGATGATAGTGCAACCATAAGAAGTGAAAAGAATGCTGGACCAAACAAGAACTCNNNNNTAAACTTTGAGGATATAGCAAAGAAGCTTTAAGTAAAGCAAACGAATCATTAATATTTTGGGAGGATGTATATATATATTTGAAGTTGTTGTTGTTGTTGTT---------TAAAACTGTTTTTTTTTTCTCTTGTAATTAAGGTTGAAACAGATTTTGAAAGGACGTTAGCACGAAACTCGTAAATAACGCATGTTTATTTTCCAAATAAATTTATAATAAAACTATTATACATCAAAACCCATTAATTCATCATAGTGGCAACCAAGTGTATATAGCAATATAAATCAATTTTTTAAAAACAACTTCTGTAAACAAAAGGAAAGTGAAGGCACTATGTGTCCCCACACGGTTCCATTGAGACAAAGGCATATGTATGTGTGTGAGTATAAATATAAGTTGGTTCTTGAACATCATTGCATGTTGATTAATCACACAGCACAAATAAGAGTTAGAAAAATGGGAGTGTACTTAGGCAAGTATTGTTATATAATGATAATAATGTTAGTGTTGGTGTTGGGAAAAGAAGTGAGAAGCCAGTTGTTAAAAAATGGTTATTATTCAACTTCATGTCCAAAAGCTGAGTCGATAGTTAGATCCACTGTTGAATCTCACTTTGATTCTGATCCCACAATTTCCCCTGGCTTGCTTAGGCTTCATTTCCATGACTGTTTTGTTCAGGTTTCAATTTTAATTTTTCTTTTGCTAATCTCAATCTCCTTTCTATCAATTATGCAAGTTAATTAATTGTTGAATATGACCTATTATTAGGGTTGTGATGGTTCGGTTTTAATCAAAGGGAAATCTGCGGAGCAAGCTGCTCTACCAAATCTTGGTCTAAGAGGTTTAGAAGTGATCGATGATGCTAAAGNNNNNGTTTTCTATTCCCAACACAAAGGAAGACAAAA-AAGAAGTGATAATTGGAAACTATATATAGATGTAACGAATCTTATATCCAAACCAACACTAACAATTAATGTAT---CTCATCCAACAAATTAAAAGCCAAGTTGACGTAACAATTCATACTTG-TCAAATCTTCTTCTATAAATTATCCCACAATGCA-------TGGTTGTTAAATTAAT-----AGAGTGGCAATGAATACAGGAATGGTGAAGTCAATGGTGTGCATTGTGCTTGCTCAATTCTCACTTGTTGCGCTATTTCCTCTATGTATTTGTTATCAAACACATCAAAGCACGAGCTCTGTAGCCTCTCTATCCCCTCAGTTTTACGACAACTCGTGCCCAAACGCACAAGCCATCGTTCAATCTTACGTCGCCAATGCATACTTGAATGACCCTCGCATGGCTGCCTCAATTCTTAGGCTCCATTTCCATGACTGTTTCGTCAATGTTTGTCAAAATCTAGTCTATTCTTCAAATATATAATG-TTTAATATAAATAAGGAGAAATGTTGTTTG--ATATATATACTTTGGTTGGTGCAGGGATGTGATGCTTCCGTACTATTGGACAGTAGTGGAACCATGGAAAGCGAGAAACGATCAAATGCAAATCGAGACTCTGCTCGAGGGTTCGAAGTCATTGACGAGATCAAGTCTGCCTTGGAAAATGAATGTCCTGAAACAGTTTCTTNNNNNTCAtgACTATAATGCTttaACCAATTTTCTCTTTTGATTTctaGAATCTAGACCCTTCATcGTTTgGtTCAATtgtTGAATCATAAGCTCGTGAAATTCTAGAAACGTTTTGACTGATCCTATAGACTATAGGTGAAAGTGATTGTACTTAAACAAAAAAATTAAAAAAAAAACCTCTAATATTAACTAGTACTTTTTTTTGTTGCTTTGTTATTAAAAAAATATAACTCTTTATTTGGGAAAAAAATATCTGTAACCAAAAAAATATACGAAACAACTTAACCGTCTGTAACAAATTGCCGAACCGACTAATTGAGGAGCAAGGGCAAATTGGTAATTTCGTTTAGATTTCCCGCTTCTTTCATCATCTCCAATTTCTCACTTCTCGAGTGTTAACAAATTACAATCCCAGACGAACTAGATCAGAAGAAGGAGAGAAGAAGAGAAGAGGATGAGGTTCCTCGGAGACTACAAGTTCGCTTTACTTACTTGCTCCGTTATCGCTCTCAGCATCTACTTCGCGATTAACGTCGAATTTCGTTTCGCGTACGATTCACCGGGAACTCGTACCGGAGTTAAGGTTTCCGAGAAATCTCCCTTCGACGACGAATTCATGTACATGTCAATCGCTGAAGATATCGATCGATCTTACCTCCACTACGATTACTACCGTGAATCTTGCCCTACCGCCGAGAAAATCATCGCGAAAGCTATCAGAGATATCTACAATGTCACACCCAGCGTAGCTCCGCCTATTATCCGTCTCCTCTTTCACGATTGCTTCATCGAGGTCAGATTTTCTGATTTCTGGCTTTCCCTTTCTTGNNNNNaaagaATTAGAGTTGaATCAAAGTTTAACGCCTGCTAAAACAATATTCTATAATCACATTCATTATAAATGATTACACACTATTAATTAGGAATTAGTTTGATAGAAACGAACAAAAGAGA-AAAAACAAACCCAACATGATCTGCAATCGTCAACGCGCGAAGCCAGCTCATGACCAATCACATAACGCGGTTtTCAGTTTTGAATTGGATTACAACGTCGTCGTTTTGTCAAATTACCTCAACACTCTAGCCCCTTTCGCTGACTTCAACATCACCATTTGACTTCTCAATCCCTCTATAAGTTACTCACGTTCTCGTATCACTTTCCATGCATCTAAAACAAACTCTATCTACTAACTCGAAACACACTTGCGGTCTT-ATCTAAAACACAAACCAACAAAAATAAAAAATGGGCTTGGTCCGATCATTTGCTTTGGTCATAGTCTTCCTTAGTTGTCTCATCGCCGTTTATGGCCAAGGTACGAGGATCGGGTTCTACTCGACTACGTGCCCTAATGCCGAGACAATTGTTCGGACCACTGTGGCATCTCACTTTGGTTCAGATCCAAAGGTTGCACCCGGGTTACTGAGAATGCACAACCATGATTGCTTTGTCCAAGGTTGTGATGGTTCGGTGCTTTTATCGGGACCTAACTCTGAAAGAACCGCTGGCGCAAACGTTAACCTCCATGGTTTTGAGGTCATTGACGATGCCAAGAGGCAGCTCGAGGCTGCATGTCCTGGTGTTGTCTCTTGTGCTGATATCTTGGCCTTAGCGGCTCGTGATTCCGTTGCTCTCGTAAGTTTATATATATACTAATTATACAACTATCAATATATCATATaTAAGCAAAGAACtATGTcTT
>Biel6 C43
GATATAACTTtGCTAAATGTCTGATTTTGTAAGTAACTTGTGAAGAGAAAATCTTTATTTGGTAAGAGTTGTTTTCTCAATGTAGCAGTTCACTCATCATTTTCAAACTTCAACTCTCATAGAACACAAAGAGGTTAGACAGTGCAGATGCTTATGGTTGAGAAGCTTTACCTAACAATGGTACAAGGCGGTTTTGTTGGGATCACATGTGAAGTTAGGCACATGGATTCGTTCTTGGAGTTGGTACAAGGACTTCTAAAAGACAACAATGAGGTATAATAAGGACAAGTTGACTATGTCTCTCTCTTTTATCTTAACATTCTAAATTAGGATTTGGTAAACTGGGAACAGTTAGCTTTT--TGAATCTCTTCAAGTATAAAAACCCTTACCGTTTTACTACTACTATCTCATCTTAAAA-CTCCCAAGCAACA--AAAATGGCTATCTCAAAGCTTATTCCTACTCTTGTGCTCTTTGTTTTGTTCTCTTTTGATGTTAGTGTTGCTCATCCAGGTCTAGGATTTGGATGGGGAAGTAATAGTCCCATTGGAGGATCTTTTTACTCAAATCTTTACCCACAATTTTACCAGTTCTCTTGTCCACAAGCTGATGAGATTGTTATGACGGTGCTCGAAAAAGCCATAGCTAAAGAACCAAGAATGGCAGCATCTTTACTCAGACTTCACTTCCACGACTGCTTCGTTCAGGTAAAAGTATCTTTACCTATTTTTGTTTTCCCTTTATGTGTCTCTTAAGCTTAACACTTATACACTACACTCTGTGTGTAAACAGGGCTGTGATGCATCAATCTTGTTGGATGATAGTGCAACCATAAGAAGTGAAAAGAATGCTGGACCAAACAAGAACTCNNNNNTAAACTTTGAGGATATAGCAAAGAAGCTTTAAGTAAAGCAAACGAATCATTAATATTTTGGGAGGATGTATATATATATTTGAAGTTGTTGTTGTTGTTGTT---------TAAAACTGTTTTTTTtCTCT--TGTAATTAAGGTTGAAACAGATTTTGAAAGGACGTTAGCACGAAACTCGTAAATAACGCATGTTTATTTTCCAAATAAATTTATAATAAAACTATTATACATCAAAACCCATTAATTCATCATAGTGGCAACCAAGTGTATATAGCAATATAAATCAATTTTTTAAAAACAACTTCTGTAAACAAAAGGAAAGTGAAGGCACTATGTGTCCCCACACGGTTCCATTGAGACAAAGGCATATGTATGTGTGTGAGTATAAATATAAGTTGGTTCTTGAACATCATTGCATGTTGATTAATCACACAGCACAAATAAGAGTTAGAAAAATGGGAGTGTACTTAGGCAAGTATTGTTATATAATGATAATAATGTTAGTGTTGGTGTTGGGAAAAGAAGTGAGAAGCCAGTTGTTAAAAAATGGTTATTATTCAACTTCATGTCCAAAAGCTGAGTCGATAGTTAGATCCACTGTTGAATCTCACTTTGATTCTGATCCCACAATTTCCCCTGGCTTGCTTAGGCTTCATTTCCATGACTGTTTTGTTCAGGTTTCAATTTTAATTTTTCTttTGCTAATCTCAATCTCCTTTCTATCAATTATGCAAGTTAATTAATTGTTGAaTATGACCTATTATTAGGGTTGTGATgGTTCGGTTtTAATCAAAGGgAAATCTGcGGAGCAAGCtgCTCTACCAAatcTTGgTCTAagaggtttagaagtGATcgaTGATGCTaaagNNNNNGTTTTctATTCCCAACACAAaGGAAGaCAAAA-AAGAAGTGATAATTGGAAACTATATATAGATGTAACGAATCTTATATCCAAACCAACACTAACAATTAATGTAT---CTCATCCAACAAATTAAAAGCCAAGTTGACGTAACAATTCATACttg-TCAAATCTTCTTCTATAAATTATCCCACAATGCA-------TGGTTGTTAAATTATT-----AGAGTGGCAATGAATACAGGAATGGTGAAGTCAATGGTGTGCATTGTGCTTGCTCAATTCTCACTTGTCGCGCTATTTCCTCTATGTATTTGTTATCAAACACATCAAAGCACGAGCTCTGTAGCCTCTCTATCCCCTCAGTTTTACGACAACTCGTGCCCAAACGCACAAGCCATCGTTCAATCTTACGTCGCCAATGCATACTTGAATGACCCTCGCATGGCTGCCTCAATTCTTAGGCTCCATTTCCATGACTGTTTCGTCAATGTTTGTCAAAATCTAGTCTACTCTTCAAATATATAATG-TTTAATATAAATAAGGAGAAATGTTGTTTG--ATATATATACTTTGGTTGGTGCAGGGATGTGATGCTTCCGTACTATTGGACAGTAGTGGAACCATGGAAAGCGAGAAACGATCAAATGCAAATCGAGACTCTGCTCGAGGGTTCGAAGTCATTGACGAGATCAAGTCTGCCTTGGAAAATGAATGTCCTGAAACAGTTTCTTNNNNNTCATGACTATAATGCTTTAACCAATTTTCTCTTTTGATTTCTAGAATCTAGACCCTTCATCGTTTGGTTCAATTGTTGAATCATAAGCTCGTGAAATTCTAGAAATGTTTTGACTGATCATATAGACTAAAGGTAAAAGTGATTGTACTTAAACAAAAAAATTAAAAAAAAAaCCTCTAATATTAACTagtaCTTTTTTTtGtTgCTTtgtTATTAAAAAAATATAACTCTTTATTTGGgaAAAAAATATCTGTAACCAAA--------------AACTTAaCCGtCtGtAACAAATTGCCGAACCGACTAATTGAGGAGCAaGGGCAAATTGGTAATTTCGTTTagATTTCCCGcTTCTTTcatCaTCTCCaaTTTCtCACTTCTCGaGgGTTAACAAATTACAATCCCAgACGAATTAgATCAgAAgAAGGAgAgAAgAAgAGAAgAGGAtGAGGTTCCTCGgAgACTaCaaGTTCgCTTTACTTaCTTGCTCCGTtATCGctCtCAGCATCTACTTCGCgATTAaCGTCAAATTTCGTTTCGCGAACGAtTCACCGGGAACTCGTACCGGagTtAaGgTTtCcAAGAATTCTCCCTTCAACGACGAATTCATGtACATGtCAATCGcTgAAGATATcgATCGATCTTACCTCCACTACGATTACTACCGTGAATCTtGCCCTACCGCCGAGAAAATCATCGcGAAAGCTATCAGAgATATCTACAATGTCAcaCCCAGCGTAGCTCCGCCTATTATCCGtCTCCTCTTTCACGATTGcTTCATCgAGGtcAGATTTTCTGATTTcTGGCTTTCCCTTTCTTgNNNNNAAAgAATTAGAGTTGAATCAAAGTTTAACGCCTGctAAAACAATATTctATAATCACATTCATTATAAATGATTACACACTATTAATTAGGAATTAATTTGATAGAAACGAACAAAAGAGAAAAAAACAAACCCAACATGATCTGCAATCGTCAACGCGCGAAGCCAGCTCATGACCAATCACATAACGCGGTTTTCAGTTTTGAAT-GGATTACAACGTCGTCGTTTCGTCAAATTACCTCAACACTCTAGCCCCTTTCGCTGACTTCAACATCACCATTTGACTTCTCAATCCCTCTATAAGTTACTCGCATTCTCGTATCACTTTCCATGCATCTAAAACAAACTCTATCTACTAACTCGAAACACACTTGCGATCTTTATCTAAAACACAAACCAACAAAAAGAAAAA-TGGGCTTGGTCAGATCATTTGCTTTGTTCTTAGTCTTCCTTAGTTGTCTCATCGCGGTGTATGGCCAAGGTACGAGGATCGGGTTCTACTCGACCACGTGCCCTAATGCCGAGACGATTGTTCGGACCACTGTAGCATCTCACTTTAGTTCAGATCCAAAGGTTGCACCGGGGTTACTGAGAATGCACAACCATGATTGCTTTGTCCAAGGTTGTGATGGTTCGGTGCTATTATCGGGACCTAACTCTGAAAGAACCGCTGGCGCAaACGTTAACCTTCATGGTTTTGAAGTCATTGACGATGCCAAGAGGCAGCTCGAGGCAGCATGTCCTGGTGTTGTCTCTTGTGCTGATATATTGGCCTTAGCGGCTCGTGATTCCGTTGCTCTCGTAAGTATATATATA--CTAATTATACAACTATCAATATATCATACATAAGCAAAGAACTATGTCTT
>Camu12 C44
GATATAACTTTGCTAAATGTCTGATTTTGTAAATAACTTGTGAAGAGAAAATCTTTATTTGGTAAGAGTTGTTTTCTCAATGTAGCAGTTTACTCATCATTTTCAAAGTTCAACTCTCATATAACACAAAGAGGTTAGACAGTGCAGATGCTTATGGTTGAGAAGCTTTACCTAACAATGGTACAAGGCGGTTTTGTTGGGATCACATGTGAAGTTAGGCACATGGATTCGTTCTTGGAGTTGGTACAAGGACTTCAAAAAGACAACGATGATGTATAATAAGGACAAGTTGACTATGTCTCTCTCTTTTATCTTAACATTCTAAATTAGGATTTGGTAAACTGAGAGCAGTTACCTTTTGATGAATCTCTTCAAGTATAAAAACCCTCACCATTTTACTACTA---TCTCATCTTAAAA-CCCTCGAGTTACACAAAAATGGCTATCTCAAAGCTTATTCCTACTCTTGTGCTCTTTGTTTTGTTCTCTTTTGATGTTAGTGTTGCTCATCCAGGTCTAGGATTTGGATGGGGAAGTAATAGTCCCATTGGAGGATCTTTTTACTCAAATCTTTACCCACAATTTTACCAGTTCTCTTGTCCACAAGCTGATGAGATTGTCATGACGGTGCTCGAAAAAGCCATAGCTAAAGAACCAAGAATGGCAGCATCTTTACTCAGACTTCACTTCCACGACTGCTTCGTTCAGGTAAAAGTATCTTTACCTATTTTTGTTTTCCCTTTATGTGTCTCTTATGCTTaACTCTTATACACTACACTTTTTGTGTAAACAGGGCTGTGATGCATCAATCTTGTTGGATGATAGTGCTACCATTAGAAGTGAGAAGAACGCGGGACCAAACAAGAACTCNNNNNTAAACTTTGAGGaTATAGCAAAGAAGCTTTAAgtaAAGCAAACGAATCATTAATATTTTGGGAGGATGTATATATATATTTGAAGTTGTTGTTGTTGTTGTT---------TAAAACTGTTTTTTTtCTCT--TGTAATTAAGGTTGAAACAGATTTTGAAAGGACGTTAGCACGAAACTCGTAAATAACGCATGTTTATTTTCCAAATAAATTTATAATAAAACTATTATACATCAAAACCCATTAATTCATCATAGTGGCAACCAAGTGTATATAGCAATATAAATCAATTTTTTAAAAACAACTTCTGTAAACAAAAGGAAAGTGAAGGCACTATGTGTCCCCACACGGTTCCATTGAGACAAAGGCATATGTATGTGTGTGAGTATAAATATAAGTTGGTTCTTGAACATCATTGCATGTTGATTAATCACACAGCACAAATAAGAGTTAGAAAAATGGGAGTGTACTTAGGCAAGTATTGTTATATAATGATAATAATGTTAGTGTTGGTGTTGGGAAAAGAAGTGAGAAGCCAGTTGTTAAAAAATGGTTATTATTCAACTTCATGTCCAAAAGCTGAGTCGATAGTTAGATCCACTGTTGAATCTCACTTTGATTCTGATCCCACAATTTCCCCTGGCTTGCTTAGGCTTCATTTCCATGActGTTTTGTTCAGGTTTCAATTTTAATTTTTCTTTTGCTAATCTCAATCTCCTTTCTATCAATTATGCAAGTTAATTAATTGTTGAATATGACCTATTATTAGGGTTGTGATGGTTCGGTTTTAATCAAAGGGAAATCTGCGGAGCAAGCTGCTCTACCAAATCTTGGTCTAAGAGGTTTAGAAGTGATCGATGATGCTAAAGNNNNNGTTTTCTATTCCCAACACAAAGGAAGaCAAAA-AAGAAGTGATAATTGGAAACTATATATAGATGTAACGAATCTTATATCCAAACCAACACTAACAATTAATGTAT---CTCATCCAACAAATTAAAAGCCAAGTTGACGTAACAATTCATACttg-TCAAATCTTCTTCTATAAATTATCCCACAATGCA-------TGGTTGTTAAATTATT-----AGAGTGGCAATGAATACAGGAATGGTGAAGTCAATGGTGTGCATTGTGCTTGCTCAATTCTCACTTGTTGCGCTATTTCCTCTATGTATTTGTTATCAAACACATCAAAGCACGAGCTCTGTAGCCTCTCTATCCCCTCAGTTTTACGACAACTCGTGCCCAAACGCACAAGCCATCGTTCAATCTTACGTCGCCAATGCATACTTGAATGACCCTCGCATGGCTGCCTCAATTCTTAGGCTCCATTTCCATGACTGTTTCGTCAATGTTTGTCAAAATCTAGTCTATTCTTCAAATATATAATG-TTTAATATAAATAAGGAGAAATGTTGTTTG--ATATATATACTTTGGTTGGTGCAGGGATGTGATGCTTCCGTACTATTGGACAGTAGTGGAACCATGGAAAGCGAGAAACGATCAAATGCAAATCGAGACTCTGCTCGAGGGTTCGAAGTCATTGACGAGATCAAGTCTGCCTTGGAAAATGAATGTCCTGAAACAGTTTCTTNNNNNTCATGACTATAATGCTTTAACCAATTTTCTCTTTTGATTTCTAGAATCTAGACCCTTCATCGTTTGGTTCAATTGTTGAATCATAAGCTCGTGAAATTCTAGAAATGTTTTGACTGATCCTATAGACTAAAGGTGAAAGTGATTGTACTTAAACAAAAAAATTAAAAAAAAAACCTCTAATATTAACTAGTACTTTTTTTTGTTGCTTTGTTATTAAAAAAATATAACTCTTTATTTGGGAAAAAAATATCTGTAACCAAAAAAATATACGAAACAACTTAACCGTCTGTAACAAATTGCCGAACCGACTAATTGAGGAGCAAGGGCAAATTGGTAATTTCGTTTAgATTTCCCGCTTCTTTCATCATCTCCAATTTCTCACTTCTCGAGgGTTAACAAATTACAATCCCAgACGAACTAgATCAgAAgAAGGAgAGAAgAAgAGAAgAGGATGAGGTTCCTCGgAgACTACAAGTTCGCTTTACTTACTTGCTCCGTTATCGCTCTCAGCATCTACTTCGCGATTAACGTCAAATTTCGTTTCGCGAACGATTCACCGGGAACTCGTACCGGAGTTAAGGTTTCCGAGAAATCTCCCTTCaACGACGAATTCATGTACATGTCAATCGCTgAAGATATCGATCGATCTTACCTCCACTACGATTACTACCGTGAATCTTGCCCTACCGCCGAGAAAATCATCGCGAAAGCTATCAGAGATATCTACAATGTCACACCCAGCGTAGCTCCGCCTATTATCCGTCTCCTCTTTCACGATTGCTTCATCGAGGTCAGATTTTCTGATTTCTGGCTTTCCCTTTCTTGNNNNNAAAgAATTAGAATTGAATCAAAGTTTAACGCctgcTAAAACAATATTCTATAATCACATTCATTATAAATGATTACACACTATTAATTAGGAATTAATTTGATAGAAACGAACAAAAGAGAAAAAAACAAACCCAACATGATCTGCAATCGTCAACGCGCGAAGCCAGCTCATGACCAATCACATAACGCGGTTTTCAGTTTTGAAT-GGATTACAACGTCGTCGTTTCGTCAAATTACCTCAACACTCTAGCCCCTTTCTCTGACTTCAACATCACCATTTGACTTCTCAATCCCTCTATAAGTTACTCGCATTCTCGTATCACTTTCCATGCATCTAAAACAAACTCTATCTACTAACTCGAAACACACTTGCGATCTTTATCTAAAACACAAACCAACAAAAAGAAAAA-TGGGCTTGGTCAGATCATTTGCTTTGTTCTTAGTCTTCCTTAGTTGTCTCATCGCGGTGTATGGCCAAGGTACGAGGATCGGGTTCTACTCGACCACGTGCCCTAATGCCGAGACGATTGTTCGGACCACTGTAGCATCTCACTTTAGTTCAGATCCAAAGGTTGCACCGGGGTTACTGAGAATGCACAACCATGATTGCTTTGTCCAAGGTTGTGATGGTTCGGTGCTATTATCGGGACCTAACTCTGAAAGAACCGCTGGCGCAAACGTTAACCTTCATGGTTTTGAAGTCATTGACGATGCCAAGAGGCAGCTCGAGGCAGCATGTCCTGGTGTTGTCTCTTGTGCTGATATATTGgcCTTAGCGGCTCGTGATTCCGTTGCTCTCGTAAGTATATATATA--ctAatTATAcaacTATCAatATATCatacataagcaAagaacTatgtctt
>Eaux5 C45
GATATAACTTtGCTAAATGTCTGATTTTGTAAGTAACTTGTGAAGAGAAAATCTTTATTTGGTAAGAGTTGTTTTCTCAATGTAGCAGTTCACTCATCATTTTCAAACTTCAACTCTCATAGAACACAAAGAGGTTAGACAGTGCAGATGCTTATGGTTGAGAAGCTTTACCTAACAATGGTACAAGGCGGTTTTGTTGGGATCACATGTGAAGTTAGGCACATGGATTCGTTCTTGGAGTTGGTACAAGGACTTCTAAAAGACAACAATGAGGTATAATAAGGACAAGTTGACTATGTCTCTCTCTTTTATCTTAACATTCTAAATTAGGATTTGGTAAACTGGGAACAGTTAGCTTTT--TGAATCTCTTCAAGTATAAAAACCCTTACCGTTTTACTACTACTATCTCATCTTAAAA-CTCCCAAGCAACA--AAAATGGCTATCTCAAAGCTTATTCCTACTCTTGTGCTCTTTGTTTTGTTCTCTTTTGATGTTAGTGTTGCTCATCCAGGTCTAGGATTTGGATGGGGAAGTAATAGTCCCATTGGAGGATCTTTTTACTCAAATCTTTACCCACAATTTTACCAGTTCTCTTGTCCACAAGCTGATGAGATTGTTATGACGGTGCTCGAAAAAGCCATAGCTAAAGAACCAAGAATGGCAGCATCTTTACTCAGACTTCACTTCCACGACTGCTTCGTTCAGGTAAAAGTATCTTTACCTATTTTTGTTTTCCCTTTATGTGTCTCTTAAGCTTAACACTTATACACTACACTCTGTGTGTAAACAGGGCTGTGATGCATCAATCTTGTTGGATGATAGTGCAACCATAAGAAGTGAAAAGAACGCGGGACCAAACAAGAACTCNNNNNtaAACTttgAGgatatAGCAAAGAAGCTTTAAgtaAAGCAAACGAATCATTAATATTTTGGGAGGATGTATATATATATTTGAAGTTGTTGTTGTTGTTGTT---------TAAAACTGTTTTTTTTTtct--tGtAAttAAGGTTGAAACagaTTTTGAAAGGAcGTTAGCAcGAAactcgtAAATAACGCatgTTTATTTTCCAAATAAATTTATAATAAAACTATTATACATCAAAACCCATTAATTCATCATAgtgGCAACCAAGTGTATATAGCAATATAAATCAATTTTTTAAAAACAACTTCTGTAAACAAAAGGAAAGTGAAGGCacTATGTGTCCCCACACGGtTCCATTGAGACAAAGGCGTATGTATGTGTGTGAGTATAAATATAAGTTGGTTCTTGAACATCATTGCATGTTGATTAATCACACAGCACAAATAAgaGTTAGAAAAATGGGAGTGTACTTAGGTAAGTATTGTTATATAATGATAATAATGTTAGTGTTggtGTTGGGAAAAGAAGTGAGAAGCCAGTTGTTAAAAAATGGTTAttaTTCAACTTCATGTCCAAAAGCTGAGTCGATAGTTAGAtCCaCTGTTGAATCTCACtttGATTCTGATCCCACAATTTCCCCTGGCTTGCTTAGGCTTCaTTTCCAtgAcTgttttgTTCAggttTCAATTTTAATTTTTcttTTGCTAATCTCAATCTCCTTTCTATCAATTATGCAAGTTAATTAATTGTTGAATATGACCTATTATTAGGGTTGTGATGGTTCGGTTTTAATCAAAGGGAAATCTGCGGAGCAAGCTGCTCTACCAAATCTTGGTCTAAGAGGTTTAGAAGTGATCGATGATGCTAAAGNNNNNGTTTTCTATTCCCAACACAAAgGAAGACAAAA-AAGAAGTGATAATTGGAAACTATATATAGATGTAACGAATCTTATATCCAAACCAACACTAACAATTAATGTAT---CTCATCCAACAAATTAAAAGCCAAGTTGACGTAACAATTCATACTTG-TCAAATTTTCTATTATAAATTATCCCACAATGCA-------TGGTTGTTAAATTATT-----AGAGTGGCAATGAATACAGGAATGGTGAAGTCAATGGTGTGCATTGTGCTTGCTCAATTCTCACTTGTTGCGCTATTTCCTCTATGTATTTGTTATCAAACACATCAAAGCACGAGCTCTGTAGCCTCTCTATCCCCTCAGTTTTACGACAACTCGTGCCCAAACGCACAAGCCATCGTTCAATCTTACGTCGCCAATGCATACTTGAATGACCCTCGCATGGCTGCCTCAATTCTTAGGCTCCATTTCCATGACTGTTTCGTCAATGTTTGTCAAAATCTAGTCTATTCTTCAAATATATAATG-TTTAATATAAATAAGGAGAAATGTTGTTTG--ATATATATACTTTGGTTGGTGCAGGGATGTGATGCTTCCGTACTATTGGACAGTAGTGGAACCATGGAAAGCGAGAAACGATCAAATGCAAATCGAGACTCTGCTCGAGGGTTCGAAGTCATTGACGAGATCAAGTCTGCCTTGGAAAATGAATGTCCTGAAACAGTTTCTTNNNNNTcATGACTATAATGCTTTAACCAATTTTCTCTTTTGATTTCTAGAATCTAGACCCTTCATCGTTTGGTTCAATTGTTGAATCATAAGCTCGTGAAATTCTAGAAATGTTTTGACTGATCCTATAGACTAAAGGTGAAAGTGATTGTACTTAAACAAAAAAATTAAAAAAAAAACCTCTAATATTAACTAGTACTTTTTTTTGTTGCTTTGTTATTAAAAAAATATAACTCTTTATTTGGGAAAAAAATATCTGTAACCAAAAAAATATACGAAACAACTTAACCGTCTGTAACAAATTGCCGAACCGACTAATTGAGGAGCAAGGGCAAATTGGTAATTTCGTTTAgATTTCCCGCTTCTTTCATCATCTCCAATTTCTCACTTCTCGAGgGTTAACAAATTACAATCCCAgACGAATTAgATCAgAAgAAGGAgAGAAgAAgAGAAgAGGATGAGGTTCCTCGgAgACTACAAGTTCGCTTTACTTACTTGCTCCGTTATCGCTCTCAGCATCTACTTCGCGATTAACGTCAAATTTCGTTTCGCGAACGATGCACCGGGAACTCGTACCGGAGTTAAGGTTTCCGAGAAATCTCCCTTCAACGACGAATTCATGTACATGTCAATCGCTgAAGATATCGATCGATCTTACCTCCACTACGATTACTACCGTGAATCTTGCCCTACCGCCGAGAAAATCATCGCGAAAGCTATCAGAGATATCTACAATGTCACACCCAGCGTAGCTCCGTCTATTATCCGTCTCCTCTTTCaCgaTTGCTTCATCGAGGTCAGATTTtCTGATTTCTGGCTTTCCCTTTCTTGNNNNNAAAgAATTAGAATTGAATCAAAGTTTAACGCCTGCTAAAACAATATTCTATAATCACATTCATTATAAATGATTACACACTATTAATTAGGAATTAATTTGATAGAAACGAACAAAAGAGAAAAAAACAAACCCAACATGATCTGCAATCGTCAACGCGCGAAGCCAGCTCATGACCAATCACATAACGCGGTTTTCAGTTTTGAAT-GGATTACAACGTCGTCGTTTCGTCAAATTACCTCAACACTCTAGCCCCTTTCTCTGACTTCAACATCACCATTTGACTTCTCAATCCCTCTATAAGTTACTCGCATTCTCGTATCACTTTCCATGCATCTAAAACAAACTCTATCTACTAACTCGAAACACACTTGCGATCTTTATCTAAAACACAAACCAACAAAAAGAAAAA-TGGGCTTGGTCAGATCATTTGCTTTGTTCTTAGTCTTCCTTAGTTGTCTCATCGCGGTGTATGGCCAAGGTACGAGGATCGGGTTCTACTCGACCACGTGCCCTAATGCCGAGACGATTGTTCGGACCACTGTAGCATCTCACTTTAGTTCAGATCCAAAGGTTGCACCGGGGTTACTGAGAATGCACAACCATGATTGCTTTGTCCAAGGTTGTGATGGTTCGGTGCTATTATCGGGACCTAACTCTGAAAGAACCGCTGGCGCAAACGTTAACCTTCATGGTTTTGAAGTCATTGACGATGCCAAGAGGCAGCTCGAGGCAGCATGTCCTGGTGTTGTCTCTTGTGCTGATATATTGGCCTTAGCGGCTCGTGATTCCGTTGCTCTCGTAAGTATATATATA--CTAATTATACAACTATCAATATATCATACATAAGCAAAGAACTATGTCTT
>Eaux6 C45
gatATAACTTtGCtaAATGTCTGATTTTGTAAGTAACTTGTGAAGAGAAAATCTTTATTTGGTAAGAGTTGTTTTCTCAATGTAGCAGTTCACTCATCATTTTCAAACTTCAACTCTCATAGAACACAAAGAGGTTAGACAGTGCAGATGCTTATGGTTGAGAAGCTTTACCTAACAATGGTACAAGGCGGTTTTGTTGGGATCACATGTGAAGTTAGGCACATGGATTCGTTCTTGGAGTTGGTACAAGGACTTCTAAAAGACAACAATGAGGTATAATAAGGACAAGTTGACTATGTCTCTCTCTTTTATCTTAACATTCTAAATTAGGATTTGGTAAACTGGGAACAGTTAGCTTTT--TGAATCTCTTCAAGTATAAAAACCCTTACCGTTTTACTACTACTATCTCATCTTAAAA-CTCCCAAGCAACA--AAAATGGCTATCTCAAAGCTTATTCCTACTCTTGTGCTCTTTGTTTTGTTCTCTTTTGATGTTAGTGTTGCTCATCCAGGTCTAGGATTTGGATGGgGAAGTAATAGTCCCATTGGAGGATCTTTTTACTCAAATCTTTACCCACAATTTTACCAGTTCTCTTGTCCACAAGCTGATGAGATTGTTATGACGGTGCTCGAAAAAGCCATAGCTAAAGAACCAAGAATGGCAGCATCTTTACTCAGACTTCACTTCCACGACTGCTTCGTTCAGGTAAAAGTATCTTTACCTATTTTTGTTTTCCCTTTATGTGTCTCTTAAGCTTAACACTTATACACTACACTCTGTGTGTAAACAGGGCTGTGATGCATCAATCTTGTTGGATGATAGTGCAACCATAAGAAGTGAAAAGAACGCGGGACCAAACAAGAACTCNNNNNTAAACTTTGAGGATATAGCAAAGAAGCTTTAAGTAAAGCAAACGAATCATTAATATTTTGGGAGGATGTATATATATATTTGAAGTTGTTGTTGTTGTTGTT---------TAAAACTGTTTTTTTTTTCT--TGTAATTAAGGTTGAAAcAGATTTTGAAAGGACGTTAGCACGAAACTCGTAAATAACGCATGTTTATTTTCCAAATAAATTTATAATAAAACTATTATACATCAAAACCCATTAATTCatCATaGtGGCAaCCAaGTGTATATAGCAATATAAATCAATTTTTTAAAAACAACTTCTGTAAACAAAAGGAAAGTGAAGGCACTATGTGTCCCCACACGGTTCCATTGAGACAAAGGCGTATGTATGTGTGTGAGTATAAATATAAGTTGGTTCTTGAACATCATTGCATGTTGATTAATCaCACAGCACAaATAAgAGTTAGAAAAATGGGAGTGTACTTAGGTAAGTATTGTTATATAATGATAATAATGTTAGTGTTGGTGTTGGGAAAAGAAGTGAGAAGCCAGTTGTTAAAAAATGGTTATTATTCAACTTCATGTCCAAAAGCTGAGTCGATAGTTAGATCCACTGTTGAATCTCACTTTGATTCTGATCCCACAATTTCCCCTGGCTTGCTTAGGCTTCATTTCCATGACTGTTTTGTTCAGGTTTCAATTTTAATTTTTCTTTTGCTAATCTCAATCTCCTTTCTATCAATTATGCAAGTTAATTAATTGTTGAATATGACCTATTATTAGGGTTGTGATGGTTCGGTTTTAATCAAAGGGAAATCTGCGGAGCAAGCTGCTCTACCAAATCTTGGTCTAAGAGGTTTAGAAGTGATCGATGATGCTAAAGNNNNNGTTTTCTATTCCCAACACAAAGGAAGACAAAA-AAGAAGTGATAATTGGAAACTATATATAGATGTAACGAATCTTATATCCAAACCAACACTAACAATTAATGTAT---CTCATCCAACAAATTAAAAGCCAAGTTGACGTAACAATTCATACTTG-TCAAATTTTCTATTATAAATTATCCCACAATGCA-------TGGTTGTTAAATTATT-----AGAGTGGCAATGAATACAGGAATGGTGAAGTCAATGGTGTGCATTGTGCTTGCTCAATTCTCACTTGTTGCGCTATTTCCTCTATGTATTTGTTATCAAACACATCAAAGCACGAGCTCTGTAGCCTCTCTATCCCCTCAGTTTTACGACAACTCGTGCCCAAACGCACAAGCCATCGTTCAATCTTACGTCGCCAATGCATACTTGAATGACCCTCGCATGGCTGCCTCAATTCTTAGGCTCCATTTCCATGACTGTTTCGTCAATGTTTGTCAAAATCTAGTCTATTCTTCAAATATATAATG-TTTAATATAAATAAGGAGAAATGTTGTTTG--ATATATATACTTTGGTTGGTGCAGGGATGTGATGCTTCCGTACTATTGGACAGTAGTGGAACCATGGAAAGCGAGAAACGATCAAATGCAAATCGAGACTCTGCTCGAGGGTTCGAAGTCATTGACGAGATCAAGTCTGCCTTGGAAAATGAATGTCCTGAAACAGTTTCTTNNNNNTcATGACTATAATGCTTTAACCAATTTTCTCTTTTGATTTCTAGAATCTAGACCCTTCATCGTTTGGTTCAATTGTTGAATCATAAGCTCGTGAAATTCTAGAAATGTTTTGACTGATCCTATAGACTAAAGGTGAAAGTGATTGTACTTAAACAAAAAAATTAAAAAAAAAACCTCTAATATTAACTAGTACTTTTTTTTGTTGCTTTGTTATTAAAAAAATATAACTCTTTATTTGGGAAAAAAATATCTGTAACCAAAAAAATATACGAAACAACTTAACCGTCTGTAACAAATTGCCGAACCGACTAATTGAGGAGCAAGGGCAAATTGGTAATTTCGTTTAgATTTCCCGCTTCTTTCATCATCTCCAATTTCTCACTTCTCGAGgGTTAACAAATTACAATCCCAgACGAATTAgATCAgAAgAAGGAgAGAAgAAgAGAAgAGGATGAGGTTCCTCGgAgACTACAAGTTCGCTTTACTTACTTGCTCCGTTATCGCTCTCAGCATCTACTTCGCGATTAACGTCAAATTTCGTTTCGCGAACGATGCACCGGGAACTCGTACCGGAGTTAAGGTTTCCGAGAAATCTCCCTTCAACGACGAATTCATGTACATGTCAATCGCTgAAGATATCGATCGATCTTACCTCCACTACGATTACTACCGTGAATCTTGCCCTACCGCCGAGAAAaTCATCGCGAAAGCTATCAGAGATATCTACAATGTCACACCCAGCGTAGCTCCGTCTATTATCCGTCTCCTCTTTCACGATTGCTTCATCGAGGTCAGATTTTCTGATTTCTGGCTTTCCCTTTCTTGNNNNNAAAgAAtTAGAATTGAATCAAAGTTtaACGCCTGCTAAAACAATATTCTATAATCACATTCATTATAAATGATTACACActaTTAATTAGGAATTAATTTGATAGAAACGAACAAAAGAGAAAAAAACAAACCCAACATGATCTGCAATCGTCAACGCGCGAAGCCAGCTCATGACCAATCACATAACGCGGTTTTCAGTTTTGAAT-GGATTACAACGTCGTCGTTTCGTCAAATTACCTCAACACTCTAGCCCCTTTCTCTGACTTCAACATCACCATTTGACTTCTCAATCCCTCTATAAGTTACTCGCATTCTCGTATCACTTTCCATGCATCTAAAACAAACTCTATCTACTAACTCGAAACACACTTGCGATCTTTATCTAAAACACAAACCAACAAAAAGAAAAA-TGGGCTTGGTCAGATCATTTGCTTTGTTCTTAGTCTTCCTTAGTTGTCTCATCGCGGTGTATGGCCAAGGTACGAGGATCGGGTTCTACTCGACCACGTGCCCTAATGCCGAGACGATTGTTCGGACCACTGTAGCATCTCACTTTAGTTCAGATCCAAAGGTTGCACCGGGGTTACTGAGAATGCACAACCATGATTGCTTTGTCCAAGGTTGTGATGGTTCGGTGCTATTATCGGGACCTAACTCTGAAAGAACCGCTGGCGCAAACGTTAACCTTCATGGTTtTGAAGTCATTGACGATGCCAAGAGGCAGCTCGAGGCAGCATGTCCTGGTGTTGTCTCTTGTGCTGATATATTGGCCTTAGCGGCTCGTGATTCCGTTGCTCTCGTAAGTATATATATA--CTAATTATacAaCTATCAATATATCatacaTAaGCAAAgaaCTATGtctT
>Cast3 C46
GATATAA----GCTAAATATCTGATTTTGTAAATAACTTATGAAGAGAAAATCTTTATTTGGTAAGAGTTGTTTTCTCAATGTAGCAGTTCACTCATCATTTTCAAACTTCAACTCTCAGAGAACACAAAGAGGTTAGACAGTGCAGATGCTTATGGTTGAGAAGCTTTACCTAACAATGGTACAAGGCGGTTTTGTTGGGATCACATGTGAAGTTAGGCACATGGATTCGTTCTTGGAGTTGGTACAAGGACTTCTAAAAGACAACAATGAGGTATAATAAGGACAAGTTGACTATGTCTCTCTCTTTTATCTTAACATTCTAAATTAGGATTTGGTAAACTGAGAGCAGTTAGCTTCT--TGAATCTCCT-AAGTATAAAAACCCTCACCGTTTTACTACTA---TCTCATCTTAAAA-CTCCCAAGTAACA--AAAATGGCTATCTCAAAGCTTATTCCTACTCTTGTGCTCTTTGTTTTGTTCTCTTTTGATGTTAGTGTTGCTCATCCAGGTCTAGGATTTGGATGGGGAAGTAATAGTCCCATTGGAGGATCTTTTTACTCAAATCTTTACCCACAATTTTACCAGTTCTCTTGTCCACAAGCTGATGAGATTGTTATGACGGTGCTCGAAAAAGCCATAGCTAAAGAACCAAGAATGGCAGCATCTTTACTCAGACTTCACTTCCACGACTGCTTCGTTCAGGTAAAAGTATCTTTACCTATTTTTGTTTTCCCTTTATGTGTCTCTTAAGCTTAACACTTATACACTACACTCTGTGTGTAAACAGGGCTGTGATGCATCAATCTTGTTGGATGATAGTGCTACCATAAGAAGTGAAAAGAACGCGGGACCAAACAAGAACTCNNNNNTaAACTTTGAGGATATAgCAAAGAAGCTTTAAGtAAAGCAAACGAATCATTaATaTTttGGGAGGATGTATATATATATTtGAAGTTGTTGTtGTTGTTGTTGTTGTT---TAAAACTGTTTTTTTTTTCT--TGTAATTAAGGTTGAAACAGATTTTGAAAGGACGTTAGCACGAAACTCGTAAATAACGCATGTTTATTTTCCAAATAAATTTATAATAAAACTATTATACATCAAAACCCATTAATTCATCATAGTGGCAACCAAGTGTATATAGCAATATAAATCAATTTTTTAAAAACAACTTCTGTAAACAAAAGGAAAGTGAAGGCACTATGTGTCCCCACACGGTTCCATTGAGACAAAGGCATATGTATGTGTGTGAGTATAAATATAAGTTGGTTCTTGAACATCATTGCATGTTGATTAATCACACAGCACAAATAAGAGTTAGAAAAATGGGAGTGTACTTAGGTAAGTATTGTTATATAATGATAATAATGTTAGTGTTGGTGTTGGGAAAAGAAGTGAGAAGCCAGTTGTTAAAAAATGGTTATTATTCAACTTCATGTCCAAAAGCTGAGTCGATAGTTAGATCCACTGTTGAATCTCACTTTGATTCTGATCCCACAATTTCCCCTGGCTTGCTTAGGCTTCATTTCCATGACTGTTTTGTTCAGGTTTCAATTTTAATTTTTCTTTTGCTAATCTCAATCTCCTTTCTATCAATTATGCAAGTTAATTAATTGTTGAATATGACCTATTATTAGGGTTGTGATGGTTCGGTTTTAATCAAAGGGAAATCTGCGGAGCAAGCTGCTCTACCAAATCTTGGTCTAAGAGGTTTAGAAGTGATCGATGATGCTAAAGNNNNNGTTTTCTATTCCCAACACAAAGGAAGACAAAA-AAGAAGTGATAATTGGAAACTATATATAGATGTAACGAATCTTATATCCAAACCAACACTAACAATTAATGTAT---CTCATCCAACAAATTAAAAGCCAAGTTGACGTAACAATTCATACTTG-TCAAATCTTCTTCTATAAATTATCCCACAATGCA-------TGGTTGTTAAATTATT-----AGAGTGGCAATGAATACAGGAATGGTGAAGTCAATGGTGTGCATTGTGCTTGCTCAATTCTCACTTGTTGCGCTATTTCCTCTATGTATTTGTTATCAAACACATCAAAGCACGAGCTCTGTAGCCTCTCTATCCCCTCAGTTTTACGACAACTCGTGCCCAAACGCACAAGCCATCGTTCAATCTTACGTCGCCAATGCATACTTGAATGACCCTCGCATGGCTGCCTCAATTCTTAGGCTCCATTTCCATGACTGTTTCGTCAATGTTTGTCAAAATCTAGTCTATTCTTCAAATATATAATG-TTTAATATAAATAAGGAGAAATGTTGTTTG--ATATATATACTTTGGTTGGTGCAGGGATGTGATGCTTCCGTACTATTGGACAGTAGTGGAACCATGGAAAGCGAGAAACGATCAAATGCAAATCGAGACTCTGCTCGAGGGTTCGAAGTCATTGACGAGATCAAGTCTGCCTTGGAAAATGAATGTCCTGAAACAGTTTCTTNNNNNTCATGACTATAATGCTTTAACCAATTTTCTCTTTTGATTTCTAGAATCTAGACCCTTCATCGTTTGGTTCAATTGTTGAATCATAAGCTCGTGAAATTCTAGAAATGTTTTGACTGATCATATAGACTAAAGGTAAAAGTGATAGTACTTAAACAAAAAAAT----AAATAAACCTCTAATATTAACTAGTACTTTTTTTTTTTGCTTTGTTATTAAAAAAATATAACTCTTTATTTGGGAAAAAAaTATCTGTAACCAAA--------------AACTTAACCGTCTGTAACAAATTGCCAAACCGACAAATTGAGGAGCAAGGGCAAATTGGTAATTTCGTTTAgATTTCCCGCTTCTTTCATCATCTCCAATTTCTCACTTCTCGAGgGTTAACAAATTACAATCCCAgACgAATTAgATCAgAAgAAGGAgAGAAgAAgAGAAgAGGATGAGGTTCCTCGgAgACTACAAGTTCGCTTTACTTACTTGCTCCGTTATCGCTCTCAGCATCTACTTCGCGATTAACGTCAAATTTCGTTTCGCGAACGATTCACCGGGAACTCGTACCGGAGTTAAGGTTTCCAAAAAATCTCCCTTCAACGACAAATTCAGGTACATGTCAATCGCTgAAGATATCGATCGATCTTACCTCCACTACGATTACTACCGTGAATCTTGCCCTACCGCCGAGAAAATCATCgcGAAAGCTATCAGAGATATCTACAATGTCACACCCAGCGTAGCTCCGTCTATTATCCGTCTCCTCTTTCACGATTGCTTCATCGaGGTCAGATTTTCTGATTTCTGGCTTTCCCTTTCTTGNNNNNAAAgAAtTagaAtTgaATCAAAGTTTAACGCCTGCTAAAACAATATTCTATAATCACATTCATTATAAATGATTACACACTATTAATTAGGAATTAATTTGATAGAAACGAACAAAAGAGAAAAAAACAAACCCAACATGATCTGCAATCGTCAACGCGCGAAGCCAGCTCATGACCAATCACATAACGCGGTTTTCAGTTTTGAAT-GGATTACAACGTCGTCGTTTCGTCAAATTACCTCAACACTCTAGCCCCTTTCGCTGACTTCAACATCACCATTTGACTTCTCAATCCCTCTATAAGTTACTCGCATTCTCGTATCACTTTCCATGCATCTAAAACAAACTCTATCTACTAACTCGAAACACACTTGCGATCTTTATCTAAAACACAAACCAACAAAAAGAAAAA-TGGGCTTGGTCAGATCATTTGCTTTGGTCATAGTCTTCCTTAGTTGTCTCATCGCCGTTTATGGCCAAGGTACGAGGATCGGGTTCTACTCGACTACGTGCCCTAATGCCGAGACAATTGTTCGGACCACTGTGGCATCTCACTTTGGTTCAGATCCAAAGGTTGCACCCGGGTTACTGAGAATGCACAACCATGATTGCTTTGtCCAAGGTTGtGATGGTTCGGTGCTTTTATCGGGACCTAaCTCTGAAaGAACCgCTGGCGCAAACGTTAACCTCCATGGTTTTGAGGTCATTGACgATGCCAAgAGGCAGCTCGAGGCAGCATGTCCTGGTGTTGTCTCTTGTGCTGATATATTGGCCTTAGCGGCTCGTGATTCCGTTGCTCTCGTAAGTATATATATA--CTAATTATACAACTATCAATATATCATACATAAGCAAAGAACTATGTCTT
>Mong7 C47
GATATAACTTTGCTAAATGTCTGATTTTGTAAATAACTTGTGAAGAGAAAATCTTTATTTGGTAAGAGTTGTTTTCTCAATGTAGCAGTTTACTCATCATTTTCAAAGTTCAACTCTCATATAACACAAAGAGGTTAGACAGTGCAGATGCTTATGGTTGAGAAGCTTTACCTAACAATGGTACAAGGCGGTTTTGTTGGGATCACATGTGAAGTTAGGCACATGGATTCGTTCTTGGAGTTGGTACAAGGACTTCAAAAAGACAACGATGATGTATAATAAGGACAAGTTGACTATGTCTCTCTCTTTTATCTTAACATTCTAAATTAGGATTTGGTAAACTGAGAGCAGTTACCTTTTGATGAATCTCTTCAAGTATAAAAACCCTCACCATTTTACTACTA---TCTCATCTTAAAA-CCCTCGAGTTACACAAAAATGGCTATCTCAAAGCTTATTCCTACTCTTGTGCTCTTTGTTTTGTTCTCTTTTGATGTTAGTGTTGCTCATCCAGGTCTAGGATTTGGATGGGGAAGTAATAGTCCCATTGGAGGATCTTTTTACTCAAATCTTTACCCACAATTTTACCAGTTCTCTTGTCCACAAGCTGATGAGATTGTCATGACGGTGCTCGAAAAAGCCATAGCTAAAGAACCAAGAATGGCAGCATCTTTACTCAGACTTCACTTCCACGACTGCTTCGTTCAGGTAAAAGTATCTTTACCTATTTTTGTTTTCCCTTTATGTGTCTCTTATGCTTAACTCTTATACACTACACTTTTTGTGTAAACAGGGCTGTGATGCATCAATCTTGTTGGATGATAGTGCTACCATTAGAAGTGAGAAGAACGCGGGACCAAACAAGAACTCNNNNNTAAACTTTGAGGATATAGCAAAGAAGCTTTAAGTAAAGCAAACGAATCATTAATATTTTGGGAGGATGTATATATATATTTCAAGTTGTTGTTGTTGTTGTT---------TAAAACTGTTTTTTTTTTCT--TGTAATTAAGGTTGAAACAgATTTTGAAAGGACGTTAGCACGAAACTCGTAAATAACGCATGTTTATTTTCCAAATAAATTTATAATAAAACTATtATACATCAAAACCCATTAATTCATCATAGTGGCAACCAAGTGTATATAGCAATATAAATCAATTTTTTAAAAACAACTTCTGTAAACAAAAGGAAAGTGAAGGCAcTATGTGTCCCCACaCGGTTCCATTGAGACAAAGGCATATGTATGTGTGTGAGTATAAATATAAGTtGGTTCTTGAACATCATTGCATGTtGATTAATCACACAGCACAAATAAGAGTTAgAAAAATGGGAGTGTACTTAGGTAATTATTGTTAtATAAtGATAATAATGTTAgtGTTGGTGTTGGgAAAAAAAgTgAGAAGCCagTTGTTAAAAAATGGTTATTATTCAACTTCaTGtCCAAAAGcTGAGTCgATAgTTAgATCCACTGTTGAAtCTCACTTTGATTCTGATCCCACAATTTCCcCtgGcTTGcTTaGGCTTCATTTCCaTGACTGTTTTGTTCAGgTTtCAATTTTAaTTTTTCTTTTGCTAATCTCAATCTCCTTTCTATCAATTATGCAAGTTAATTAATTGTTGAATATGACCTATTATTAGGGTTGTGATGGTTCGGTTTTAATCAAAGGGAAATCTGCGGAGCAAGCTGCTCTACCAAATCTTGGTCTAAGAGGTTTAGAAGTGATCGATGATGCTAAAGNNNNNGTTTTCTATTCCCAACACAAAGGAAGACAAAA-AAGAAGTGATAATTGGAAACTATATATAGATGTAACGAATCTTATATCCAAACCAACACTAACAATTAATGTAT---CTCATCCAACAAATTAAAAGCCAAGTTGACGTAACAATTCATACTTG-TCAAATTTTCTATTATAAATTATCCCACAATGCA-------TGGTTGTTAAATTATT-----AGAGTGGCAATGAATACAGGAATGGTGAAGTCAATGGTGTGCATTGTGCTTGCTCAATTCTCACTTGTTGCGCTATTTCCTCTATGTATTTGTTATCAAACACATCAAAGCACGAGCTCTGTAGCCTCTCTATCCCCTCAGTTTTACGACAACTCGTGCCCAAACGCACAAGCCATCGTTCAATCTTACGTCGCCAATGCATACTTGAATGACCCTCGCATGGCTGCCTCAATTCTTAGGCTCCATTTCCATGACTGTTTCGTCAATGTTTGTCAAAATCTAGTCTATTCTTCAAATATATAATG-TTTAATATAAATAAGGAGAAATGTTGTTTG--ATATATATACTTTGGTTGGTGCAGGGATGTGATGCTTCCGTACTATTGGACAGTAGTGGAACCATGGAAAGCGAGAAACGATCAAATGCAAATCGAGACTCTGCTCGAGGGTTCGAAGTCATTGACGAGATCAAGTCTGCCTTGGAAAATGAATGTCCTGAAACAGTTTCTTNNNNNTCATGACTATAATGCTTTAACCAATTTTCTCTTTTGATTTCTAGAATCTAGACCCTTCATCGTTTGGTTCAATTGTTGAATCATAAGCTCGTGAAATTCTAGAAATGTTTTGACTGATCATATAGACTAAAGGTAAAAGTGATAGTACTTAAACAAAAAAAT----AAATAAACCTCTAATATTAACTAGTACTTTTTTTTTTTGCTTTGTTATTAAAAAAATATAACTCTTTATTTgGGAAAAAAATATCTGTAACCAAA--------------AACTTAACCGTCTGTAACAAATTGCCAAACCGACAAATTGAGGAGCAaGGGCAAATTGGTAATTTCGTTTAgATTTCCCGCTTCTTTCATCATCTCCAATTTCTCACTTCTCGAGgGTTAACAAATTACAATCCCAgACAAATTAgATCAgAAgAAGGAgAGAAgAAgAGAAgAGgATgAGGTTCCTCGgAgACtACAAGTTCGCTTTACTTACTTGCTCCGTTATCGCTCTCAGCATCTACTTCGCGATTAACGTCAAATTTCGTTTCGCGAACGATTCACCGGGAACTCGTACCGAAGTTAAGGTTTCCAAGAAATCTCCCTTCAACGACAAATTCATGTACATGTCAATCGCTgAAGATATCGATCGATCTTACCTCCACTACGATtACtACCGTGAATCTtGCCCTACCGCCGAGAAAATCATCGCGAAAGCTATCAGAGATATCTACAATGTCACACCCAGCGTAGCTCCGTCTATtATCCGTCTCCTCTTTCACGATTGCTTCATCGAGGTCAGATTTTCTGATTTCTGGCTTTCCCTTTCTtGNNNNNAAAgAATTAGAATTGAATCAAAGTTTAACGCCTGCTAAAACAATATTCTATAATCACATTCATTATAAATGATTACACACTATTAATTAGGAATTAATTTGATAGAAACGAACAAAAGAGAAAAAAACAAACCCAACATGATCTGCAATCGTCAACGCGCGAAGCCAGCTCATGACCAATCACATAACGCGGTTTTCAGTTTTGAAT-GGATTACAACGTCGTCGTTTCGTCAAATTACCTCAACACTCTAGCCCCTTTCTCTGACTTCAACATCACCATTTGACTTCTCAATCCCTCTATAAGTTACTCGCATTCTCGTATCACTTTCCATGCATCTAAAACAAACTCTATCTACTAACTCGAAACACACTTGCGATCTTTATCTAAAACACAAACCAACAAAAAGAAAAA-TGGGCTTGGTCAGATCATTTGCTTTGTTCTTAGTCTTCCTTAGTTGTCTCATCGCGGTGTATGGCCAAGGTACGAGGATCGGGTTCTACTCGACCACGTGCCCTAATGCCGAGACGATTGTTCGGACCACTGTAGCATCTCACTTTAGTTCAGATCCAAAGGTTGCACCGGGGTTACTGAGAATGCACAACCATGATTGCTTTGTCCAAGGTTGTGATGGTTCGGTGCTATTATCGGGACCTAACTCTGAAAGAACCGCTGGCGCAAACGTTAACCTTCATGGTTTTGAAGTCATTGACGATGCCAAGAGGCAGCTCGAGGCAGCATGTCCTGGTGtTGTCTCTTGTGCTGATATATTGGCCTTAGCGGCTCGTGATTCCGTTGCTCTCGTAAGTATATATATA--CTAATTATACAACTATCAATATATCATACATAAGCAAAGAACTATGTCTT
>Mere4 C48
GATaTAACTTTGCTAAATGTCTGATTTTGTAAATAACTTGTGAAGAGAAAATCTTTATTTGGTAAGAGTTGTTTTCTCAATGTAGCAGTTTACTCATCATTTTCAAAGTTCAACTCTCATATAACACAAAGAGGTTAGACAGTGCAGATGCTTATGGTTGAGAAGCTTTACCTAACAATGGTACAAGGCGGTTTTGTTGGGATCACATGTGAAGTTAGGCACATGGATTCGTTCTTGGAGTTGGTACAAGGACTTCAAAAAGACAACGATGATGTATAATAAGGACAAGTTGACTATGTCTCTCTCTTTTATCTTAACATTCTAAATTAGGATTTGGTAAACTGAGAGCAGTTACCTTTTGATGAATCTCTTCAAGTATAAAAACCCTCACCATTTTACTACTA---TCTCATCTTAAAA-CCCTCGAGTTACACAAAAATGGCTATCTCAAAGCTTATTCCTACTCTTGTGCTCTTTGTTTTGTTCTCTTTTGATGTTAGTGTTGCTCATCCAGGTCTAGGATTTGGATGGGGAAGTAATAGTCCCATTGGAGGATCTTTTTACTCAAATCTTTACCCACAATTTTACCAGTTCTCTTGTCCACAAGCTGATGAGATTGTCATGACGGTGCTCGAAAAAGCCATAGCTAAAGAACCAAGAATGGCAGCATCTTTACTCAGACTTCACTTCCACGACTGCTTCGTTCAGGTAAaAGTATCTTTACCTATTTTTGTTTTCCCTTTATGTGTCTCTTATGCTTAACTCTTATACACTACACTTTTTGTGTAAACAGGGCTGTGATGCATCAATCTTGTTGGATGATAGTGCTACCATTAGAAGTGAGAAGAACGCGGGACCAAACAAGAACTCNNNNNTAAACTTTGAGGATATAGCAAAGAAGCTTTAAGTAAAGCAAACGAATCATTAATATTTTGGGAGGATGTATATATATATTTGAAGTTGTTGTTGTTGTTGTTGTTGTT---TAAAACTGTTTTTTTTTTCT--TGTAATTAAGGTTGAAACAGATTTTGAAAGGACGTTAGCACGAAACTCGTAAATAACGCATGTTTATTTTCCAAATAAATTTATAATAAAACTATTATACATCAAAACCCATTAATTCATCATAGtGGCAACCAAGTGTATATAGCAATATAAATCAATTTTTTAAAAACAACTTCTGTAAACAAAAGGAAAGTGAAGGCACTATGTGTCCCCACACGGTTCCATTGAGACAAAGGCATATGTATGTGTGTGAGTATAAATATAAGTTGGTTCTTGAACATCATTGCATGTTGATTAATCACACAGCACAAATAAGAGTTAGAAAAATGGGAGTGTACTTAGGTAAGTATTGTTATATAATGATAATAATGTTAGTGTTGGTGTTGGGAAAAGAAGTGAGAAGCCAGTTGTTAAAAAATGGTTATTATTCAACTTCATGTCCAAAAGCTGAGTCGATAGTTAGATCCACTGTTGAATCTCACTTTGATTCTGATCCCACAATTTCCCCTGGCTTGCTTAGGCTTCATTTCCATGACTGTTTTGTTCAGGTTTCAATTTTAATTTTTCTTTTGCTAATCTCAATcTCCTTTCTATCAATTATGCAAGTTAATTAATTGTTGAATATGACCTATTATTAGGGTTGTGATGGTTCGGTTTTAATCAAAGGGAAATCTGCGGAGCAAGCTGCTCTACCAAATCTTGGTCTAAGAGGTTTAGAAGTGATCGATGATGCTAAAGNNNNNGTTTTCTaTTCCCAACACAAAGGAAGACAAAA-AAGAAGTGATAATTGGAAACTATATATAGATGTAACGAATCTTATATCCAAACCAACACTAACAATTAATGTAT---CTCATCCAACAAATTAAAAGCCAAGTTGACGTAACAATTCATACTTG-TCAAATCTTCTTCTATAAATTATCCCACAATGCA-------TGGTTGTTAAATTATT-----AGAGTGGCAATGAATACAGGAaTGGTGAAGTCAATGGTGTGCATTGTGCTTGCTCAATTCTCACTTGTTGCGCTATTTCCTCTATGTATTTGTTATCAAACACATCaaAGCACGAGCTCTGTAGCCTCTcTATCCCCTCAGTTTTACGACAACTCGTGCCCAAACGCACAAGCCATCGTTCAATCTTACGTCGCCAATGCATACTTGAATGACCCTCGCATGGCTGCCTCAATTCTTAGGCTCCATTTCCATGACTGTTTCGTCAATGTTTGTCAAAATCTAGTCTATTCTTCAAATATATAATG-TTTAATATAAATAAGGAGAAATGTTGTTTG--ATATATATACTTTGGTTGGTGCAGGGATGTGATGCTTCCGTACTATTGGACAGTAGTGGAACCATGGAAAGCGAGAAACGATCAAATGCAAATCGAGACTCTGCTCGAGGGTTCGAAGTCATTGACGAGATCAAGTCTGCCTTGGAAAATGAATGTCCTGAAACAGTTTCTTNNNNNTCATGACTATAATGCTTTAACCAATTTTCTCTTTTGATTTCTAGAATCTAGACCCTTCATCGTTTGGTTCAATTGTTGAATCATAAGCTCGTGAAATTCTAGAAATGTTTTGACTGATCCTATAGACTAAAGGTGAAAGTGATTGTACTTAAACAAAAAAATTAAAAAAAAAACCTCTAATATTAACTAGTACTTTTTTTTGTTGCTTTGTTATTAAAAAAATATAACTCTTTATTTGGGAAAAAAATATCTGTAACCAAAAAAATATACGAAACAACTTAACCGTCTGTAACAAATTGCCGAACCGACTAATTGAGGAGCAAGGGCAAATTGGTAATTTCGTTTAgATTTCCCGCTTCTTTCATCATCTCCAATTTCTCACTTCTCGAGgGTTAACAAATTACAATCCCAgACGAATTAgATCAgAAgAAGGAgAGAAgAAgAGAAgAGGATGAGGTTCCTCGgAgACTACAAGTTCGCTTTACTTACTTGCTCCGTTATCGCTCTCAGCATCTACTTCGCGATTAACGTCAAATTTCGTTTCGCGAACGATTCACCGGGAACTCGTACCGGAGTTAAGGTTTCCGAGAAATCTCCCTTCAACGACGAATTCATGTACATGTCAATCGCTgAAGATATCGATCGATCTTACCTCCACTACGATTACTACCGTGAATCTTGCCCTACCGCCGAGAAAATCATCGCGAAAGCTATCAGAGATATCTACAATGTCACACCcAGCGTAGCTCCGTCTATTATCCGTCTCCTCTTTCACGATTGCTTCATCGAGGTCAGATTTTCTGATTTCTGGCTTTCCCTTTCTTGNNNNNAAAgAATTAGAATTGAATCAAAGTTTAACGCCTGCTAAAACAATATTCTATAATCACATTCATTATAAATGATTACACACTATTAATTAGGAATTAATTTGATAGAAACGAACAAAAGAGAAAAAAACAAACCCAACATGATCTGCAATCGTCAACGCGCGAAGCCAGCTCATGACCAATCACATAACGCGGTTTTCAGTTTTGAAT-GGATTACAACGTCGTCGTTTCGTCAAATTACCTCAACACTCTAGCCCCTTTCTCTGACTTCAACATCACCATTTGACTTCTCAATCCCTCTATAAGTTACTCGCATTCTCGTATCACTTTCCATGCATCTAAAACAAACTCTATCTACTAACTCGAAACACACTTGCGATCTTTATCTAAAACACAAACCAACAAAAAGAAAAA-TGGGCTTGGTCAGATCATTTGCTTTGTTCTTAGTCTTCCTTAGTTGTCTCATCGCGGTGTATGGCCAAGGTACGAGGATCGGGTTCTACTCGACCACGTGCCCTAATGCCGAGACGATTGTTCGGACCACTGTAGCATCTCACTTTAGTTCAGATCCAAAGGTTGCACCGGGGTTACTGAGAATGCACAACCATGATTGCTTTGTCCAAGGTTGTGATGGTTCGGTGCTATTATCGGGACCTAACTCTGAAAGAACCGCTGGCGCAaACGTTAACCTTCATGGTTTTGAAGTCATTGACGATGCCAAGAGGCAGCTCGAGGCAGCATGTCCTGGTGTTGTCTCTTGTGCTGATATATTGGCCTTAGCGGCTCGTGATTCCGTTGCTCTCGTAAGTATATATATA--CTAATTATACAACTATCAATATATCATACATAAGCAAAGAACTATGTCTT
>Mong1 C49
GATATAACTTTGCTAAATGTCTGATTTTGTAAATAACTTGTGAAGAGAAAATCTTTATTTGGTAAGAGTTGTTTTCTCAATGTAGCAGTTTACTCATCATTTTCAAAGTTCAACTCTCATATAACACAAAGAGGTTAGACAGTGCAGATGCTTATGGTTGAGAAGCTTTACCTAACAATGGTACAAGGCGGTTTTGTTGGGATCACATGTGAAGTTAGGCACATGGATTCGTTCTTGGAGTTGGTACAAGGACTTCAAAAAGACAACGATGATGTATAATAAGGACAAGTTGACTATGTCTCTCTCTTTTATCTTAACATTCTAAATTAGGATTTGGTAAACTGAGAGCAGTTACCTTTTGATGAATCTCTTCAAGTATAAAAACCCTCACCATTTTACTACTA---TCTCATCTTAAAA-CCCTCGAGTTACACAAAAATGGCTATCTCAAAGCTTATTCCTACTCTTGTGCTCTTTGTTTTGTTCTCTTTTGATGTTAGTGTTGCTCATCCAGGTCTAGGATTTGGATGGGGAAGTAATAGTCCCATTGGAGGATCTTTTTACTCAAATCTTTACCCACAATTTTACCAGTTCTCTTGTCCACAAGCTGATGAGATTGTCATGACGGTGCTCGAAAAAGCCATAGCTAAAGAACCAAGAATGGCAGCATCTTTACTCAGACTTCACTTCCACGACTGCTTCGTTCAGGTAAAAGTATCTTTACCTATTTTTGTTTTCCCTTTATGTGTCTCTTATGCTTTACTCTTATACACTACACTTTTTGTGTAAACAGGGCTGTGATGCATCAATCTTGTTGGATGATAGTGCTACCATTAGAAGTGAGAAGAACGCGGGACCAAACAAGAACTCNNNNNTAAACTTTGAGGATATAGCAAAGAAGCTTTAAGTAAAGCAAACGAATCATTAATATTTTGGGAGGATGTATATATATATTTGAAGTTGTTGTTGTTGTTGTT---------TAAAACTGTTTTTTTTCTCT--TGTAATTAAGGTTGAAACAGATTTTGAAAGGACGTTAGCACGAAACTCGTAAATAACGCATGTTTATTTTCCAAATAAATTTATAATAAAACTATTATACATCAAAACCCATTAATTCATCATAGTGGCAACCAAGTGTATATAGCAATATAAATCAATTTTTTAAAAACAACTTCTGTAAACAAAAGGAAAGTGAAGGCACTATGTGTCCCCACACGGTTCCATTGAGACAAAGGCATATGTATGTGTGTGAGTATAAATATAAGTTGGTTCTTGAACATCATTGCATGTTGATTAATCACACAGCACAAATAAGAGTTAGAAAAATGGGAGTGTAcTTAGGGAAGTATTGTTATATAATGATAATAATGTTAGTGTTGGTGTTGGGAAAAGAAgTGAGAAGCCAGTTGTTAAAAAATGGTTATTATTCAACTTCATGTCCAAAAGCTGAGTCGATAGTTAGATCCACTGTTGAATCTCACTTTGATTCTGATCCCACAATTTCCCCTGGCTTGCTTAGGCTTCATTTCCATGACTGTTTTGTTCAGGTTTCAATTTTAATTTTTCTTTTGCTAATCTCAATCTCCTTTCTATCAATTATGCAAGTTAATTAATTGTTGAATATGACCTAttaTTAGGGTTGTGATGGTTCGGtTTTAATcAAAGGGAAATctgCGGagcaAGCTGCTCTACCAAATCTTGGTCTAagaGGTTTAGAAGTGatcgATGATGCTAAaGNNNNNGTTTTCTATTCCCAACACAAAGGAAGACAAAA-AAGAAGTGATAATTGGAAACTATATATAGATGTAACGAATCTTATATCCAAACCAACACTAACAATTAATGTAT---CTCATCCAACAAATTAAAAGCCAAGTTGACGTAACAATTCATACTTG-TCAAATCTTCTTCTATAAATTATCCCACAATGCA-------TGGTTGTTAAATTAAT-----AGAGTGGCAATGAATACAGGAATGGTGAAGTCAATGGTGTGCATTGTGCTTGCTCAATTCTCACTTGTTGCGCTATTTCCTCTATGTATTTGTTATCAAACACATCAAAGCACGAGCTCTGTAGCCTCTCTATCCCCTCAGTTTTACGACAACTCGTGCCCAAACGCACAAGCCATCGTTCAATCTTACGTCGCCAATGCATACTTGAATGACCCTCGCATGGCTGCCTCAATTCTTAGGCTCCATTTCCATGACTGTTTCGTCAATGTTTGTCAAAATCTAGTCTATTCTTCAAATATATAATG-TTTAATATAAATAAGGAGAAATGTTGTTTG--ATATATATACTTTGGTTGGTGCAGGGATGTGATGCTTCCGTACTATTGGACAGTAGTGGAACCATGGAAAGCGAGAAACGATCAAATGCAAATCGAGACTCTGCTCGAGGGTTCGAAGTCATTGACGAGATCAAGTCTGCCTTGGAAAATGAATGTCCTGAAACAGTTTCTTNNNNNTcaTGAcTAtAATGCTTTAACCAATTTTCTCTTTTGATTTCTAGAATCTAGACCCTTCATCGTTTGGTTCAATTGTTGAATCATAAGCTCGTGAAATTCTAGAAATGTTTTGACTGATCATATAGACTAAAGGTAAAAGTGATAGTACTTAAACAAAAAAAT----AAATAAACCTCTAATATTAACTAGTACTTTTTTTTTTTGCTTTGTTATTAAAAAAATATAACTCTTTATTTgGGAAAAAAATATCTGTAACCAAA--------------AACTTAACCGTCTGTAACAAATTGCCAAACCGACTAATTGAGGAGCAAGGGCAAATTGGTAATTTCGTTTAgATTTCCCGCTTCTTTCATCATCTCCAATTTCTCACTTCTCGAGgGTTAACAAATTACAATCCCAgACGAATTAgATCAgAAgAAGGAgAGAAgAAgAGAAgAGGATGAGGTTCCTCGgAgACTACAAGTTCGCTTTACTTACTTGCTCCGTTATCGCTCTCAGCATCTACTTCGCGATTAACGTCAAATTTCGTTTCGCGAACGATTCACCGGGAACTCGTACCGGAGTTAAGGTTTCCAAAAAATCTCCCTTCAACGACGAATTCATGTACATGTCAATCGCTgAAGATATCGATCGATCTTACCTCCACTACGATTACTACCGTGAATCTTGCCCTACCGCCGAGAAAATCATCGCGAAAGCTATCAGAGATATCTACaATGTCACACCCAGCGTAGCTCCGTCTATTATCCGTCTCCTCTTTCACGATTGCTTCATCGAGGTCAGATTTTCTGATTTCTGGCTTTCCCTTTCTTGNNNNNAAAgAATTAGAGTTGAATCAAAGTTTAACGCCTGCtAaaacaaTaTTCTATAATCACATTCATTATAAATGATTACACACTATTAATTAGGAATTAATTTGATAGAAACGAACAAAAGAGAAAAAAACAAACCCAACATGATCTGCAATCGTCAACGCGCGAAGCCAGCTCATGACCAATCACATAACGCGGTTTTCAGTTTTGAAT-GGATTACAACGTCGTCGTTTCGTCAAATTACCTCAACACTCTAGCCCCTTTCGCTGACTTCAACATCACCATTTGACTTCTCAATCCCTCTATAAGTTACTCGCATTCTCGTATCACTTTCCATGCATCTAAAACAAACTCTATCTACTAACTCGAAACACACTTGCGATCTTTATCTAAAACACAAACCAACAAAAAGAAAAA-TGGGCTTGGTCAGATCATTTGCTTTGTTCTTAGTCTTCCTTAGTTGTCTCATCGCGGTGTATGGCCAAGGTACGAGGATCGGGTTCTACTCGACCACGTGCCCTAATGCCGAGACGATTGTTCGGACCACTGTAGCATCTCACTTTAGTTCAGATCCAAAGGTTGCACCGGGGTTACTGAGAATGCACAACCATGATTGCTTTGTCCAAGGTTGTGATGGTTCGGTGCTATTATCGGGACCTAACTCTGAAAGAAcCGCTGGCGCAAACGTTAACCTTCATGGTTTTGAAGTCATTGACGATGCCAAGAGGCAGCTCGAGGCAGCATGTCCTGGTGTTGTCTCTTGTGCTGATATATTGGCCTTAGCGGCTCGTGATTCCGTTGCTCTCGTAAGTATATATATA--CTAATTATACaACTATCAATATATCATACATAaGCAAAGAACTATGTCTT
>Urdo5 C50
GATATAA----GTTAAATGTCTGATTTTGTAAATAACTTATGAAGAGAAAATCTTTATTTGGTAAGAGTTGTTTTCTCAATGTAGCAGTTCACTCATCATTTTCAAACTTCAACTCTCAGAGAACACAAAGAGGTTAGACAGTGCAGATGCTTATGGTTGAGAAGCTTTACCTAACAATGGTACAAGGCGGTTTTGTTGGGATCACATGTGAAGTTAGGCACATGGATTCGTTCTTGGAGTTGGTACAAGGACTTCTAAAAGACAACAATGAGGTATAATAAGGACAAGTTGACTATGTCTCTCTCTTTTATCTTAACATTCTAAATTAGGATTTGGTAAACTGAGAGCAGTTAGCTTCT--TGAATCTCTA-AAGTATAAAAACCCTCACCGTTTTACTACTA---TCTCATCTTAAAA-CTCCCAAGTAACA--AAAATGGCTATCTCAAAGCTTATTCCTACTCTTGTGCTCTTTGTTTTGTTCTCTTTTGATGTTAGTGTTGCTCATCCAGGTCTAGGATTTGGATGGGGAAGTAATAGTCCCATTGGAGGATCTTTTTACTCAAATCTTTACCCACAATTTTACCAGTTCTCTTGTCCACAAGCTGATGAGATTGTTATGACGGTGCTCGAAAAAGCCATAGCTAAAGAACCAAGAATGGCAGCATCTTTACTCAGACTTCACTTCCACGACTGCTTCGTTCAGGTAAAAGTATCTTTACCTATTTTTGTTTTCCCTTTATGTGTCTCTTAAGCTTAACACTTATACACTACACTCTGTGTGTAAACAGGGCTGTGATGCATCAATCTTGTTGGATGATAGTGCAACCATAAGAAGTGAAaAGAATGCTGGACCAaACAAGAACTCNNNNNtaAACTTtgaggATATAGCAaagAAgctttaAgtAAAGCAAACGAATCATTAATATTTTGGGAGGATGTATATATATATTTGAAGTTGTTGTTGTTGTTGTT---------TAAAACTGTTTTTTTtCTCT--TGTAATTAAGGTTGAAACAGATTTTGAAAGGACGTTAGCACGAAACTCGTAAATAACGCATGTTTATTTTCCAAATAAATTTATAATAAAACTATTATACATCAAAACCCATTAATTCATCATAGTGGCAACCAAGTGTATATAGCAATATAAATCAATTTTTTAAAAACAACTTCTGTAAACAAAAGGAAAGTGAAGGCACTATGTGTCCCCACACGGTTCCATTGAGACAAAGGCATATGTATGTGTGTgaGTATAAATATAAGTTGGTtCTTGAACATCATTGCATGTTGATTAATCACACAGCACAAATAAGAGTTAGAAAAATGGGAGTGTACTTAGGCAAgtATTGTTATATaatGATAATAATGTTAGTGTTGGTGTTGGGAAAAGAAGTGAGAAGCCAGTTGTTAAAAAATGGTTATTATTCAACTTCATGTCCAAAAGCTGAGTCGATAGTTAGATCCACTGTTGAATCTCACTTTGATTCTGATCCCACAATTTCCCCTGGCTTGCTTAGGCTTCATTTCCATGACTGTTTTGTTCAGGTTTCAATTTTAATTTTTCTTTTGCTAATCTCAATCTCCTTTCTATCAATTATGCAAGTTAATTAATTGTTGAATATGACCTATTATTAGGGTTGTGATGGTTCGGTTTTAATCAAAGGGAAATCTGCGGAGCAAGCTGCTCTACCAAATCTTGGTCTAAGAGGTTTAGAAGTGATCGATGATGCTAAAGNNNNNGTTTTCTATTCCCAACACAAAGGAAGACAAAA-AAGAAGTGATAATTGGAAACTATATATAGATGTAACGAATCTTATATCCAAACCAACACTAACAATTAATGTAT---CTCATCCAACAAATTAAAAGCCAAGTTGACGTAACAATTCATACTTG-TCAAATCTTCTTCTATAAATTATCCCACAATGCA-------TGGTTGTTAAATTATT-----AGAGTGGCAATGAATACAGGAATGGTGAAGTCAATGGTGTGCATTGTGCTTGCTCAATTCTCACTTGTTGCGCTATTTCCTCTATGTATTTGTTATCAAACACATCAAAGCACGAGCTCTGTAGCCTCTCTATCCCCTCAGTTTTACGACAACTCGTGCCCAAACGCACAAGCCATCGTTCAATCTTACGTCGCCAATGCATACTTGAATGACCCTCGCATGGCTGCCTCAATTCTTAGGCTCCATTTCCATGACTGTTTCGTCAATGTTTGTCAAAATCTAGTCTATTCTTCAAATATATAATG-TTTAATATAAATAAGGAGAAATGTTGTTTG--ATATATATACTTTGGTTGGTGCAGGGATGTGATGCTTCCGTACTATTGGACAGTAGTGGAACCATGGAAAGCGAGAAACGATCAAATGCAAATCGAGACTCTGCTCGAGGGTTCGAAGTCATTGACGAGATCAAGTCTGCCTTGGAAAATGAATGtCCTGAAACAGTTTCTTNNNNNTCATGACTATAATGCTTTAACCAATTTTCTCTTTTGATTTCTAGAATCTAGACCCTTCATCGTTTGGTTCAATTGTTGAATCATAAGCTCGTGAAATTCTAGAAATGTTTTGACTGATCATATAGACTAAAGGTAAAAGTGATAGTACTTAAACAAAAAAAT----AAATAAACCTCTAATATTAACTAGTACTTTTTTTTTTTGCTTTGTTATTAAAAAAATATAACTCTTTATTTgGGAAAAAAATATCTGTAACCAAA--------------AACTTAACCGTCTGTAACAAATTGCCGAACCGACTAATTGAGGAGCAAGGGCAAATTGGAAATTTCGTTTAgATTTCCCGCTTCTTTCATCATCTCCAATTTCTCACTTCTCGAGgGTTAACAAATTACAATCCCAgACAAATTAgATCAgAAgAAGGAgAGAAgAAgAGAAgAGGATGAGGTTCCTCGgAgACTACAAGTTCGCTTTACTTACTTGCTCCGTTATCGCTCTCAGCATCTACTTCGCGATTAACGTCAAATTTCGTTTCGCGAACGATTCACCGGGAACTCGTACCGAAGTTAAGGTTTCCAAAAAATCTCCCTTCAACGACAAATTCATGTACATGTCAATCGCTgAAGATATCGATCGATCTTACCTCCACTACGATTACTACCGTGAATCTTGCCCTACCGCCGAGAAAATCATCGCGAAAGCTATCAGAGATATCTACAATGTCACACCCAGCGTAGCTCCGTCTATTATCCGTCTCCTCTTTCACGATTGCTTCATCGAGGTCAGATTTTCTGATTTCTGGCTTTCCCTTTCTTGNNNNNAAAgAATTAGAATTGAATCAAAGTTTAACGCCTGCTAAAACAATATTCTATAATCACATTCATTATAAATGATTACACACTATTAATTAGGAATTAATTTGATAGAAACGAACAAAAGAGAAAAAAACAAACCCAACATGATCTGCAATCGTCAACGCGCGAAGCCAGCTCATGACCAATCACATAACGCGGTTTTCAGTTTTGAAT-GGATTACAACGTCGTCGTTTCGTCAAATTACCTCAACACTCTAGCCCCTTTCTCTGACTTCAACATCACCATTTGACTTCTCAATCCCTCTATAAGTTACTCGCATTCTCGTATCACTTTCCATGCATCTAAAACAAACTCTATCTACTAACTCGAAACACACTTGCGATCTTTATCTAAAACACAAACCAACAAAAAGAAAAA-TGGGCTTGGTCAGATCATTTGCTTTGTTCTTAGTCTTCCTTAGTTGTCTCATCGCGGTGTATGGCCAAGGTACGAGGATCGGGTTCTACTCGACCACGTGCCCTAATGCCGAGACGATTGTTCGGACCACTGTAGCATCTCACTTTAGTTCAGATCCAAAGGTTGCACCGGGGTTACTGAGAATGCACAACCATGATTGCTTTGTCCAAGGTTGTGATGGTTCGGTGCTATTATCGGGACCTAACTCTGAAAGAACCGCTGGCGCAAACGTTAACCTTCATGGTTTTGAAGTCATTGACGATGCCAAGAGGCAGCTCGAGGCAGCATGTCCTGGTGTTGTCTCTTGTGCTGATATATTGGCCTTAGCGGCTCGTGATTCCGTTGCTCTCGTAAGTATATATATA--CTAATTATACAACTATCAATATATCATACATAAGCaAAGAACTATGTCTT
>Belc3 C51
GATATAACTTTGCTAAATGTCTGATTTTGTAAAtaaCTTATGAAGAGAAAATCTTTATTTGGTAAGAGTTGTTTTCTCAATGTAGCAGTTTACTCATCATTTTCAAAGTTCAACTCTCATATAACACAAAGAGGTTAGACAGTGCAGATGCTTATGGTTGAGAAGCTTTACCTAACAATGGTACAAGGCGGTTTtGTTGGGATCACATGTGAAGTTAGGCACATGGATTCGTTCTTGGAGTTGGTACAAGGACTTCTAAAAGACAACAATGAGGTATAATAAGGACAAGTTGACTATGTCTCTCTCTTTTATCTTAACATTCTAAATTAGGATTTGGTAAACTGAGAGCAGTTAGCTTCT--TGAATCTCTT-AAGTATAAAAACCCTCACCGTTTTACTACTA---TCTCATCTTAAAA-CTCCCAAGTAACA--AAAATGGCTATCTCAAAGCTTATTCCTACTCTTGTGCTCTTTGTTTTGTTCTCTTTTGATGTTAGTGTTGCTCATCCAGGTCTAGGATTTGGATGGGGAAGTAATAGTCCCATTGGAGGATCTTTTTACTCAAATCTTTACCCACAATTTTACCAGTTCTCTTGTCCACAAGCTGATGAGATTGTCATGACGGTGCTCGAAAAAGCCATAGCTAAAGAACCAAGAATGGCAGCCTCTTTACTCAGACTTCACTTCCACGACTGCTTCGTTCAGGTAAAAGTATCTttACCTATTTTTGTTTTCCCTTTATGTGTCTCTTAAGCTTAACACTTATACACTACACTCTGTGTGTAAACAGGGCTGTGATGCATCAATCTTGTTGGATGATAGTGCTACCATAAGAAGTGAAAAGAACGCGGGACCAAACAAGAACTCNNNNNTAAACTTTGAGGATATAGCAAAGAAGCTTTAAGTAAAGCAAaCGAATCATTAATATTTTGGGAGGATGTATATATATATTTGAAGTTGTTGTTGTTGTTGTT---------TAAAACTGTTTTTTTTCTCT--TGTAATTAAGGTTGAAACAGATTTTGAAAGGACGTTAGCACGAAACTCGTAAATAACGCATGTTTATTTTCCAAATAAATTTATAATAAAACTATTATACATCAAAACCCATTAATTCATCATAGTGGCAACCAAGTGTATATAGCAATATAAATCAATTTTTTAAAAACAACTTCTGTAAACAAAAGGAAAGTGAAGGCACTATGTGTCCCCACACGGTTCCATTGAGACAAAGGCATATGTATGTGTGTGAGTATAAATATAAGTTGGTTCTTGAACATCATTGCATGTTGATTAATCACACAGCACAAATAAGAGTTAGAAAAATGGGAGTGTACTTAGGCAAGTATTGTTATATAATGATAATAATGTTAGTGTTGGTGTTGGGAAAAGAAGTGAGAAGCCAGTTGTTAAAAAATGGTTATTATTCAACTTCATGTCCAAAAGCTGAGTCGATAGTTAGATCCACTGTTGAATCTCACTTTGATTCTGATCCCACAATTTCCCCTGGCTTGCTTAGGCTTCATTTCCATGACTGTTTTGTTCAGGTTTCAATTTTAATTTTTCTTTTGCTAATCTCAATCTCCTTTCTATCAATTATGCAAGTTAATTAATTGTTGAATATGACCTATTATTAGGGTTGTGATGGTTCGGTTTTAATCAAAGGGAAATcTGCGGAGCAAGCTGCTCTACCAAATCttggTCTAAGAGGTTTAGAAgtgATCGATGATGctaaAGNNNNNGTTTTCTATTCCCAACACAAAGGAAGACAAAA-AAGAAGTGATAATTGGAAACTATATATAGATGTAACGAATCTTATATCCAAACCAACACTAACAATTAATGTAT---CTCATCCAACAAATTAAAAGCCAAGTTGACGTAACAATTCATACTTG-TCAAATCTTCTTCTATAAATTATCCCACAATGCA-------TGGTTGTTAAATTATT-----AGAGTGGCAATGAATACAGGAATGGTGAAGTCAATGGTGTGCATTGTGCTTGCTCAATTCTCACTTGTTGCGCTATTTCCTCTATGTATTTGTTATCAAACACATCAAAGCACGAGCTCTGTAGCCTCTCTATCCCCTCAGTTTTACGACAACTCGTGCCCAAACGCACAAGCCATCGTTCAATCTTACGTCGCCAATGCATACTTGAATGACCCTCGCATGGCTGCCTCAATTCTTAGGCTCCATTTCCATGACTGTTTCGTCAATGTTTGTCAAAATCTAGTCTACTCTTCAAATATATAATG-TTTAATATAAATAAGGAGAAATGTTGTTTG--ATATATATACTTTGGTTGGTGCAGGGATGTGATGCTTCCGTACTATTGGACAGTAGTGGAACCATggaAAGCGAGAAACGATCAAATGCAAATcGAGACTCTGCTCGAGGGTTCGAAGTCATTGacgAGATCAAGTCTgcctTGGAAaATGAATGtccTGAAACagtTTCTTNNNNNTCAtgACTAtaATGCTTTAACCAATTTTCTCTTTTGATTTctaGAATCTAGACCCTTCATCGTTTGGTTCAATtgTTGAATCATAAGCTCgtGAAATTCTAGAAATGTTTTGACTGATCCTATAGACTAAAGGTGAAAGTGATTGTACTTAAACAAAAAAATTAAAAAAAAAaCctcTAATATTAActagtACTTTTTTTtgtTgCTTtgtTATTAAAAAAATATAACTcTttATTTGGGAAAAAAATATCTGTAACCAAAAAAATATAcgaAACAACTTAACCGTctgTAACAAATTGCCgaACCGACTAATTGAGGAGCAAGGGCAAATTGGTAATTTCGTTTagaTTTCCCGCTTCTTTCATCATCTCCAATTTCTCACTTCTCGAggGTTAACAAATTACAATCCCAgACGAATTAgATCAgAAgAAGgAgAGAAgAAgAGAAgAGGAtgaGGTTCCTCGgagaCTACAAGTTCGCTTTACTTACTTGCTCCGTTATCgCTCTCAGCATCTACTTCGCGATTAACGTCAAATTTCGTTTCGCGAACGATTCACCGGGAACTCGTACCGGAGTTAAGGTTTCCgaGAAATCTCCCTTCAAcGAcgAATTCATGTACATGTCAATCGCTgAAGATATCGATCGATCTTACCTCCACTACGATTACTACCGTGAATCTTGCCCTACCGCcGAGAAAATCATCGCGAAAGCTATCAGAGATATCTACAATGTCACACCCAGCGTAGCTCCGTCtATTATCCGTCTCCTCTTTCAcGATTGCTTCATCGAGGTCAGATTTTCTGATTTCTGGCTTTCCCTTTcTTGNNNNNAAAgAAtTAGAATTGAATCAAAGTTTAACGCCTGctAAAACAATATTCTATAATCACATTCATTATAAATGATTACACACTATTAATTAGGAATTAATTTGATAGAAACGAACAAAAGAGAAAAAAACAAACCCAACATGATCTGCAATCGTCAACGCGCGAAGCCAGCTCATGACCAATCACATAACGCGGTTTTCAGTTTTGAAT-GGATTACAACGTCGTCGTTTCGTCAAATTACCTCAACACTCTAGCCCCTTTCTCTGACTTCAACATCACCATTTGACTTCTCAATCCCTCTATAAGTTACTCGCATTCTCGTATCACTTTCCATGCATCTAAAACAAACTCTATCTACTAACTCGAAACACACTTGCGATCTTTATCTAAAACACAAACCAACAAAAAGAAAAA-TGGGCTTGGTCAGATCATTTGCTTTGTTCTTAGTCTTCCTTAGTTGTCTCATCGCGGTGTATGGCCAAGGTACGAGGATCGGGTTCTACTCGACCACGTGCCCTAATGCCGAGACGATTGTTCGGACCACTGTAGCATCTCACTTTAGTTCAGATCCAAAGGTTGCACCGGGGTTACTGAGAATGCACAACCATGATTGCTTTGTCCAAGGTTGTGATGGTTCGGTGCTATTATCGGGACCTAACTCTGAAAGAACCGCTGGCGCAaACGTTAACCTTCATGGTTTTGAAGTCATTGACGATGCCAAGAGGCAGCTCGAGGCAGCATGTCCTGGTGTTGTCTCTTGTGCTGATATATTGGCCTTAGCGGCTCGTGATTCCGTTGCTCTCGTAAGTATATATATA--CTAATTATACAACTATCAATATATCATACaTAAGCAAAGAACTATGTCTT
>Herr9 C52
GATaTAACTTTGCTAAATGTCTGATTTTGTAAATAACTTGTGAAGAGAAAATCTTTATTTGGTAAGAGTTGTTTTCTCAATGTAGCAGTTTACTCATCATTTTCAAAGTTCAACTCTCATATAACACAAAGAGGTTAGACAGTGCAGATGCTTATGGTTGAGAAGCTTTACCTAACAATGGTACAAGGCGGTTTTGTTGGGATCACATGTGAAGTTAGGCACATGGATTCGTTCTTGGAGTTGGTACAAGGACTTCAAAAAGACAACGATGATGTATAATAAGGACAAGTTGACTATGTCTCTCTCTTTTATCTTAACATTCTAAATTAGGATTTGGTAAACTGAGAGCAGTTACCTTTTGATGAATCTCTTCAAGTATAAAAACCCTCACCATTTTACTACTA---TCTCATCTTAAAA-CCCTCGAGTTACACAAAAATGGCTATCTCAAAGCTTATTCCTACTCTTGTGCTCTTTGTTTTGTTCTCTTTTGATGTTAGTGTTGCTCATCCAGGTCTAGGATTTGGATGGGGAAGTAATAGTCCCATTGGAGGATCTTTTTACTCAAATCTTTACCCACAATTTTACCAGTTCTCTTGTCCACAAGCTGATGAGATTGTCATGACGGTGCTCGAAAAAGCCATAGCTAAAGAACCAAGAATGGCAGCATCTTTACTCAGACTTCACTTCCACGACTGCTTCGTTCAGGTAAaAGTATCTTTACCTATTTTTGTTTTCCCTTTATGTGTCTCTTATGCTTTACTCTTATACACTACACTTTTTGTGTAAACAGGGCTGTGATGCATCAATCTTGTTGGATGATAGTGCTACCATTAGAAGTGAGAAGAACGCGGGACCAAACAAGAACTCNNNNNTAAACTttgaGgATATAGCAAAGAAGCTTtAAGTAAAGCAAACGAATCATTAATATTTTGGGAGGATGTATATATATATTTGAAGTTGTTGTTGTTGTTGTT---------TAAAACTGTTTTTTTtCTCT--TGTAATTAAGGTTGAAACAGATTTTGAAAGGACGTTAGCACGAAACTCGTAAATAACGCATGTTTATTTTCCAAATAAATTTATAATAAAACTATTATACATCAAAACCCATTAATTCATCATAGTGGCAACCAAGTGTATATAGCAATATAAATCAATTTTTTAAAAACAACTTCTGTAAACAAAAGGAAAGTGAAGGCACTATGTGTCCCCACACGGTTCCATTGAGACAAAGGCATATGTATGTGTGTGagtatAAATATAAGTTGGTTCTTGAACATCATTGCATGTTGATTAATCACACAGCACAAATAAGAGTTAGAAAAATGGGAGTGTACTTAGGCAAGTATTGTTATATAATGATAATAATGTTAGTGTTGGTGTTGGGAAAAGAAGTGAGAAGCCAGTTGTTAAAAAATGGTTATTATTCAACTTCATGTCCAAAAGCTGAGTCGATAGTTAGATCCACTGTTGAATCTCACTTTGATTCTGATCCCACAATTTCCCCTGGCTTGCTTAGGCTTCATTTCCATGACTGTTTTGTTCAGGTTTCAATTTTAATTTTTCTTTTGCTAATCTCAATCTCCTTTCTATCAATTATGCAAGTTAATTAATTGTTGAATATGACCTATTATTAGGGTTGTGATGGTTCGGTTTTAATCAAAGGGAAATCTGCGGAGCAAGCTGCTCTACCAAATCTTGGTCTAAGAGGTTTAGAAGTGATCGATGATGCTAAAGNNNNNGTTTTCTATTCCcaACACAAAGGAAGACAAAA-AAGAAGTGATAATTGGAAACTATATATAGATGTAACGAATCTTATATCCAAACCAACACTAACAATTAATGTAT---CTCATCCAACAAATTAAAAGCCAAGTTGACGTAACAATTCATACTTG-TCAAATCTTCTTCTATAAATTATCCCACAATGCA-------TGGTTGTTAAATTAAT-----AGAGTGGCAATGAATACAGGAATGGTGAAGTCAATGGTGTGCATTGTGCTTGCTCAATTCTCACTTGTTGCGCTATTTCCTCTATGTATTTGTTATCAAACACATCAAAGCACGAGCTCTGTAGCCTCTCTATCCCCTCAGTTTTACGACAACTCGTGCCCAAACGCACAAGCCATCGTTCAATCTTACGTCGCCAATGCATACTTGAATGACCCTCGCATGGCTGCCTCAATTCTTAGGCTCCATTTCCATGACTGTTTCGTCAATGTTTGTCAAAATCTAGTCTATTCTTCAAATATATAATG-TTTAATATAAATAAGGAGAAATGTTGTTTG--ATATATATACTTTGGTTGGTGCAGGGATGTGATGCTTCCGTACTATTGGACAGTAGTGGAACCATGGAAAGCGAGAAACGATCAAATGCAAATCGAGACTCTGCTCGAGGGTTCGAAGTCATTGACGAGATCAAGTCTGCCTtGGAAAatGAATGTCCTGaaACAGTTTCTTNNNNNTCATGACTATAATGCTTTAACCAATTTTCTCTTTTGATTTCtAGAATCTAGACCCTTCATCGTTTGGTTCAATTGTTGAATCATAAGCTCGTGAAATTCTAGAAATGTTTTGACTGATCCTATAGACTAAAGGTGAAAGTGATTGTACTTAAACAAAAAAATTAAAAAAAAAACCTCTAATATTAACTAGTACTTTTTTTTGTTGCTTTGTTATTAAAAAAATATAACTCTTTATTTGGGAAAAAAATATCTGTAACCAAAAAAATATACGAAACAACTTAACCGTCTGTAACAAATTGCCGAACCGACTAATTGAGGAGCAAGGGCAAATTGGTAATTTCGTTTAgATTTCCCGCTTCTTTCATCATCTCCAATTTCTCACTTCTCGAGgGTTAACAAATTACAATCCCAgACGAATTAgATCAgAAgAAGGAgAGAAgAAgAGAAgAGGATGAGGTTCCTCGgAgACTACAAGTTCGCTTTACTTACTTGCTCCGTTATCGCTCTCAGCATCTACTTCGCGATTAACGTCAAATTTCGTTTCGCGAACGATTCACCGGGAACTCGTACCGGAGTTAAGGTTTCCGAGAAATCTCCCTTCAACGACGAATTCATGTACATGTCAATCGCTgAAGATATCGATCGATCTTACCTCCACTACGATTACTACCGTGAATCTTGCCCTACCGCCGAGAAAATCATCGCGAAAGCTATCAGAGATATCTACAATGTCACACCCAGCGTAGCTCCGTCTATTATCCGTCTCCTCTTTCACGATTGCTTCATCGAGGTCAGATTTTCTGATTTCTGGCTTTCCCTTTCTTGNNNNNAAAgAATTAGAGTTGAATCAAAGTTTAACGCCTGCTAAAACAATATTCTATAATCACATTCATTATAAATGATTACACACTATTAATTAGGAATTAGTTTGATAGAAACGAACAAAAGAGA-AAAAACAAACCCAACATGATCTGCAATCGTCAACGCGCGAAGCCAGCTCATGACCAATCACATAACGCGGTTTTCAGTTTTGAATTGGATTACAACGTCGTCGTTTTGTCAAATTACCTCAACACTCTAGCCCCTTTCGCTGACTTCAACATCACCATTTGACTTCTCAATCCCTCTATAAGTTACTCACGTTCTCGTATCACTTTCCATGCATCTAAAACAAACTCTATCTACTAACTCGAAACACACTTGCGGTCTT-ATCTAAAACACAAACCAACAAAAAGAAAAAATGGGCTTGGTCCGATCATTTGCTTTGGTCATAGTCTTCCTTAGTTGTCTCATCGCCGTTTATGGCCAAGGTACGAGGATCGGGTTCTACTCGACTACGTGCCCTAATGCCGAGACAATTGTTCGGACCACTGTGGCATCTCACTTTGGTTCAGATCCAAAGGTTGCACCCGGGTTACTGAGAATGCACAACCATGATTGCTTTGTCCAAGGTTGTGATGGTTCGGTGCTTTTATCGGGACCTAACTCTGAAAGAACCGCTGGCGCAaACGTTAACCTCCATGGTTTTGAGGTCATTGACGATGCCAAGAGGCAGCTCGAGGCAGCATGTCCTGGTGTTGTCTCTTGTGCTGATATCTTGGCCTTAGCGGCTCGTGATTCGGTTTCTCTCGTAAGTTTATATATATACTAATTATACAACAATCAATATATCATATATAAGCAAAGAACTATGTCTT
>Argu8 C53
gATATAACTTTGCTAAATGTCTGATTTTGTAAATAACTTGTGAAGAGAAAATCTTTATTTGGTAAGAGTTGTTTTCTCAATGTAGCAGTTTACTCATCATTTTCAAAGTTCAACTCTCATATAACACAAAGAGGTTAGACAGTGCAGATGCTTATGGTTGAGAAGCTTTACCTAACAATGGTACAAGGCGGTTTTGTTGGGATCACATGTGAAGTTAGGCACATGGATTCGTTCTTGGAGTTGGTACAAGGACTTCAAAAAGACAACGATGATGTATAATAAGGACAAGTTGACTATGTCTCTCTCTTTTATCTTAACATTCTAAATTAGGATTTGGTAAACTGAGAGCAGTTACCTTTTGATGAATCTCTTCAAGTATAAAAACCCTCACCATTTTACTACTA---TCTCATCTTAAAA-CCCTCGAGTTACACAAAAATGGCTATCTCAAAGCTTATTCCTACTCTTGTGCTCTTTGTTTTGTTCTCTTTTGATGTTAGTGTTGCTCATCCAGGTCTAGGATTTGGATGGGGAAGTAATAGTCCCATTGGAGGATCTTTTTACTCAAATCTTTACCCACAATTTTACCAGTTCTCTTGTCCACAAGCTGATGAGATTGTCATGACGGTGCTCGAAAAAGCCATAGCTAAAGAACCAAGAATGGCAGCATCTTTACTCAGACTTCACTTCCACGACTGCTTCGTTCAGGTAAAAGTATCTTTACCTATTTTTGTTTTCCCTTTATGTGTCTCTTATGCTTAACTCTTATACACTACACTTTTTGTGTAAACAGGGCTGTGATGCATCAATCTTGTTGGATGATAGTGCTACCATTAGAAGTGAGAAGAACGCGGGACCAAACAAGAACTCNNNNNTAAACTTTGAGGATATAGCAAAGAAGCTTTAAGTAAAGCAAACGAATCATTAATATTTTGGGAGGATGTATATATATATTTGAAGTTGTTGTTGTTGTTGTT---------TAAAACTGTTTTTTCTCTCT--TGTAATTAAGGTTGAAACAGATTTTGAAAGGACGTTAGCACGAAACTCGTAAATAACGCATGTTTATTTTCCAAATAAATTTATAATAAAACTATTATACATCAAAACCCATTAATTCATCATAGTGGCAACCAAGTGTATATAGCAATATAAATCAATTTTTTAAAAACAACTTCTGTAAACAAAAGGAAAGTGAAGGCACTATGTGTCCCCACACGGTTCCATTGAGACAAAGGCATATGTATGTGTGTGAGTATAAATATAAGTTGGTTCTTGAACATCATTGCATGTTGATTAATCACACAGCACAAATAAGAGTTAGAAAAATGGGAGTGTACTTAGGCAAGTATTGTTATATAATGATAATAATGTTAGTGTTGGTGTTGGGAAAAGAAGTGAGAAGCCAGTTGTTAAAAAATGGTTATTATTCAACTTCATGTCCAAAAGCTGAGTCGATAGTTAGATCCACTGTTGAATCTCACTTTGATTCTGATCCCACAATTTCCCCTGGCTTGCTTAGGCTTCATTTCCATGACTGTTTTGTTCAGGTTTCAATTTTAATTTTTCTTTTGCTAATCTCAATCTCCTTTCTATCAATTATGCAAGTTAATTAATTGTTGAATATGACCTATTATTAGGGTTGTGATGGTTCGGTTTTAATCAAAGGGAAATCTGCGGAGCAAGCTGCTCTACCAAATCTTGGTCTAAGAGGTTTAGAAGTGATCGATGATGCTAAAGNNNNNGTTTTCTATTCCCAACACAAAGGAAGACAAAAGAAGGAGTGAAAATCGGTAACTATATATAGATGTAACGAATCTTATATCCAAACCAACACTCACAATTAATGTATCCCCCCATCCAACAAATTAAAAGCCACGTTGACGTGACAAATCATACTTGGTGACGCCTTCCTCTATAAATTATCCAACCATGCATTCATCGTCATTCCCACAATAATCGCTGAGAGTCCAAATGAATACAAAAACGGTGAAGTCAATGGCGGGCATTGTTCTCTCTCAAATCTCACTTGTTGCGCTGTTTCCTCTATGTATTTGTTATCAAACACATCAAAGCACGAGCTCTGTAGCCTCTCTATCCCCTCAGTTTTACGAGAACTCGTGCCCAAACGCACAAGCCATCGTTCAATCTTACGTCGCCAATGCATACTTCAATGACCCTCGCATGGCTGCCTCAATTCTTAGGCTCCATTTCCACGACTGTTTCGTCAATGTTTGACAAAATCTAGTCTATTCTTCAGCTATATAATG-TTTGATTTAAATAAGGAGAAATGTTGTTTGATATATATATACTCTGGTTGGTGCAGGGATGTGATGCTTCCGTACTATTGGACAGTAGTGGAACCATGGAAAGCGAGAAACGATCAAATGCAAATCGAGACTCTGCTCGAGGGTTCGAAGTCATTGACGAGATCAAGTCTGCCTTGGAAAATGAATGTCCTGAAACAGTTTCTTNNNNNTCATGACTATAATGCTTTAACCAATTTTCTCTTTTGATTTCTAGAATCTAGACCCTTCATCGTTTGGTTCAATTGTTGAATCATAAGCTCGTGAAATTCTAGAAATGTTTTGACTGATCCTATAGACTAAAGGTGAAAGTGATTGTACTTAAACAAAAAAATTAAAAAAAAAACCTCTAATATTAACTAGTACTTTTTTTTGTTGCTTTGTTATTAAAAAAATATAACTCTTTATTTGGGAAAAAAATATCTGTAACCAAAAAAATATACGAAACAACTTAACCGTCTGTAACAAATTGCCGAACCGACTAATTGAGGAGCAAGGGCAAATTGGTAATTTCGTTTAgATTTCCCGCTTCTTTCATCATCTCCAATTTCTCACTTCTCGAGgGTTAACAAATTACAATCCCAgACGAACTAgATCAgAAgAAGGAgAGAAgAAgAGAAgAGGATGAGGTTCCTCGgAgACTACAAGTTCGCTTTACTTACTTGCTCCGTTATCGCTCTCAGCATCTACTTCGCGATTAACGTCAAATTTCGTTTCGCGAACGATTCACCGGGAACTCGTACCGGAGTTAAGGTTTCCGAGAAATCTCCCTTCGACGACGAATTCATGTACATGTCAATCGCTgAAGATATCGATCGATCTTACCTCCACTACGATTACTACCGTGAATCTTGCCCTACCGCCGAGAAAATCATCGCGAAAGCTATCAGAGATATCTACAATGTCACACCCAGCGTAGCTCCGCCTATTATCCGTCTCCTCTTTCACGATTGCTTCATCGAGGTCAGATTTTCTGATTTCTGGCTTTCCCTTTCTTGNNNNNAAAgAAtTAGAATTGAATCAAAGTTTAACGCCTGctAAAACAATATTCTATAATCACATTCATTATAAATGATTACACACTATTAATTAGGAATTAATTTGATAGAAACGAACAAAAGAGAAAAAAACAAACCCAACATGATCTGCAATCGTCAACGCGCGAAGCCAGCTCATGACCAATCACATAACGCGGTTTTCAGTTTTGAAT-GGATTACAACGTCGTCGTTTCGTCAAATTACCTCAACACTCTAGCCCCTTTCTCTGACTTCAACATCACCATTTGACTTCTCAATCCCTCTATAAGTTACTCGCATTCTCGTATCACTTTCCATGCATCTAAAACAAACTCTATCTACTAACTCGAAACACACTTGCGATCTTTATCTAAAACACAAACCAACAAAAAGAAAAA-TGGGCTTGGTCAGATCATTTGCTTTGTTCTTAGTCTTCCTTAGTTGTCTCATCGCGGTGTATGGCCAAGGTACGAGGATCGGGTTCTACTCGACCACGTGCCCTAATGCCGAGACGATTGTTCGGACCACTGTAGCATCTCACTTTAGTTCAGATCCAAAGGTTGCACCGGGGTTACTGAGAATGCACAACCATGATTGCTTTGTCCAAGGTTGTGATGGTTCGGTGCTATTATCGGGACCTAACTCTGAAAGAACCGCTGGCGCAaACGTTAACCTTCATGGTTTTGAAGTCATTGACGATGCCAAGAGGCAGCTCGAGGCAGCATGTCCTGGTGTTGTCTCTTGTGCTGATATATTGGCCTTAGCGGCTCGTGATTCCGTTGCTCTCGTAAGTATATATATA--CTAATTATAcaaCTATCAATATATCATACATAAGCAAAGAACTATGTCTT
>Herr2 C54
GATATAACTTTGCTAAATGTCTGATTTTGTAAATAACTTGTGAAGAGAAAATCTTTATTTGGTAAGAGTTGTTTTCTCAATGTAGCAGTTTACTCATCATTTTCAAAGTTCAACTCTCATATAACACAAAGAGGTTAGACAGTGCAGATGCTTATGGTTGAGAAGCTTTACCTAACAATGGTACAAGGCGGTTTTGTTGGGATCACATGTGAAGTTAGGCACATGGATTCGTTCTTGGAGTTGGTACAAGGACTTCAAAAAGACAACGATGATGTATAATAAGGACAAGTTGACTATGTCTCTCTCTTTTATCTTAACATTCTAAATTAGGATTTGGTAAACTGAGAGCAGTTACCTTTTGATGAATCTCTTCAAGTATAAAAACCCTCACCATTTTACTACTA---TCTCATCTTAAAA-CCCTCGAGTTACACAAAAATGGCTATCTCAAAGCTTATTCCTACTCTTGTGCTCTTTGTTTTGTTCTCTTTTGATGTTAGTGTTGCTCATCCAGGTCTAGGATTTGGATGGGGAAGTAATAGTCCCATTGGAGGATCTTTTTACTCAAATCTTTACCCACAATTTTACCAGTTCTCTTGTCCACAAGCTGATGAGATTGTCATGACGGTGCTCGAAAAAGCCATAGCTAAAGAACCAAGAATGGCAGCATCTTTACTCAGACTTCACTTCCACGACTGCTTCGTTCAGGTAAAAGTATCTTTACCTATTTTTGTTTTCCCTTTATGTGTCTCTTATGCTTTACTCTTATACACTACACTTTTTGTGTAAACAGGGCTGTGATGCATCAATCTTGTTGGATGATAGTGCTACCATTAGAAGTGAGAAGAACGCGGGACCAAACAAGAACTCNNNNNTAAacTTTGAGGATATAGCAAAGAAGCTTTAAGTAAAGCAAACGAATCATTaATaTTTTGGGAGGATGTATATATATATTTGAAGTTGTTGTTGTTGTTGTT---------TAAAACTGTTTTTTTTTTCT--TGTAATTAAGGTTGAAACAGATTTTGAAAGGACGTTAGCACGAAACTCGTAAATAACGCATGTTTATTTTCCAAATAAATTTATAATAAAACTATTATACATCAAAACCCACTAATTCATCATAGTGGCAACCAAGTGTATATAGCAATATAAATCAATTTTTTAAAAACAACTTCTGTAAACAAAAGGAAAGTGAAGGCACTATGTGTCCCCACACGGTTCCATTGAGACAAAGGCATATGTATGTGTGTGAGTATAAATATAAGTTGGTTCTTGAACATCATTGCATGTTGATTAATCACACAGCACAAATAAGAGTTAGAAAAATGGGAGTGTACTTAGGTAAGTATTGTTATATAATGATAATAATGTTAGTGTTGGTGTTGGGAAAAGAAGTGAGAAGCCAGTTGTTAAAAAATGGTTATTATTCAACTTCATGTCCAAAAGCTGAGTCGATAGTTAGATCCACTGTTGAATCTCACTTTGATTCTGATCCCACAATTTCCCCTGGCTTGCTTAGGCTTCATTTCCATGACTGTTTTGTTCAGGTTTCAATTTTAATTTTTCTTTTGCTAATCTCAATCTCCTTTCTATCAATTATGCAAGTTAATTAATTGTTGAATATGACCTATTATTAGGGTTGTGATGGTTCGGTTTTAATCAAAGGGAAATCTGCGGAGCAAGCTGCTCTACCAAATCTTGGTCTAAGAGGTTTAGAAGTGATCGATGATGCTAAAGNNNNNGTTTTCTATTCCCAACACAAAGGAAGACAAAA-AAGAAGTGATAATTGGAAACTATATATAGATGTAACGAATCTTATATCCAAACCAACACTAACAATTAATGTAT---CTCATCCAACAAATTAAAAGCCAAGTTGACGTAACAATTCATACTTG-TCAAATCTTCTTCTATAAATTATCCCACAATGCA-------TGGTTGTTAAATTATT-----AGAGTGGCAATGAATACAGGAATGGTGAAGTCAATGGTGTGCATTGTGCTTGCTCAATTCTCACTTGTTGCGCTATTTCCTCTATGTATTTGTTATCAAACACATCAAAGCACGAGCTCTGTAGCCTCTCTATCCCCTCAGTTTTACGACAACTCGTGCCCAAACGCACAAGCCATCGTTCAATCTTACGTCGCCAATGCATACTTGAATGACCCTCGCATGGCTGCCTCAATTCTTAGGCTCCATTTCCATGACTGTTTCGTCAATGTTTGTCAAAATCTAGTCTATTCTTCAAATATATAATG-TTTAATATAAATAAGGAGAAATGTTGTTTG--ATATATATACTTTGGTTGGTGCAGGGATGTGATGCTTCCGTACTATTGGACAGTAGTGGAACCATGGAAAGCGAGAAACGATCAAATGCAAATCGAGACTCTGCTCGAGGGTTCGAAGTCATTGACGAGATCAAGTCTGCCTTGGAAAATGAATGTCCTGAAACAGTTTCTTNNNNNTcATGACTATAATGCTTTAACCAATTTTCTCTTTTGATTTCTAGAATCTAGACCCTTCATCGTTTGGTTCAATTGTTGAATCATAAGCTCGTGAAATTCTAGAAATGTTTTGACTGATCCTATAGACTAAAGGTGAAAGTGATTGTACTTAAACAAAAAAATTAAAAAAAAAACCTCTAATATTAACTAGTACTTTTTTTTGTTGCTTTGTTATTAAAAAAATATAACTCTTTATTTGGGAAAAAAATATCTGTAACCAAAAAAATATACGAAACAACTTAACCGTCTGTAACAAATTGCCGAACCGACTAATTGAGGAGCAAGGGCAAATTGGTAATTTCGTTTAgATTTCCCGCTTCTTTCATCATCTCCAATTTCTCACTTCTCGAGgGTTAACAAATTACAATCCCAgACGAATTAgATCAgAAgAAGGAgAGAAgAAgAGAAgAGGATGAGGTTCCTCGgAgACTACAAGTTCGCTTTACTTACTTGCTCCGTTATCGCTCTCAGCATCTACTTCGCGATTAACGTCAAATTTCGTTTCGCGAACGATTCACCGGGAACTCGTACCGGAGTTAAGGTTTCCGAGAAATCTCCCTTCAACGACGAATTCATGTACATGTCAATCGCTgAAGATATCGATCGATCTTACCTCCACTACGAtTACTACCGTGAATCTTGCCCTACCGCCGAGAAAATCATCGCGAAAGCTATCAGAGATATCTACAATGtCACACCCAGCGtAGCTCCGTCTATTATCCGTCTCCTCTTTCACGATTGCTTCATCGAGGTCAGATTtTCTGATTTCTGGCTTTCCCTTTCTTGNNNNNAAAgAATTAGAGTTGAATCAAAGTTTAACGCCTGctAAAACAATATTCTATAATCACATTCATTATAAATGATTACACACTATTAATTAGGAATTAGTTTGATAGAAACGAACAAAAGAGA-AAAAACAAACCCAACATGATCtGCaATCGTCAACGCGCGAAGCCAGCTCATGACCAATCACATAACGCGGTTTTCAGTTTTGAATTGGATTACAACGTCGTCGTTTTGTCAAATTACCTCAACACTCTAGCCCCTTTCACTGACTTCAACATCACCATTTGACTTCTCAATCCCTCTATAAGTTACTCGCGTTCTCGTATCACTTTCCATGCATCTAAAACAAACTCTATCTACTAACTCGAAACACACTTGCGGTCTT-ATCTAAAACACAAACCAACAAAAAGAAAAAATGGGCTTGGTCCGATCATTTGCTTTGGTCATAGTCTTCCTTAGTTGTCTCATCGCCGTTTATGGCCAAGGTACGAGGATCGGGTTCTACTCGACTACGTGCCCTAATGCCGAGACAATTGTTCGGACCACTGTGGCATCTCACTTTGGTTCAGATCCAAAGGTTGCACCCGGGTTACTGAGAATGCACAACCATGATTGCTTTGTCCAAGGTTGTGATGGTTCGGTGCTTTTATCGGGACCTAACTCTGAAAGAACCGCTGGCGCAAACGTTAACCTCCATGGTTTTGAGGTCATTGACGATGCCAAGAGGCAGCTCGAGGCAGCATGTCCTGGTGTTGTCTCTTGTGCTGATATCTTGGCCTTAGCGGCTCGTGATTCGGTTTCTCTCGTAAGTTTATATATATACTAATTATACAACAATCAATATATCATATATAAgCAAAGAACTATGTCTT
>Bier7 C55
GATATAACTTtGCTAAATGTCTGATTTTGTAAGTAACTTGTGAAGAGAAAATCTTTATTTGGTAAGAGTTGTTTTCTCAATGTAGCAGTTCACTCATCATTTTCAAACTTCAACTCTCATAGAACACAAAGAGGTTAGACAGTGCAGATGCTTATGGTTGAGAAGCTTTACCTAACAATGGTACAAGGCGGTTTTGTTGGGATCACATGTGAAGTTAGGCACATGGATTCGTTCTTGGAGTTGGTACAAGGACTTCTAAAAGACAACAATGAGGTATAATAAGGACAAGTTGACTATGTCTCTCTCTTTTATCTTAACATTCTAAATTAGGATTTGGTAAACTGGGAACAGTTAGCTTTT--TGAATCTCTTCAAGTATAAAAACCCTTACCGTTTTACTACTACTATCTCATCTTAAAA-CTCCCAAGCAACA--AAAATGGCTATCTCAAAGCTTATTCCTACTCTTGTGCTCTTTGTTTTGTTCTCTTTTGATGTTAGTGTTGCTCATCCAGGTCTAGGATTTGGATGGGGAAGTAATAGTCCCATTGGAGGATCTTTTTACTCAAATCTTTACCCACAATTTTACCAGTTCTCTTGTCCACAAGCTGATGAGATTGTTATGACGGTGCTCGAAAAAGCCATAGCTAAAGAACCAAGAATGGCAGCATCTTTACTCAGACTTCACTTCCACGACTGCTTCGTTCAGGTAAAAGTATCTTTACCTATTTTTGTTTTCCCTTTATGTGTCTCTTAAGCTTAACACTTATACACTACACTCTGTGTGTAAACAGGGCTGTGATGCATCAATCTTGTTGGATGATAGTGCAACCATAAGAAGTGAAAAGAATGCTGGACCAAACAAGAACTCNNNNNtAAaCTTTGAGGATATAgCAAAGAAgCTttAAgTAAAGCAAACGAATCAttaATATTTTGGGAGGATGTATATaTATATTTGAAGTTGTTGTTGTTGTTGTTGttgTTGTTTAAAACTGTTTTTTTTTtCT--TgtaATtaAGGTTGAAACagaTTTTGAAAGgacGTTAGCACGAAACTcgtaAATAaCGCatgTTTATTTTCCAAATAAATTTATAATAAAACTATTATACATCAAAACCCATTAATTCATCATAgtgGCAACCAAGTGTATATAGCAATATAAATCAATTTTTTAAAAACAACTTCTGTAAACAAAAGGAAAGTGAAGGCacTATGTgtCCCcacACGGTTCCATTGAgaCAAAGGCATATGTATGTGTgtgaGTATAAATATAAGTTGGTTCTTGAACATCATTGCAtgTTGATTAATCACACAGCACAAATAagaGTTAGAAAAATGGgAGTGTACTTAGGCAAGTATTGTTATATAATgATAATAATGTTAGTGTTGGTGTTGGGAAAAgAAGTGAGAagcCAGTTgttaaAAAATGgttatTATTCAACTtcatgTCCAAAAGCTGAGTcgaTAGTTAGATCCACTGTTGAATCTCACTTTGATTCTGATCCCACAATTTCCCCtGGCTTGCTTAGGCTTCATTTCCATGACTGTTTTGTTcAGGTTTCAATTTTAATTTTTCTTTTGctaaTCTCAATCTCCTTTctatcAATTAtgCAAGttaATTAATTGTTGaATATGACCTAttaTTAGGGTtgTGATggTTCGGTTTTAATCAaagGGAaatctGCggagcAAGCTGCTcTAccaaATcttgGTcTAAGAGGTTTAGAAGTGATCGATGATGCTAAAGNNNNNGtTTTCTATTCCCAACACAAAGGAAGACAAAA-AAGAAGTGATAATTGGAAACTATATATAGATGTAACGAATCTTATATCCAAACCAACACTAACAATTAATGTAT---CTCATCCAACAAATTAAAAGCCAAGTTGACGTAACAATTCATACTTG-TCAAATCTTCTTCTATAAATTATCCCACAATGCA-------TGGTTGTTAAATTATT-----AGAGTGGCAATGAATACAGGAATGGTGAAGTCAATGGTGTGCATTGTGCTTGCTCAATTCTCACTTGTTGCGCTATTTCCTCTATGTATTTGTTATCAAACACATCAAAGCACGAGCTCTGTAGCCTCTCTATCCCCTCAGTTTTACGACAACTCGTGCCCAAACGCACAAGCCATCGTTCAATCTTACGTCGCCAATGCATACTTGAATGACCCTCGCATGGCTGCCTCAATTCTTAGGCTCCATTTCCATGACTGTTTCGTCAATGTTTGTCAAAATCTAGTCTACTCTTCAAATATATAATG-TTTAATATAAATAAGgAGAAAtgttgtttg--ATATATATACTTTGGTTGGTGCAGGGATGTGATGCTTCCGTACTATTGGACAGTAGTGGAACCATGGAAAGCGAGAAACGATCAAATGCAAATCGAGACTCTGCTCGAGGGTTCGAAGTCATTGACGAGATCAAGTCTGCCTTGGAAAATGAATGTCCTGAAACAGTTTCTTNNNNNTCATgACTAtaATGCTttaACCAATTTTCTCTTTTGATTTctaGAATctaGACCCTTCATcGTTTgGTTCAATtgtTGAATCATAAGCTCgtGAAATTCTAGAAATGTTTTGACTGATCCTATAGACTAAAGGTGAAAGTGATTGTACTTAAACAAAAAAATTAAAAAAAAAaCctcTAATATTAACTagtACTTTTTTTtgTTGCTttgtTATTAAAAAAATATAACTCTTTATTTGggaAAAAAATATctGTAACCAAAAAAaTATAcgaAACAACTTAACCgtctgtAACAAATTGCCGAACCGACTAATTGAGGaGCAAGGGCAAATTgGTAATTTCGTTTagaTTTCCCGCTTCTTTCATCATCTCCAATTTCTCACTTCTCGAggGTTAACAAATTACAATCCCAgACGaACTAgATCAgAAgAAGGAgAGAAgAAgAGAAgAGGATGAGGTTCCTCGgagaCTACAAGTTCGCTTTACTTACTTGCTCCGTTATCGCTCTCAGCATCTACTTCGCGATTAACGTcAaATTTCGTTTCGCGAAcgaTTCACCGGGAACTCGTACCGgaGtTAAGGTTTCcgagaAATCTCCCTTCGAcgacaAATTCATGTACATGTCAATCGCTgAaGaTATCGATCGATCTTACCTCCACTACGAttaCTACCGTGAATCTTGCCCTACCGCcGAGAAAATCATCGCGAAAGCTATCaGaGATATCTACAATGTCACACCCAGCGTAGCTCCGCCTATTATCCGTCTCCTCTTTCACGATTGCTTCATCGAGGTCAGATTTTCTGATTTCTGGCTTTCCCTTTCTTGNNNNNAAAgAAttAGAGTTGAATCAAAGTTTAACGcctGctaAAACAATATTCTAtaATCACATTCATTATAAATGATTACACAcTAttaAttaGGAATTAGTTTGATAGAAACGAACAAAAGAGA-AAAAACAAACCCAACATGATCTGCAATCGTCAACGCGCGaAgCCAGctCAtGaCCAATCACatAACGCGGTTTTCAGTTTTGAATTGGATTACAACGTCGTCGTTTTGTCAAATTACCtCAACACTCTAGCCCCTTTCGCTGACTTCAACATCACCATTTgaCTTCTCAATCCCTCTATAAGTTACTCACGTTCTCGTATCACTTTCCATGCATCTAAAACAAACTCTATCTACTAACTCGAAACACACTTGCGGTCTT-ATCTAAAACACAAACCAACAAAAATAAAAAATGGGCTTGGTCCGATCATTTGCTTTGGTCATAGTCTTCCTTAGTTGTCTCATCGCCGTTTATGGCCAAGGTACGAGGATCGGGTTCTACTCGACTACGTGCCCTAATGCCGAgaCAATTGTTCGGACCACTGTGGCATCTCACTTTGGTTCAGATCCAAAGGTTGCACCCGGGTTACTGAGAATGCACAACCATGATTGCTTTGTCCAAGgtTGTGATGGTTCGGTGCTTTTATCGGGACCTAACTCTGAAAGAACCGCTGGCGCAaACGTTAACCTCCATGGTTTTGAGGTCATTGACGATGCCAAGAGGCAGCTCGAGGCTGCATGTCCTGGTGTTgTCTCTTGTGCTGatATCTTGGCCTTAGCgGCTCGTGATTCCGTTGCTCTCgTAAGTataTATATA--CTAatTATAcaaCTATCAATATATCATATAtAAGcaaAgaaCTATGTCTT
>Arag7 C56
GATATAA----GCTAAATGTCTGATTTTGTAAATAACTTATGAAGAGAAAATCTTTATTTGGTAAGAGTTGTTTTCTCAATGTAGCAGTTCACTCATCATTTTCAAACTTCAACTCTCAGAGAACACAAAGAGGTTAGACAGTGCAGATGCTTATGGTTGAGAAGCTTTACCTAACAATGGTACAAGGCGGTTTTGTTGGGATCACATGTGAAGTTAGGCACATGGATTCGTTCTTGGAGTTGGTACAAGGACTTCTAAAAGACAACAATGAGGTATAATAAGGACAAGTTGACTATGTCTCTCTCTTTTATCTTAACATTCTAAATTAGGATTTGGTAAACTGAGAGCAGTTAGCTTCT--TGAATCTCTT-AAGTATAAAAACCCTCACCGTTTTACTACTA---TCTCATCTTAAAA-CTCCCAAGTAACA--AAAATGGCTATCTCAAAGCTTATTCCTACTCTTGTGCTCTTTGTTTTGTTCTCTTTTGATGTTAGTGTTGCTCATCCAGGTCTAGGATTTGGATGGGGAAGTAATAGTCCCATTGGAGGATCTTTTTACTCAAATCTTTACCCACAATTTTACCAGTTCTCTTGTCCACAAGCTGATGAGATTGTTATGACGGTGCTCGAAAAAGCCATAGCTAAAGAACCAAGAATGGCAGCATCTTTACTCAGACTTCACTTCCACGACTGCTTCGTTCAGGTAAAAGTATCTTTACCTATTTTTGTTTTCCCTTTATGTGTCTCTTAAGCTTAACACTTATACACTACACTCTGTGTGTAAACAGGGCTGTGATGCATCAATCTTGTTGGATGATAGTGCAACCATAAGAAGTGAAAAGAATGCTGGACCAAACAAGAACTCNNNNNTAAaCTTTGAGGATATAGCAAAGAAGCTTTAAGTAAAGCAAACGAATCATTAATATTTTGGGAGGATGTATATATATATTTGAAGTTGTTGTTGTTGTTGTTGTTGTTGTTTAAAACTGTTTTTTTTTTCT--TGTAATTAAGGTTGAAACAGATTTTGAAAGGACGTTAGCACGAAACTCGTAAATAGCGCATGTTTATTTTCCAAATAAATTTATAATAAAACTATTATACATCAAAACCCATTAATTCATCATAGTGGCAACCAAGTGTATATAGCAATATAAATCAATTTTTTAAAAACAACTTCTGTAAACAAAAGGAAAGTGAAGGCACTATGTGTCCCCACACGGTTCCATTGAGACAAAGGCATATGTATGTGTGTGAGTATAAATATAAGTTGGTTCTTGAACATCATTGCATGTTGATTAATCACACAGCACAAATAAGAGTTAGAAAAATGGGAGTGTACTTAGGCAAGTATTGTTATATAATGATAATAATGTTAGTGTTGGTGTTGGGAAAAGAAGTGAGAAGCCAGTTGTTAAAAAATGGTTATTATTCAACTTCATGTCCAAAAGCTGAGTCGATAGTTAGATCCACTGTTGAATCTCACTTTGATTCTGATCCCACAATTTCCCCTGGCTTGCTTAGGCTTCATTTCCATGACTGTTTTGTTCAGGTTTCAATTTTAATTTTTCTTTTGCTAATCTCAATCTCCTTTCTATCAATTATGCAAGTTAATTAATTGTTGAATATGACCTATTATTAGGGTTGTGATGGTTCGGTTTTAATCAAAGGGAAATCTGCGGAGCAAGCTGCTCTACCAAATCTTGGTCTAAGAGGTTTAGAAGTGATCGATGATGCTAAAGNNNNNGTTTTCTaTTCCCAaCACaaAGGAaGAcAAaA-AAGAAGGGATAATTGGAAACTATATATAGATGTAACGAATCTTATATCCAAACCAACACTAACAATTAATGTaT---CTCATCCAACAAATTAAAAGCCAAGTTGACGTAACaATTCATACTTG-TCAAATCTTCTTCTATAAATTATCCCACAATGcA-------TGGTTGTTAAATTTAT-----AGAGTGGcAATGAATACAGGAATGGTGAAGTCAATGGTGTGCATTGTGCTTGCTcAATTCTCACTTGTTGcGCTATTTCCTCTATGTATTTGTTATCAAACACATCAAAGcACGAGCTCTGTAGCCTCTCTATCCCCTCAGTTTTACGAGAACTCGTGCCCAAACGCACAAGCCATCGTTCAATCTTACGTCGCCAATGCATACTTCAATGACCCTCGCATGGCTGCCTCAATTCTTAGGCTCCATTTCCACGACTGTTTCGTCAATGTTTGACAAAATCTAGTCTATTCTTCAGCTATATAATG-TTTGATTTAAATAAGGAGAAATGTTGTTTGATATATATATACTCTGGTTGGTGCAGGGATGTGATGCTTCCGTACTATTGGACAGTAGTGGAACCATGGAAAGCGAGAAACGATCAAATGCAAATCGAGACTCTGCTCGAGGGTTCGAAGTCATTGACGAGATCAAGTCTGCCTTGGAAAATGAATGTCCTGAAACAGTTTCTTNNNNNTCATGACTATAATGCTTTAACCAATTTTCTCtTTTGATTTCTAGAATCTAGACCCTTCATCGTTTGGTTCAATTGTTGAATCATAAGCTCGTGAAATTCTAGAAATGTTTTGACTGATCCTATAGACTAAAGGTGAAAGTGATTGTACTTAAACAAAAAAATTAAAAAAAAAACCTCTAATATTAACTAGTACTTTTTTTTGTTGCTTTGTTATTAAAAAAATATAACTCTTTATTTGGGAAAAAAATATCTGTAACCAAAAAAATATACGAAACAACTTAACCGTCTGTAACAAATTGCCGAACCGACTAATTGAGGAGCAAGGGCAAATTGGTAATTTCGTTTAgATTTCCCGCTTCTTTCATCATCTCCAATTTCTCACTTCTCGAGgGTTAACAAATTACAATCCCAgACGAATTAgATCAgAAgAAGGAgAGAAgAAgAGAAgAGGATGAGGTTCCTCGgAgACTACAAGTTCGCTTTACTTACTTGCTCCGTTATCGCTCTCAGCATCTACTTCGCGATTAACGTCAAATTTCGTTTCGCGAACGATTCACCGGGAACTCGTACCGGAGTTAAGGTTTCCGAGAAATCTCCCTTCAACGACGAATTCATGTACATGTCAATCGCTgAAGATATCGATCGATCTTACCTCCACTACGATTACTACCGTGAATCTTGCCCTACCGCCGAGAAAATCATCGCGAAAGCTATCAGAGATATCTACAATGTCACACCCAGCGTAGCTCCGTCTATTATCCGTCTCCTCTTTCACGATTGCTTCATCGAGGTCAGATTTTCTGATTTCTGGCTTTCCCTTTCTTGNNNNNAAAgAATTAGAGTTGAATCAAAGTTTAACGCCTGCTAAAACAATATTCTATAATCACATTCATTATAAATGATTACACACTATTAATTAGGAATTAGTTTGATAGAAACGAACAAAAGAGA-AAAAACAAACCCaACATGATCTGcAaTCgTCAACGCGCGAAGCCAGCTCATGACCAATCACATAACGCGGtTTTCAGTTTTGAATTGGATTACAACGTCGTCGTTTTGTCAAATTACCTCAACACTCTAGCCCCTTTcGCTGACTTCAAcATCACCATTTGACTTCTCAATCCCTCTATAAGTTACTCACGTTCTCGTATCACTTTCCATGCATCTAAAAcAAACTCTATCTaCTAACTCGAAACACACTTgcGGTCTT-ATCTAaaACAcAAACCAaCAAAAAGAAAAAATGGGCTTGGtCCGAtCATTTGCTTTGGTCATAGTCTTCCTtAGTTGTCTCATCGCCGTTTATGGCCAAGGtaCGAGGATCGGGtTCTACTCGACTACGTGCCCTAATGCCGAGAcAATTGTTCGGACcACTGTGGcATCTCACTTTGGTtCAgATCCAAAGGTTGCACCCGGGTTACTGAGAATGCACAACCATGATTGCTTTGTCCAAGGTTGTGATGGTTCGGTGCTTTTATCGGGACCTAACTCTGAAAGAACCGCTGGCGCAAACGTTAACCTCCATGGTTTTGAGGTCATTGACGATGCCAAGAGGCAGCTCGAGGCAGCATGTCCTGGTGTTGTCTCTTGTGCTGATATCTTGGCCTTAGCGGCTCGTGATTCGGTTTCTCTCGTAAGTTTATATATATACTAATTATACAACAAGCAATATATCATAtATAAGCAAAGAAATAAGTCTG
>Bis C57
GATATAA----GCTAAATGTCTGATTTTGTAAATAACTTATGAAGAGAAAATCTTTATTTGGTAAGAGTTGTTTTCTCAATGTAGCAGTTCACTCATCATTTTCAAACTTCAACTCTCAGAGAACACAAAGAGGTTAGACAGTGCAGATGCTTATGGTTGAGAAGCTTTACCTAACAATGGTACAAGGCGGTTTTGTTGGGATCACATGTGAAGTTAGGCACATGGATTCGTTCTTGGAGTTGGTACAAGGACTTCTAAAAGACAACAATGAGGTATAATAAGGACAAGTTGACTATGTCTCTCTCTTTTATCTTAACATTCTAAATTAGGATTTGGTAAACTGAGAGCAGTTAGCTTCT--TGAATCTCTT-AAGTATAAAAACCCTCACCGTTTTACTACTA---TCTCATCTTAAAA-CTCCCAAGTAACA--AAAATGGCTATCTCAAAGCTTATTCCTACTCTTGTGCTCTTTGTTTTGTTCTCTTTTGATGTTAGTGTTGCTCATCCAGGTCTAGGATTTGGATGGGGAAGTAATAGTCCCATTGGAGGATCTTTTTACTCAAATCTTTACCCACAATTTTACCAGTTCTCTTGTCCACAAGCTGATGAGATTGTTATGACGGTGCTCGAAAAAGCCATAGCTAAAGAACCAAGAATGGCAGCATCTTTACTCAGACTTCACTTCCACGACTGCTTCGTTCAGGTAAAAGTATCTTTACCTATTTTTGTTTTCCCTTTATGTGTCTCTTAAGCTTAACACTTATACACTACACTCTGTGTGTAAACAGGGCTGTGATGCATCAATCTTGTTGGATGATAGTGCTACCATAAGAAGTGAAAAGAACGCGGGACCAAACAAGAACTCNNNNNTAAACTTTGAGGATATAGCAAAGAAGCTTTAAGTAAAGCAAACGAATCATTAATATTTTGGGAGGATGTATGTATATATTTGAAGTTGTTGTTGTTGTTGTT---------TAAAACTGTTTTTTTTTTCT--TGTAATTAAGGTTGAAACAGATTTTGAAAGGACGTTAGCACGAAACTCGTAAATAACGCATGTTTATTTTCCAAATAAATTTATAATAAAACTATTATACATCAAAACCCATTAATTCATCATAGTGGCAACCAAGTGTATATAGCAATATAAATCAATTTTTTAAAAACAACTTCTGTAAACAAAAGGAAAGTGAAGGCACTATGTGTCCCCACACGGTTCCATTGAGACAAAGGCATATGTATGTGTGTGAGTATAAATATAAGTTGGTTCTTGAACATCATTGCATGTTGATTAATCACACAGCACAAATAAGAGTTAGAAAAATGGGAGTGTACTTAGGTAAGTATTGTTATATAATGATAATAATGTTAGTGTTGGTGTTGGGAAAAGAAGTGAGAAGCCAGTTGTTAAAAAATGGTTATTATTCAACTTCATGTCCAAAAGCTGAGTCGATAGTTAGATCCACTGTTGAATCTCACTTTGATTCTGATCCCACAATTTCCCCTGGCTTGCTTAGGCTTCATTTCCATGACTGTTTTGTTCAGGTTTCAATTTTAATTTTTCTTTTGCTAATCTCAATCTCCTTTCTATCAATTATGCAAGTTAATTAATTGTTGAATATGACCTATTATTAGGGTTGTGATGGTTCGGTTTTAATCAAAGGGAAATCTGCGGAGCAAGCTGCTCTACCAAATCTTGGTCTAAGAGGTTTAGAAGTGATCGATGATGCTAAAGNNNNNGTTTTCTATTCCCAACACAAAGGAAGACAAAA-AAGAAGTGATAATTGGAAACTATATATAGATGTAACGAATCTTATATCCAAACCAACACTAACAATTAATGTAT---CTCATCCAACAAATTAAAAGCCACGTTGACGTGACAAATCATACTTGGTGACGCCTTCCTCTATAAATTATCCAACCATGCATTCATCGTCATTCCCACAATAATCGCTGAGAGTCCAAATGAATACAAAAACGGTGAAGTCAATGGCGGGCATTGTTCTTGCTCAATTCTCACTTGTTGCGCTATTTCCTCTATGTATTTGTTATCAAACACATCAAAGCACGAGCTCTGTAGCCTCTCTATCCCCTCAGTTTTACGACAACTCGTGCCCAAACGCACAAGCCATCGTTCAATCTTACGTCGCCAATGCATACTTGAATGACCCTCGCATGGCTGCCTCAATTCTTAGGCTCCATTTCCATGACTGTTTCGTCAATGTTTGTCAAAATCTAGTCTATTCTTCAAATATATAATG-TTTAATATAAATAAGGAGAAATGTTGTTTG--ATATATATACTTTGGTTGGTGCAGGGATGTGATGCTTCCGTACTATTGGACAGTAGTGGAACCATGGAAAGCGAGAAACGATCAAATGCAAATCGAGACTCTGCTCGAGGGTTCGAAGTCATTGACGAGATCAAGTCTGCCTTGGAAAATGAATGTCCTGAAACAGTTTCTTNNNNNTCATGACTATAATGCTTTAACCAATTTTCTCTTTTGATTTCTAGAATCTAGACCCTTCATCGTTTGGTTCAATTGTTGAATCATAAGCTCGTGAAATTCTAGAAATGTTTTGACTGATCCTATAGACTAAAGGTGAAAGTGATTGTACTTAAACAAAAAAATTAAAAAAAAAACCTCTAATATTAACTAGTACTTTTTTTTGTTGCTTTGTTATTAAAAAAATATAACTCTTTATTTGGGAAAAAAATATCTGTAACCAAAAAAATATACGAAACAACTTAACCGTCTGTAACAAATTGCCGAACCGACTAATTGAGGAGCAAGGGCAAATTGGTAATTTCGTTTAGATTTCCCGCTTCTTTCATCATCTCCAATTTCTCACTTCTCGAGTGTTAACAAATTACAATCCCAGACGAATTAGATCAGAAGAAGGAGAGAAGAAGAGAAGAGGATGAGGTTCCTCGGAGACTACAAGTTCGCTTTACTTACTTGCTCCGTTATCGCTCTCAGCATCTACTTCGCGATTAACGTCGAATTTCGTTTCGCGAACGATTCACCGGGAACTCGTACCGGAGTTAAGGTTTCCGAGAAATCTCCCTTCAACGACGAATTCATGTACATGTCAATCGCTGAAGATATCGATCGATCTTACCTCCACTACGATTACTACCGTGAATCTTGCCCTACCGCCGAGAAAATCATCGCGAAAGCTATCAGAGATATCTACAATGTCACACCCAGCGTAGCTCCGTCTATTATCCGTCTCCTCTTTCACGATTGCTTCATCGAGGTCAGATTTTCTGATTTCTGGCTTTCCCTTTCTTGNNNNNAAAGAATTAGAGTTGAATCAAAGTTTAACGCCTGCTAAAACAATATTCTATAATCACATTCATTATAAATGATTACACACTATTAATTAGGAATTAGTTTGATAGAAACGAACAAAAGAGA-AAAAACAAACCCAACATGATCTGCAATCGTCAACGCGCGAAGCCAGCTCATGACCAATCACATAACGCGGTTTTCAGTTTTGAATTGGATTACAACGTCGTCGTTTTGTCAAATTACCTCAACACTCTAGCCCCTTTCGCTGACTTCAACATCACCATTTGACTTCTCAATCCCTCTATAAGTTACTCACGTTCTCGTATCACTTTCCATGCATCTAAAACAAACTCTATCTACTAACTCGAAACACACTTGCGGTCTT-ATCTAAAACACAAACCAACAAAAAGAAAAAATGGGCTTGGTCCGATCATTTGCTTTGGTCATAGTCTTCCTTAGTTGTCTCATCGCCGTTTATGGCCAAGGTACGAGGATCGGGTTCTACTCGACTACGTGCCCTAATGCCGAGACAATTGTTCGGACCACTGTGGCATCTCACTTTGGTTCAGATCCAAAGGTTGCACCCGGGTTACTGAGAATGCACAACCATGATTGCTTTGTCCAAGGTTGTGATGGTTCGGTGCTTTTATCGGGACCTAACTCTGAAAGAACCGCTGGCGCAAACGTTAACCTCCATGGTTTTGAGGTCATTGACGATGCCAAGAGGCAGCTCGAGGCAGCATGTCCTGGTGTTGTCTCTTGTGCTGATATCTTGGCCTTAGCGGCTCGTGATTCGGTTTCTCTCGTAAGTTTATATATATACTAATTATACAACAATCAATATATCATATATAAGCAAAGAACTATGTCTT
>Lave4 C58
GAtaTAACTTTGCTAAATGTCTGATTTTGTAAATAACTTGTGAAGAGAAAATCTTTATTTGGTAAGAGTTGTTTTCTCAATGTAGCAGTTTACTCATCATTTTCAAAGTTCAACTCTCATATAACACAAAGAGGTTAGACAGTGCAGATGCTTATGGTTGAGAAGCTTTACCTAACAATGGTACAAGGCGGTTTTGTTGGGATCACATGTGAAGTTAGGCACATGGATTCGTTCTTGGAGTTGGTACAAGGACTTCAAAAAGACAACGATGATGTATAATAAGGACAAGTTGACTATGTCTCTCTCTTTTATCTTAACATTCTAAATTAGGATTTGGTAAACTGAGAGCAGTTACCTTTTGATGAATCTCTTCAAGTATAAAAACCCTCACCATTTTACTACTA---TCTCATCTTAAAA-CCCTCGAGTTACACAAAAATGGCTATCTCAAAGCTTATTCCTACTCTTGTGCTCTTTGTTTTGTTCTCTTTTGATGTTAGTGTTGCTCATCCAGGTCTAGGATTTGGATGGGGAAGTAATAGTCCCATTGGAGGATCTTTTTACTCAAATCTTTACCCACAATTTTACCAGTTCTCTTGTCCACAAGCTGATGAGATTGTCATGACGGTGCTCGAAAAAGCCATAGCTAAAGAACCAAGAATGGCAGCATCTTTACTCAGACTTCACTTCCACGACTGCTTCGTTCAGGTAAaAGTATCTTTACCTATTTTTGTTTTCCCTTTATGTGTCTCTTATGCTTAACTCTTATACACTACACTTTTTGTGTAAACAGGGCTGTGATGCATCAATCTTGTTGGATGATAGTGCTACCATTAGAAGTGAGAAGAACGCGGGACCAAACAAGAACTCNNNNNtaAACTTTGAGGATATAGCAAAGAAGCTTTAAGTAAAGCAAACGAATCATTaATATTTTGGGAGGATGTATATATATATTTGAAGTTGTTGTTGTTGTTGTTGTTGTTGTTTAAAACTGTTTTTTTTTTCT--TGTAATTAAGGTTGAAACAGATTTTGAAAGGACGTTAGCACGAAACTCGTAAATAaCGCATGTTTATTTTCCAAATAAATTTATAATAAAACTATTATACATCAAAACCCATTAATTCATCATAGTGGCAACCAAGTGTATATAGCAATATAAATCAATTTTTTAAAAACAACTTCTGTAAACAAAAGGAAAGTGAAGGCACTATGTGTCCCCACACGGTTCCATTGAGACAAAGGCATATGTATGTGTGTGAGTATAAATATAAGTTGGTTCTTGAACATCATTGCATGTTGATTAATCACACAGCACAAATAAGAGTTAGAAAAATGGGAGTGTACTTAGGCAAGTATTGTTATATAATGATAATAATGTTAGTGTTGGTGTTGGGAAAAGAAGTGAGAAGCCAGTTGTTAAAAAATGGTTATTATTCAACTTCATGTCCAAAAGCTGAGTCGATAGTTAGATCCACTGTTGAATCTCACTTTGATTCTGATCCCACAATTTCCCCTGGCTTGCTTAGGCTTCATTTCCATGACTGTTTTGTTCAGGTTTCAATTTTAATTTTTCTTTTGCTAATCTCAATCTCCTTTCTATCAATTATGCAAGTTAATTAATTGTTGAATATGACCTATTATTAGGGTTGTGATGGTTCGGTTTTAATCAAAGGGAAATCTGCGGAGCAAGCTGCTCTACCAAATCTTGGTCTAAGAGGTTTAGAAGTGATCGATGATGCTAAAGNNNNNGTTTTCTATTCccaACACAAAGGAAGACAAAAGAAGGAGTGAAAATCGGTAACTATATATAGATGtAACGAATCTTATATCCAAACCAACACTCACAATTAATGTATCCCCCCATCCAACAAATTAAAAGCCACGTTGACGTGACAAATCATACTTGGTGACGCCTTCCTCTATAAATTATCCAACCATGCATTCATCGTCATTCCCACAATAATCGCTGAGAGTCCAAATGAATACAAAAACGGTGAAGTCAATGGCGGGCATTGTTCTCTCTCAAATCTCACTTGTTGCGCTGTTTCCTCTATGTATTTGTTATCAAACACATCAAAGCACGAGCTCTGTAGCCTCTCTATCCCCTCAGTTTTACGAGAACTCGTGCCCAAACGCACAAGCCATCGTTCAATCTTACGTCGCCAATGCATACTTCAATGACCCTCGCATGGCTGCCTCAATTCTTAGGCTCCATTTCCACGACTGTTTCGTCAATGTTTGACAAAATCTAGTCTATTCTTCAGCTATATAATG-TTTGATTTAAATA-GGAGAAATGTTGTTTGATATATATATACTCTGGTTGGTGCAGGGATGTGATGCTTCCGTACTATTGGACAGTAGTGGAACCATGGAAAGCGAGAAACGATCAAATGCAAATCGAGACTCTGCTCGAGGGTTCGAAGTCATTGACGAGATCAAGTCTGCCTTGGaAAATGAATGTCCTGAAACAGTTTCTTNNNNNTcATGACTATAATGCTTTAACCAATTTTCTCTTTTGATTTCTAGAATCTAGACCCTTCATCGTTTGGTTCAATTGTTGAATCATAAGCTCGTGAAATTCTAGAAATGTTTTGACTGATCCTATAGACTAAAGGTGAAAGTGATTGTACTTAAACAAAAAAATTAAAAAAAAAACCTCTAATATTAACTAGTACTTTTTTTTGTTGCTTTGTTATTAAAAAAATATAACTCTTTATTTGGGAAAAAAATATCTGTAACCAAAAAAATATACGAAACAACTTAACCGTCTGTAACAAATTGCCGAACCGACTAATTGAGGAGCAAGGGCAAATTGGTAATTTCGTTTAgATTTCCCGCTTCTTTCATCATCTCCAATTTCTCACTTCTCGAGgGTTAACAAATTACAATCCCAgACGAACTAgATCAgAAgAAGGAgAGAAgAAgAGAAgAGGATGAGGTTCCTCGgAgACTACAAGTTCGCTTTACTTACTTGCTCCGTTATCGCTCTCAGCATCTACTTCGCGATTAACGTCAAATTTCGTTTCGCGAACGATTCACCGGGAACTCGTACCGGAGTTAAGGTTTCCGAGAAATCTCCCTTCGACGACGAATTCATGTACATGTCAATCGCTgAAGATATCGATCGATCTTACCTCCACTACGATTACTACCGTGAATCTTGCCCTACCGCCGAGAAAAtCATCGCGAAAGcTATCAGAGATaTCTACAATGTCaCAcCcAGCGTAGctCCgcCTATTATCCGTCTCcTCTTTcACGATTGcTtCATCgAGGtCAGATTTTCTGATTtCTGgCTTTCCcTTTCTTGNNNNNAAAgAATTAGAGTTGAATCAAAGTTTAACGCCTGCTAAAACAATATTCTATAATCACATTCATTATAAATGATTACACACTATTAATTAGGAATTAATTTGATAGAAACGAACAAAAGAGAAAAAAACAAACCCAACATGATCTGCAATCGTCAACGCGCGAAGCCAGCTCATGACCAATCACATAACGCGGTTTTCAGTTTTGAAT-GGATTACAACGTCGTCGTTTCGTCAAATTACCTCAACACTCTAGCCCCTTTCGCTGACTTCAACATCACCATTTGACTTCTCAATCCCTCTATAAGTTACTCGCATTCTCGTATCACTTTCCATGCATCTAAAACAAACTCTATCTACTAACTCGAAACACACTTGCGATCTTTATCTAAAACACAAACCAACAAAAAGAAAAA-TGGGCTTGGTCAGATCATTTGCTTTGTTCTTAGTCTTCCTTAGTTGTCTCATCGCGGTGTATGGCCAAGGTACGAGGATCGGGTTCTACTCGACCACGTGCCCTAATGCCGAGACGATTGTTCGGGCCACTGTAGCATCTCACTTTAGTTCAGATCCAAAGGTTGCACCGGGGTTACTGAGAATGCACAACCATGATTGCTTTGTCCAAGGTTGTGATGGTTCGGTGCTATTATCGGGACCTAACTCTGAAAGAACCGCTGGCGCAAACGTTAACCTTCATGGTTTTGAAGTCATTGACGATGCCAAGAGGCAGCTCGAGGCAGCATGTCCTGGTGTTGTCTCTTGTGCTGATATATTGGCCTTAGCGGCTCGTGATTCCGTTGCTCTCGTAAGTATATATATA--CTAATTATACAACTATCAATATATCATACATAAGCAAAGAACTATGTCTT
>Cast15 C59
GATATAA----GCTAAATGTCTGATTTTGTAAATAACTTATGAAGAGAAAATCTTTATTTGGTAAGAGTTGTTTTCTCAATGTAGCAGTTCACTCATCATTTTCAAACTTCAACTCTCAGAGAACACAAAGAGGTTAGACAGTGCAGATGCTTATGGTTGAGAAGCTTTACCTAACAATGGTACAAGGCGGTTTTGTTGGGATCACATGTGAAGTTAGGCACATGGATTCGTTCTTGGAGTTGGTACAAGGACTTCTAAAAGACAACAATGAGGTATAATAAGGACAAGTTGACTATGTCTCTCTCTTTTATCTTAACATTCTAAATTAGGATTTGGTAAACTGAGAGCAGTTAGCTTCT--TGAATCTCTT-AAGTATAAAAACCCTCACCGTTTTACTACTA---TCTCATCTTAAAA-CTCCCAAGTAACA--AAAATGGCTATCTCAAAGCTTATTCCTACTCTTGTGCTCTTTGTTTTGTTCTCTTTTGATGTTAGTGTTGCTCATCCAGGTCTAGGATTTGGATGGGGAAGTAATAGTCCCATTGGAGGATCTTTTTACTCAAATCTTTACCCACAATTTTACCAGTTCTCTTGTCCACAAGCTGATGAGATTGTTATGACGGTGCTCGAAAAAGCCATAGCTAAAGAACCAAGAATGGCAGCATCTTTACTCAGACTTCACTTCCACGACTGCTTCGTTCAGGTAAAAGTATCTTTACCTATTTTTGTTTTCCCTTTATGTGTCTCTTAAGCTTAACACTTATACACTACACTCTGTGTGTAAACAGGGCTGTGATGCATCAATCTTGTTGGATGATAGTGCTACCATAAGAAGTGAAAAGAACGCGGGACCAAACAAGAACTCNNNNNTAAACTTTGAGGATATAGCAAAGAAGCTTTAAGTAAAGCAAACGAATCATTAATATTTTGGGAGGATGTATATATATATTTGAAGTTGTTGTTGTTGTTGTT---------TAAAACTGTTTTTTTTTTCT--TGTAATTAAGGTTGAAACAGATTTTGAAAGGACGTTAGCACGAAACTCGTAAATAACGCATGTTTATTTTCCAAATAAATTTATAATAAAACTATTATACATCAAAACCCATTAATTCATCATAGTGGCAACCAAGTGTATATAGCAATATAAATCAATTTTTTAAAAACAACTTCTGTAAACAAAAGGAAAGTGAAGGCACTATGTGTCCCCACACGGTTCCATTGAGACAAAGGCGTATGTATGTGTGTGAGTATAAATATAAGTTGGTTCTTGAACATCATTGCATGTTGATTAATCACACAGCACAAATAAGAGTTAGAAAAATGGGAGTGTACTTAGGTAAGTATTGTTATATAATGATAATAATGTTAGTGTTGGTGTTGGGAAAAGAAGTGAGAAGCCAGTTGTTAAAAAATGGTTATTATTCAACTTCATGTCCAAAAGCTGAGTCGATAGTTAGATCCACTGTTGAATCTCACTTTGATTCTGATCCCACAATTTCCCCTGGCTTGCTTAGGCTTCATTTCCATGACTGTTTTGTTCAGGTTTCAATTTTAATTTTTCTTTTGCTAATCTCAATCTCCTTTCTATCAATTATGCAAGTTAATTAATTGTTGAATATGACCTATTATTAGGGTTGTGATGGTTCGGTTTTAATCAAAGGGAAATCTGCGGAGCAAGCTGCTCTACCAAATCTTGGTCTAAGAGGTTTAGAAGTGATCGATGATGCTAAAGNNNNNGTTTTCTATTCCCAACACAAAGGAAGACAAAA-AAGAAGTGATAATTGGAAACTATATATAGATGTAACGAATCTTATATCCAAACCAACACTAACAATTAATGTAT---CTCATCCAACAAATTAAAAGCCAAGTTGACGTAACAATTCATACTTG-TCAAATTTTCTATTATAAATTATCCCACAATGCA-------TGGTTGTTAAATTATT-----AGAGTGGCAATGAATACAGGAATGGTGAAGTCAATGGTGTGCATTGTGCTTGCTCAATTCTCACTTGTTGCGCTATTTCCTCTATGTATTTGTTATCAAACACATCAAAGCACGAGCTCTGTAGCCTCTCTATCCCCTCAGTTTTACGACAACTCGTGCCCAAACGCACAAGCCATCGTTCAATCTTACGTCGCCAATGCATACTTGAATGACCCTCGCATGGCTGCCTCAATTCTTAGGCTCCATTTCCATGACTGTTTCGTCAATGTTTGTCAAAATCTAGTCTATTCTTCAAATATATAATG-TTTAATATAAATAAGGAGAAATGTTGTTTG--ATATATATACTTTGGTTGGTGCAGGGATGTGATGCTTCCGTACTATTGGACAGTAGTGGAACCATGGAAAGCGAGAAACGATCAAATGCAAATCGAGACTCTGCTCGAGGGTTCGAAGTCATTGACGAGATCAAGTCTGCCTTGGAAAATGAATGTCCTGAAACAGTTTCTTNNNNNTCATGACTATAATGCTTTAACCAATTTTCTCTTTTGATTTCTAGAATCTAGACCCTTCATCGTTTGGTTCAATTGTTGAATCATAAGCTCGTGAAATTCTAGAAATGTTTTGACTGATCATATAGACTAAAGGTAAAAGTGATAGTACTTAAACAAAAAAAT----AAATAAACCTCTAATATTAACTAGTACTTTTTTTTTTTGCTTTGTTATTAAAAAAATATAACTCTTTATTTGGGAAAAAAaTATCTGTAACCAAA--------------AACTTAACCGTCTGTAACAAATTGCCGAACCGACTAATTGAGGAGCAAGGGCAAATTGGTAATTTCGTTTAGATTTCCCGCTTCTTTCATCATCTCCAATTTCTCACTTCTCGAGTGTTAACAAATTACAATCCCAGACGAATTAGATCAGAAGAAGGAGAGAAGAAGAGAAGAGGATGAGGTTCCTCGGAGACTACAAGTTCGCTTTACTTACTTGCTCCGTTATCGCTCTCAGCATCTACTTCGCGATTAACGTCGAATTTCGTTTCGCGAACGATTCACCGGGAACTCGTACCGGAGTTAAGGTTTCCGAGAAATCTCCCTTCAACGACGAATTCATGTACATGTCAATCGCTGAAGATATCGATCGATCTTACCTCCACTACGATTACTACCGTGAATCTTGCCCTACCGCCGAGAAAATCATCGCGAAAGCTATCAGAGATATCTACAATGTCACACCCAGCGTAGCTCCGTCTATTATCCGTCTCCTCTTTCACGATTGCTTCATCGAGGTCAGATTTTCTGATTTCTGGCTTTCCCTTTCTTGNNNNNaaagaattagagtTGAATCAAAGTTTAACGCCTGCTAAAACAATATTCTATAATCACATTCATTATAAATGATTACACACTATTAATTAGGAATTAATTTGATAGAAACGAACAAAAGAGAAAAAAACAAACCCAACATGATCTGCAATCGTCAACGCGCGAAGCCAGCTCATGACCAATCACATAACGCGGTTTTCAGTTTTGAAT-GGATTACAACGTCGTCGTTTCGTCAAATTACCTCAACACTCTAGCCCCTTTCTCTGACTTCAACATCACCATTTGACTTCTCAATCCCTCTATAAGTTACTCGCATTCTCGTATCACTTTCCATGCATCTAAAACAAACTCTATCTACTAACTCGAAACACACTTGCGATCTTTATCTAAAACACAAACCAACAAAAAGAAAAA-TGGGCTTGGTCAGATCATTTGCTTTGTTCTTAGTCTTCCTTAGTTGTCTCATCGCGGTGTATGGCCAAGGTACGAGGATCGGGTTCTACTCGACCACGTGCCCTAATGCCGAGACGATTGTTCGGACCACTGTAGCATCTCACTTTAGTTCAGATCCAAAGGTTGCACCGGGGTTACTGAGAATGCACAACCATGATTGCTTTGTCCAAGGTTGTGATGGTTCGGTGCTATTATCGGGACCTAACTCTGAAAGAACCGCTGGCGCAAACGTTAACCTTCATGGTTTTGAAGTCATTGACGATGCCAAGAGGCAGCTCGAGGCAGCATGTCCTGGTGTTGTCTCTTGTGCTGATATATTGGCCTTAGCGGCTCGTGATTCCGTTGCTCTCGTAAGTATATATATA--CTAATTATACAACTATCAATATATCATACATAAGCAAAGAACTATGTCTT
>Belc9 C60
GATATAACTTTGCTAAATGTCTGATTTTGTAAATAACTTGTGAAGAGAAAATCTTTATTTGGTAAGAGTTGTTTTCTCAATGTAGCAGTTTACTCATCATTTTCAAAGTTCAACTCTCATATAACACAAAGAGGTTAGACAGTGCAGATGCTTATGGTTGAGAAGCTTTACCTAACAATGGTACAAGGCGGTTTTGTTGGGATCACATGTGAAGTTAGGCACATGGATTCGTTCTTGGAGTTGGTACAAGGACTTCAAAAAGACAACGATGATGTATAATAAGGACAAGTTGACTATGTCTCTCTCTTTTATCTTAACATTCTAAATTAGGATTTGGTAAACTGAGAGCAGTTACCTTTTGATGAATCTCTTCAAGTATAAAAACCCTCACCATTTTACTACTA---TCTCATCTTAAAA-CCCTCGAGTTACACAAAAATGGCTATCTCAAAGCTTATTCCTACTCTTGTGCTCTTTGTTTTGTTCTCTTTTGATGTTAGTGTTGCTCATCCAGGTCTAGGATTTGGATGGGGAAGTAATAGTCCCATTGGAGGATCTTTTTACTCAAATCTTTACCCACAATTTTACCAGTTCTCTTGTCCACAAGCTGATGAGATTGTCATGACGGTGCTCGAAAAAGCCATAGCTAAAGAACCAAGAATGGCAGCATCTTTACTCAGACTTCACTTCCACGACTGCTTCGTTCAGGTAAAAGTATCTTTACCTATTTTTGTTTTCCCTTTATGTGTCTCTTATGCTTAACTCTTATACACTACACTTTTTGTGTAAACAGGGCTGTGATGCATCAATCTTGTTGGATGATAGTGCTACCATTAGAAGTGAGAAGAACGCGGGACCAAACAAGAACTCNNNNNTAAACTTTGAGGATATAGCAAAGAAGCTTTAAGTAAAGCAAACGAATCATTAATATTTTGGGAGGATGTATATATATATTTGAAGTTGTTGTTGTTGTTGTT---------TAAAACTGTTTTTTTtCTCT--TGTAATTAAGGTTGAAACAGATTTTGAAAGGACGTTAGCACGAAACTCGTAAATAACGCATGTTTATTTTCCAAATAAATTTATAATAAAACTATTATACATCAAAACCCATTAATTCATCATAGTGGCAACCAAGTGTATATAGCAATATAAATCAATTTTTTAAAAACAACTTCTGTAAACAAAAGGAAAGTGAAGGCACTATGTGTCCCCACACGGTTCCATTGAGACAAAGGCATATGTATGTGTGTGAGTATAAATATAAGTTGGTTCTTGAACATCATTGCATGTTGATTAATCACACAGCACAAATAAGAGTTAGAAAAATGGGAGTGTACTTAGGCAAGTATTGTTATATAATGATAATAATGTTAGTGTTGGTGTTGGGAAAAGAAGTGAGAAGCCAGTTGTTAAAAAATGGTTATTATTCAACTTCATGTCCAAAAGCTGAGTCGATAGTTAGATCCACTGTTGAATCTCACTTTGATTCTGATCCCACAATTTCCCCTGGCTTGCTTAGGCTTCATTTCCATGACTGTTTTGTTCAGGTTTCAATTTTAATTtTTCTTTTGCTAATCTCAATCTCCTTTCTATCAATTATGCAAGTTAATTAATTGTTGAATATGACCTATTATTAGGGTTGTGATGGTTCGGTTTTAATCAAAGGGAAATCTGCGGAGCAAGCTGCTCTACCAAATCTTGGTCTAAGAGGTTTAGAAGTGATCGATGATGCTAAAGNNNNNgtTTtctaTTCCCAACACAaaGGAAGACAAAA-AAGAagtgATAAttgGAAACTATATATAGATGTAACGAATCTTATATCCAAACCAACACTAACAATTAATGTAT---CTCATCCAACAAATTAAAAGCCAAGTTGACGTAACAATTAATACTTG-TCAAATCTTCTTCTATAAATTATCCCACAATGCA-------TGGTTGTTAAATTAAT-----AGAGTGGCAATGAATACAGGAATGGTGAAGTCAATGGTGTGCATTGTGCTTGCTCAATTCTCACTTGTTGCGCTATTTCCTCTATGTATTTGTTATCAAACACATCAAAGCACGAGCTCTGTAGCCTCTCTATCCCCTCAGTTTTACGACAACTCGTGCCCAAACGCACAAGCCATCGTTCAATCTTACGTCGCCAATGCATACTTGAATGACCCTCGCATGGCTGCCTCAATTCTTAGGCTCCATTTCCATGACTGTTTCGTCAATGTTTGTCAAAATCTAGTCTATTCTTCAAATATATAATG-TTTAATATAAATAAGGAGAAATGTTGTTTG--ATATATATACTTTGGTTGGTGCAGGGATGTGATGCTTCCGTACTATTGGACAGTAGTGGaACCATGGAAAGCGAGAAACGATCAaATGCAAATCGAGACTCTGCTCGAGGGTTCGAAGTCATTGACGAGATCAAGTCTGCCTTGGAaAATGAATGTCCTGAAACAGTTTCTTNNNNNtcatgaCTAtAATGCTttaACCAATTTTCTCTTttgATTTctaGAATCTAGACCCTTCATcGTTTGGTTCAATtgtTGAATCATAAGCTCgtgAAATTCTAGAAATGTTTTGActgATCCTATAGACTAAAGGTGAAAGTGATTGTACTTAAACAAAAAAATTaAAAAAAAAACCTCTAATATTAACTagtACTTTTTTTtgtTgCTTtgtTATTAAAAAAATATAACTCTTTATTTGGGaAAAAAATAtctgtAACCAAAAAAATATAcgaAACAACTTAACCgTctgTAACAAATTGCcgaACCGActaATTGAGGaGCAAGGGCAAATTGGTAATTTCGTTTagaTTTCCCGCTTCTTTCATCATCTCCAATTTCTCACTTCTCGAgggTTAACAAATTACAATCCCAgAcgaATTAgATCAgAAgAAGGAgAGAAgAAgAGAAgAGGATGAGGTTCCTCGgagaCTACAAGTTCGCTTTACTTACTTGCTCCGTTATCGCTCTCAGCATCTACTTCGCGATTAACGTcAaATTTCGTTTCGCGAAcGATTCACCGGGAACTCGTACCGGaGtTAAGGTTTCcgagAAATCTCCCTTCAACGAcaAATTCATGTACATGTCAATCGCtgAAGATATCGATCGATCTTACCTCCACTACGAttaCTACCGTGAATCttGCCCTACCGCCGAGAAAATCATCGCGAAAGCTATCaGaGATATCTACAATGTCACACCCAGCGTAGCTCcgtCTAttaTCCGTCTCCTCTTTCAcgAtTgCTTCATCGAGGTCAGATTTTCTGATTTCTGGCTTTCCCTTTCttgNNNNNAAAgAATTAGAGTTGAATCAAAGTTTAACGCCTGctAAAACAATATTCTATAATCACATTCATTATAAATGATTACACACTATTAATTAGGAATTAATTTGATAGAAACGAACAAAAGAGAAAAAAACAAACCCAACATGATCTGCAATCGTCAACGCGCGAAGCCAGCTCATGACCAATCACATAACGCGGTTTTCAGTTTTGAAT-GGATTACAACGTCGTCGTTTCGTCAAATTACCTCAACACTCTAGCCCCTTTCGCTGACTTCAACATCACCATTTGACTTCTCAATCCCTCTATAAGTTACTCGCATTCTCGTATCACTTTCCATGCATCTAAAACAAACTCTATCTACTAACTCGAAACACACTTGCGATCTTTATCTAAAACACAAACCAACAAAAAGAAAAA-TGGGCTTGGTCAGATCATTTGCTTTGTTCTTAGTCTTCCTTAGTTGTCTCATCGCGGTGTATGGCCAAGGTACGAGGATCGGGTTCTACTCGACCACGTGCCCTAATGCCGAGACGATTGTTCGGACCACTGTAGCATCTCACTTTAGTTCAGATCCAAAGGTTGCACCGGGGTTACTGAGAATGCACAACCATGATTGCTTTGTCCAAGGTTGTGATGGTTCGGTGCTATTATCGGGACCTAACTCTGAAAGAACCGCTGGCGCAaACGTTAACCTTCATGGTTTTGAAGTCATTGACGATGCCAAGAGGCAGCTCGAGGCAGCATGTCCTGGTGTTGTCTCTTGTGCTGATATATTGGCCTTAGCGGCTCGTGATTCCGTTGCTCTCGTAAGTATATATATA--CTAATTATACAACTATCAATATATCATACATAAGCAAAGAACTATGTCTT
>Gedr1 C61
GATaTAACTTtGCTAAATGTCTGATTTTGTAAATAACTTGTGAAGAGAAAATCTTTATTTGGTAAGAGTTGTTTTCTCAATGTAGCAGTTTACTCATCATTTTCAAAGTTCAACTCTCATATAACACAAAGAGGTTAGACAGTGCAGATGCTTATGGTTGAGAAGCTTTACCTAACAATGGTACAAGGCGGTTTTGTTGGGATCACATGTGAAGTTAGGCACATGGATTCGTTCTTGGAGTTGGTACAAGGACTTCAAAAAGACAACGATGATGTATAATAAGGACAAGTTGACTATGTCTCTCTCTTTTATCTTAACATTCTAAATTAGGATTTGGTAAACTGAGAGCAGTTACCTTTTGATGAATCTCTTCAAGTATAAAAACCCTCACCATTTTACTACTA---TCTCATCTTAAAA-CCCTCGAGTTACACAAAAATGGCTATCTCAAAGCTTATTCCTACTCTTGTGCTCTTTGTTTTGTTCTCTTTTGATGTTAGTGTTGCTCATCCAGGTCTAGGATTTGGATGGGGAAGTAATAGTCCCATTGGAGGATCTTTTTACTCAAATCTTTACCCACAATTTTACCAGTTCTCTTGTCCACAAGCTGATGAGATTGTCATGACGGTGCTCGAAAAAGCCATAGCTAAAGAACCAAGAATGGCAGCATCTTTACTCAGACTTCACTTCCACGACTGCTTCGTTCAGGTAAAAGTATCTTTACCTATTTTTGTTTTCCCTTTATGTGTCTCTTATGCTTAACTCTTATACACTACACTTTTTGTGTAAACAGGGCTGTGATGCATCAATCTTGTTGGATGATAGTGCTACCATTAGAAGTGAGAAGAACGCGGGACCAAACAAGAACTCNNNNNTAAACTTTGAGGATATAGCAAAGAAGCTTTAAGTAAAGCAAACGAATCATTAATATTTTGGGAGGATGTATATATATATTTGAAGTTGTTGTTGTTGTTGTT---------TAAAACTGTTTTTTTTTTCT--TGTAATTAAGGTTGAAACAGATTTTGAAAGGACGTTAGCACGAAACTCGtAAATAACGCATGTTTATTTTCCAAATAAATTTATAATAAAACTATTATACATCAAAACCCATTAATTCATCATAGTGGCAACCAAGTGTATATAGCAATATAAATCAATTTTTTAAAAACAACTTCTGTAAACAAAAGGAAAGTGAAGGCACTATGTGTCCCCACACGGTTCCATTGAGACAAAGGCATATGTATGTGTGTGAGTATAAATATAAGTTGGTTCTTGAACATCATTGCATGTTGATTAATCACACAGCACAAATAAgAGTTAGAAAAATGGGAGTGTACTTAGGCAAGTATTGTTATATAATGATAATAATGTTAGTGTTGGTGTTGGGAAAAGAAGTGAGAAGCCAGTTGTTAAAAAATGGTTATTATTCAACTTCATGTCCAAAAGCTGAGTCGATAGTTAGATCCACTGTTGAATCTCACTTTGATTCTGATCCCACAATTTCCCCTGGCTTGCTTAGGCTTCATTTCCATGACTGTTTTGTTCAGGTTTCAATTTTAATTTTTCTTTTGCTAATCTCAATCTCCTTTCTATCAATTATGCAAGTTAATTAATTGTTGAATATGACCTATTATTAGGGTTGTGATGGTTCGGTTTTAATCAAAGGGAAATCTGCGGAGCAAGCTGCTCTACCAAATCTTGGTCTAAGAGGTTTAGAAGTGATCGATGATGCTAAAGNNNNNGTTTTCTATTCCCAACACAAAgGAAGACAAAA-AAGAAGTGATAATTGGAAACTATATATAGATGTAACGAATCTTATATCCAAACCAACACTAACAATTAATGTAT---CTCATCCAACAAATTAAAAGCCAAGTTGACGTAACAATTAATACTTG-TCAAATCTTCTTCTATAAATTATCCCACAATGCA-------TGGTTGTTAAATTAAT-----AGAGTGGCAATGAATACAGGAATGGTGAAGTCAATGGTGTGCATTGTGCTTGCTCAATTCTCACTTGTTGCGCTATTTCCTCTATGTATTTGTTATCAAACACATCAAAGCACGAGCTCTGTAGCCTCTCTATCCCCTCAGTTTTACGACAACTCGTGCCCAAACGCACAAGCCATCGTTCAATCTTACGTCGCCAATGCATACTTGAATGACCCTCGCATGGCTGCCTCAATTCTTAGGCTCCATTTCCATGACTGTTTCGTCAATGTTTGTCAAAATCTAGTCTATTCTTCAAATATATAATG-TTTAATATAAATAAGGAGAAATGTTGTTTG--ATATATATACTTTGGTTGGTGCAGGGATGTGATGCTTCCGTACTATTGGACAGTAGTGGAACCATGGAAAGCGAGAAACGATCAAATGCAAATCGAGACTCTGCTCGAGGGTTCGAAGTCATTGACGAGATCAAGTCTGCCTTGGAaAATGAATGTCCTGAAACAGTTTCTTNNNNNTCATGACTATAATGCTTTAACCAATTTTCTCTTTTGATTTCTAGAATCTAGACCCTTCATCGTTTGGTTCaATTGTTGAATCATAAGcTCGTGAAATTCTAGAAATGTTTtgaCTGATCATATAGACTAAAgGTAAAAGTGATAGTACTTAAACAAAAAAAT----AAATAAACCTCTAATATTAACTAGTACTTTTTTTTTTTGCTTTGTTATTAAAAAAATATAACTCTTTATTTGGGAAAAAAaTATCTGTAACCAAAAA--------------CTTAACCGTCTGTAACAAATTGCCGAACCGACTAATTGAGGAGCAAGGGCAAATTGGTAATTTCGTTTAgATTTCCCGCTTCTTTCATCATCTCCAATTTCTCACTTCTCGAGgGTTAACAAATTACAATCCCAgACGAATTAgATCAgAAgAAGGAgAGAAgAAgAGAAgAGGATGAGGTTCCTCGgAgACTACAAGTTCGCTTTACTTACTTGCTCCGTTATCGCTCTCAGCATCTACTTCGCGATTAACGTCAAATTTCGTTTCGCGAACGATTCACCGGGAACTCGTACCGGAGTTAAGGTTTCCGAGAAATCTCCCTTCAACGAcGAATTCATGTACATGTCAATCGCTgAAGATATCGATCGATCTTACCTCCACTACGATTACTACCGTGAATCTTGCCCTACCGCCGAGAAAATCATCGCGAAAGCTATCAGAGATATCTACAATGTCACACCCAGCGTAGCTCCGTCTATTATCCGTCTCCTCTTTCACGATTGCTTCATCGAGGTCAGATTTTCTGATTTCTGGCTTTCCCTTTCTTGNNNNNAAAgAATTAGAGTTGAATCAAAGTTTAACGCCTGCTAAAACAATATTCTATAATCACATTCATTATAAATGATTACACACTATTAATTAGGAATTAATTTGATAGAAACGAACAAAAGAGAAAAAAACAAACCCAACATGATCTGCAATCGTCAACGCGCGAAGCCAGCTCATGACCAATCACATAACGCGGTTTTCAGTTTTGAATtGGATTACAACGTCGTCGTTTCGTCAAATTACCTCAACACTCTAGCCCCTTTCGCTGACTTCAACATCACCATTTGACTTCTCAATCCCTCTATAAGTTACTCGCATTCTCGTATCACTTTCCATGCATCTAAAACAAACTCTATCTACTAACTCGAAACACACTTGCGATCTTTATCTAAAACACAAACCAACAAAAAGAAAAA-TGGGCTTGGTCAGATCATTTGCTTTGTTCTTAGTCTTCCTTAGTTGTCTCATCGCGGTGTATGGCCAAGGTACGAGGATCGGGTTCTACTCGACCACGTGCCCTAATGCCGAGACGATTGTTCGGACCACTGTAGCATCTCACTTTAGTTCAGATCCAAAGGTTGCACCGGGGTTACTGAGAATGCACAACCATGATTGCTTTGTCCAAGGTTGTGATGGTTCGGTGCTATTATCGGGACCTAACTCTGAAAGAACCGCTGGCGCAAACGTTAACCTTCATGGTTTTGAAGTCATTGACGATGCCAAGAGGCAGCTCGAGGCAGCATGTCCTGGTGTTGTCTCTTGTGCTGATATATTGGCCTTAGCGGCTCGTGATTCCGTTGCTCTCGTAAGTATATATATA--CTAATTATACAACTATCAATATATCATACATAAGCAAaGAACTATGTCTT
>Lave10 C62
GATaTAACTTTGCTAAATGTCTGATTTTGTAAATAACTTGTGAAGAGAAAATCTTTATTTGGTAAGAGTTGTTTTCTCAATGTAGCAGTTTACTCATCATTTTCAAAGTTCAACTCTCATATAACACAAAGAGGTTAGACAGTGCAGATGCTTATGGTTGAGAAGCTTTACCTAACAATGGTACAAGGCGGTTTTGTTGGGATCACATGTGAAGTTAGGCACATGGATTCGTTCTTGGAGTTGGTACAAGGACTTCAAAAAGACAACGATGATGTATAATAAGGACAAGTTGACTATGTCTCTCTCTTTTATCTTAACATTCTAAATTAGGATTTGGTAAACTGAGAGCAGTTACCTTTTGATGAATCTCTTCAAGTATAAAAACCCTCACCATTTTACTACTA---TCTCATCTTAAAA-CCCTCGAGTTACACAAAAATGGCTATCTCAAAGCTTATTCCTACTCTTGTGCTCTTTGTTTTGTTCTCTTTTGATGTTAGTGTTGCTCATCCAGGTCTAGGATTTGGATGGGGAAGTAATAGTCCCATTGGAGGATCTTTTTACTCAAATCTTTACCCACAATTTTACCAGTTCTCTTGTCCACAAGCTGATGAGATTGTCATGACGGTGCTCGAAAAAGCCATAGCTAAAGAACCAAGAATGGCAGCATCTTTACTCAGACTTCACTTCCACGACTGCTTCGTTCAGGTAAaAGTATCTTTACCTATTTTTGTTTTCCCTTTATGTGTCTCTTATGCTTAACTCTTATACACTACACTTTTTGTGTAAACAGGGCTGTGATGCATCAATCTTGTTGGATGATAGTGCTACCATTAGAAGTGAGAAGAACGCGGGACCAAACAAGAACtCNNNNNTAAaCTTTGAGGATAtaGCAAAGaAGCTTTAAGTAAAGCAAACGAATCaTTAATATTTTGGGAGGATGTATATATATATTTGAAGtTgTTGTTGTTGTTGTT---------TAAAACTGTTTTTTtTCTCT--TGTAATTAAGGTTGAAACAGATTTTGAAAGGACGTTAGCACGAAACTCGTAAATAACGCATGTTTATTTTCCAAATAAATTTATAATAAAACTATTATACATCAAAACCCATTAATTCATCATAGTGGCAaCCAAGTGTATATAGCAATATAAATCAATTTTTTAAAAACAACTTCTGTAAACAAAAGGAAAGTGAAGGCACTATGTGTCCCCACACGGTTCCATTGAGACAAAGGCATATGTATGTGTGTGAGTATAAATATAAGTTGGTTCTTGAACATCATTGCATGTTGATTAATCACACAGCACAAATAAGAGTTAGAAAAATGGGAGTGTACTTAGGCAAGTATTGTTATATAATGATAATAATGTTAGTGTTGGTGTTGGGAAAAGAAGTGAGAAGCCAGTTGTTAAAAAATGGTTATTATTCAACTTCATGTCCAAAAGCTGAGTCGATAGTTAGATCCACTGTTGAATCTCACTTTGATTCTGATCCCACAATTTCCCCTGGCTTGCTTAGGCTTCATTTCCATGACTGTTTTGTTCAGGTTTCAATTTTAATTTTTCTTTTGCTAATCTCAATCTCCTTTCTATCAATTATGCAAGTTAATTAATTGTTGAATATGACCTATTATTAGGGTTGTGATGGTTCGGTTTTAATCAAAGGGAAATCTGCGGAGCAAGCTGCTCTACCAAATCTTGGTCTAAGAGGTTTAGAAGTGATCGATGATGCTAAAGNNNNNGTTTTCTATTCCcaACACAAAGGAAGaCAAAAGAAGGAGTGAAAATCGGTAACTATATATAGATGTAACGAATCTTATATCCAAACCAACACTCACAATTAATGTATCCCCCCATCCAACAAATTAAAAGCCACGtTGACGTGACAAATCATACTTGGTGACGCCTTCCTCTATAAATTATCCAACCATGCATTCATCGTCATTCCCACAATAATCGCTGAGAGTCCAAATGAATACAAAAACGGTGAAGTCAATGGCGGGCATTGTTCTCTCTCAAATCTCACTTGTTGCGCTGTTTCCTCTATGTATTTGTTATCAAACACATCAAAGCACGAGCTCTGTAGCCTCTCTATCCCCTCAGTTTTACGAGAACTCGTGCCCAAACGCACAAGCCATCGTTCAATCTTACGTCGCCAATGCATACTTCAATGACCCTCGCATGGCTGCCTCAATTCTTAGGCTCCATTTCCACGACTGTTTCGTCAATGTTTGACAAAATCTAGTCTATTCTTCAGCTATATAATG-TTTGATTTAAATA-GGAGAAATGTTGTTTGATATATATATACTCTGGTTGGTGCAGGGATGTGATGCTTCCGTACTATTGGACAGTAGTGGAACCATGGAAAGCGAGAAACGATCAAATGCAAATCGAGACTCTGCTCGAGGGTTCGAAGTCATTGACGAGATCAAGTCTGCCTTGGAAAATGAATGTCCTGAAACAGTTTCTTNNNNNTCATGACTATAATGCTTTAACCAATTTTCTCTTTTGATTTCTAGAATCTAGACCCTTCATCGTTTGGTTCAATTGTTGAATCATAAGCTCGTGAAATTCTAGAAATGTTTTGACTGATCCTATAGACTAAAGGTGAAAGTGATTGTACTTAAACAAAAAAATTAAAAAAAAAACCTCTAATATTAACTAGTACTTTTTTTTGTTGCTTTGTTATTAAAAAAATATAACTCTTTATTTGGGAAAAAAATATCTGTAACCAAAAAAATATACGAAACAACTTAACCGTCTGTAACAAATTGCCGAACCGACTAATTGAGGAGCAAGGGCAAATTGGTAATTTCGTTTAgATTTCCCGCTTCTTTCATCATCTCCAATTTCTCACTTCTCGAGgGTTAACAAATTACAATCCCAgACGAACTAgATCAgAAgAAGGAgAGAAgAAgAGAAgAGGATGAGGTTCCTCGgAgACTACAAGTTCGCTTTACTTACTTGCTCCGTTATCGCTCTCAGCATCTACTTCGCGATTAACGTCAAATTTCGTTTCGCGAACGATTCACCGGGAACTCGTACCGGAGTTAAGGTTTCCGAGAAATCTCCCTTCGACGACGAATTCATGTACATGTCAATCGCTgAAGATATCGATCGATCTTACCTCCACTACGATTACTACCGTGAATCTTGCCCTACCGCCGAGAAAATCATCGCGAAAGCTATCAGAGATATCTACAATGTCACACCCAGCGTAGCTCCGCCTATTAtCcGTCTCCTCTTTCACGATTGCTTCATCGAGGTCAGATTTTCTGATTTCTGGcTTTCCCTTtcttgNNNNNAAAgAATTAGAGTTGAATCAAAGTTTAACGCCTGCTAAAACAATATTCTATAATCACATTCATTATAAATGATTACACACTATTAATTAGGAATTAATTTGATAGAAACGAACAAAAGAGAAAAAAACAAACCCAACATGATCTGCAATCGTCAACGCGCGAAGCCAGCTCATGACCAATCACATAACGCGGTTTTCAGTTTTGAAT-GGATTACAACGTCGTCGTTTCGTCAAATTACCTCAACACTCTAGCCCCTTTCGCTGACTTCAACATCACCATTTGACTTCTCAATCCCTCTATAAGTTACTCGCATTCTCGTATCACTTTCCATGCATCTAAAACAAACTCTATCTACTAACTCGAAACACACTTGCGATCTTTATCTAAAACACAAACCAACAAAAAGAAAAA-TGGGCTTGGTCAGATCATTTGCTTTGTTCTTAGTCTTCCTTAGTTGTCTCATCGCGGTGTATGGCCAAGGTACGAGGATCGGGTTCTACTCGACCACGTGCCCTAATGCCGAGACGATTGTTCGGGCCACTGTAGCATCTCACTTTAGTTCAGATCCAAAGGTTGCACCGGGGTTACTGAGAATGCACAACCATGATTGCTTTGTCCAAGGTTGTGATGGTTCGGTGCTATTATCGGGACCTAACTCTGAAAGAACCGCTGGCGCAAACGTTAACCTTCATGGTTTTGAAGTCATTGACGATGCCAAGAGGCAGCTCGAGGCAGCATGTCCTGGTGTTGTCTCTTGTGCTGATATATTGGCCTTAGCGGCTCGTGATTCCGTTGCTCTCGTAAGTATATATATA--CTAATTATACAACTATCAATATATCATACATAAGCAAAGAACTATGTCTT
>Lave3 C62
GATaTAACTTTGCTAAATGTCTGATTTTGTAAATAACTTGTGAAGAGAAAATCTTTATTTGGTAAGAGTTGTTTTCTCAATGTAGCAGTTTACTCATCATTTTCAAAGTTCAACTCTCATATAACACAAAGAGGTTAGACAGTGCAGATGCTTATGGTTGAGAAGCTTTACCTAACAATGGTACAAGGCGGTTTTGTTGGGATCACATGTGAAGTTAGGCACATGGATTCGTTCTTGGAGTTGGTACAAGGACTTCAAAAAGACAACGATGATGTATAATAAGGACAAGTTGACTATGTCTCTCTCTTTTATCTTAACATTCTAAATTAGGATTTGGTAAACTGAGAGCAGTTACCTTTTGATGAATCTCTTCAAGTATAAAAACCCTCACCATTTTACTACTA---TCTCATCTTAAAA-CCCTCGAGTTACACAAAAATGGCTATCTCAAAGCTTATTCCTACTCTTGTGCTCTTTGTTTTGTTCTCTTTTGATGTTAGTGTTGCTCATCCAGGTCTAGGATTTGGATGGGGAAGTAATAGTCCCATTGGAGGATCTTTTTACTCAAATCTTTACCCACAATTTTACCAGTTCTCTTGTCCACAAGCTGATGAGATTGTCATGACGGTGCTCGAAAAAGCCATAGCTAAAGAACCAAGAATGGCAGCATCTTTACTCAGACTTCACTTCCACGACTGCTTCGTTCAGGTAAaAGTATCTTTACCTATTTTTGTTTTCCCTTTATGTGTCTCTTATGCTTAACTCTTATACACTACACTTTTTGTGTAAACAGGGCTGTGATGCATCAATCTTGTTGGATGATAGTGCTACCATTAGAAGTGAGAAGAACGCGGGACCAAACAAGAACTCNNNNNTAAACTTTGAGGATATAGCAAAGAAGCTTTAAGTAAAGCAAACGAATCATTAATATTTTGGGAGGATGTATATATATATTTGAAGTTGTTGTTGTTGTTGTT---------TAAAACTGTTTTTTTtctCT--TGTAATTAAGGTTGAAACAGATTTTGAAAGGACGTTAGCAcGAAACTCGTAAATAACGCATGTTTATTTTCCAAATAAATTTATAATAAAACTATTATACATCAAAACCCATTAATTCATCATAGTGGCAACCAAGTGTATATAGCAATATAAATCAATTTTTTAAAAACAACTTCTGTAAACAAAAGGAAAGTGAAGGCACTATGTGTCCCCACACGGTTCCATTGAGACAAAGGCATATGTATGTGTGTGAGTATAAATATAAGTTGGTTCTTGAACATCATTGCATGTTGATTAATCACACAGCACAAATAAGAGTTAGAAAAATGGGAGTGTACTTAGGCAAGTATTGTTATATAATGATAATAATGTTAGTGTTGGTGTTGGGAAAAGAAGTGAGAAGCCAGTTGTTAAAAAATGGTTATTATTCAACTTCATGTCCAAAAGCTGAGTCGATAGTTAGATCCACTGTTGAATCTCACTTTGATTCTGATCCCACAATTTCCCCTGGCTTGCTTAGGCTTCATTTCCATGACTGTTTTGTTCAGGTTTCAATTTTAATTTTTCTTTTGCTAATCTCAATCTCCTTTCTATCAATTATGCAAGTTAATTAATTGTTGAATATGACCTATTATTAGGGTTGTGATGGTTCGGTTTTAATCAAAGGGAAATCTGCGGAGCAAGCTGCTCTaCCAAATCTTGGTCTAaGAGGTTTAGAAGTGATCGATGATGCTAAAGNNNNNGTTTTCTATTCCcaACACaAAGGAAGACAAAAGAAGGAGTGAAAATCGGTAACtATATATAGATGtAACGAATCTTATATCCAAACCAACACTCACAATTAATGTATCCCCCCATCCAACAAATTAAAAGCCACGTTGACGTGACAAATCATACTTGGTGACGCCTTCCTCTATAAATTATCCAACCATGCATTCATCGTCATTCCCACAATAATCGCTGAGAGTCCAAATGAATACAAAAACGGTGAAGTCAATGGCGGGCATTGTTCTCTCTCAAATCTCACTTGTTGCGCTGTTTCCTCtATGTATTTGTTATCAAACACATCAAAGCACGAGCTCTGTAGCCTCTCTATCCCCTCAGTTTTACGAGAACTCGTGCCCAAACGCACAAGCCATCGTTCAATCTTACGTCGCCAATGCATACTTCAATGACCCTCGCATGGCTGCCTCAATTCTTAGGCTCCATTTCCACGACTGTTTCGTCAATGTTTGACAAAATCTAGTCTATTCTTCAGCTATATAATG-TTTGATTTAAATA-GGAGAAATGTTGTTTGATATATATATACTCTGGTTGGTGCAGGGATGTGATGCTTCCGTACTATTGGACAGTAGTGGAACCATGGAAAGCGAGAAACGATCAAATGCAAATCGAGACTCTGCTCGAGGGTTCGAAGTCATTGACGAGATCAAGTCTGCCTTGgaaaATGAATGTCCTGAAACagTTTCTTNNNNNTCATGACTATAATGCTTTAACCAATTTTCTCTTTTGATTTCTAGAATCTAGACCCTTCATCGTTTGGTTCAATTGTTGAATCATAAGCTCGTGAAATTCTAGAAATGTTTTGACTGATCCTATAGACTAAAGGTGAAAGTGATTGTACTTAAACAAAAAAATTAAAAAAAAAACCTCTAATATTAACTAGTACTTTTTTTTGTTGCTTTGTTATTAAAAAAATATAACTCTTTATTTGGGAAAAAAATATCTGTAACCAAAAAAATATACGAAACAACTTAACCGTCTGTAACAAATTGCCGAACCGACTAATTGAGGAGCAAGGGCAAATTGGTAATTTCGTTTAgATTTCCCGCTTCTTTCATCATCTCCAATTTCTCACTTCTCGAGgGTTAACAAATTACAATCCCAgACGAACTAgATCAgAAgAAGGAgAGAAgAAgAGAAgAGGATGAGGTTCCTCGgAgACTACAAGTTCGCTTTACTTACTTGCTCCGTTATCGCTCTCAGCATCTACTTCGCGATTAACGTCAAATTTCGTTTCGCGAACGATTCACCGGGAACTCGTACCGGAGTTAAGGTTTCCGAGAAATCTCCCTTCGACGACGAATTCATGTACATGTCAATCGCTgAAGATATCGATCGATCTTACCTCCACTACGATTACTACCGTGAATCTTGCCCTACCGCCGAGAAAATCATCGCGAAAGCTATCAGAGATATCTACAATGTCACACCcAGCGTAGCTCCGCCTATTATCCGTCTCCTCTTTCACGATTGCTTCATCGAGGTCAGATTTTCTGATTTCTGGCTTTCCCTTTCTTGNNNNNAAAgAAtTAGAGTTGAATCAAAGTTTAACGCCTGCTAAAACAATATTCTATAATCACATTCATTATAAATGATTACACACTATTAATTAGGAATTAATTTGATAGAAACGAACAAAAGAGAAAAAAACAAACCCAACATGATCTGCAATCGTCAACGCGCGAAGCCAGCTCATGACCAATCACATAACGCGGTTTTCAGTTTTGAAT-GGATTACAACGTCGTCGTTTCGTCAAATTACCTCAACACTCTAGCCCCTTTCGCTGACTTCAACATCACCATTTGACTTCTCAATCCCTCTATAAGTTACTCGCATTCTCGTATCACTTTCCATGCATCTAAAACAAACTCTATCTACTAACTCGAAACACACTTGCGATCTTTATCTAAAACACAAACCAACAAAAAGAAAAA-TGGGCTTGGTCAGATCATTTGCTTTGTTCTTAGTCTTCCTTAGTTGTCTCATCGCGGTGTATGGCCAAGGTACGAGGATCGGGTTCTACTCGACCACGTGCCCTAATGCCGAGACGATTGTTCGGGCCACTGTAGCATCTCACTTTAGTTCAGATCCAAAGGTTGCACCGGGGTTACTGAGAATGCACAACCATGATTGCTTTGTCCAAGGTTGTGATGGTTCGGTGCTATTATCGGGACCTAACTCTGAAAGAACCGCTGGCGCAaACGTTAACCTTCATGGTTTTGAAGTCATTGACGATGCCAAGAGGCAGCTCGAGGCAGCATGTCCTGGTGTTGTCTCTTGTGCTGATATATTGGCCTTAGCGGCTCGTGATTCCGTTGCTCTCGTAAGTATATATATA--CTAATTATACAACTATCAATATATCATACATAAGCAAAGAACTATGTCTT
>Savi4 C63
GATATAACTTTGCTAAATGTCTGATTTTGTAAATAACTTGTGAAGAGAAAATCTTTATTTGGTAAGAGTTGTTTTCTCAATGTAGCAGTTTACTCATCATTTTCAAAGTTCAACTCTCATATAACACAAAGAGGTTAGACAGTGCAGATGCTTATGGTTGAGAAGCTTTACCTAACAATGGTACAAGGCGGTTTTGTTGGGATCACATGTGAAGTTAGGCACATGGATTCGTTCTTGGAGTTGGTACAAGGACTTCAAAAAGACAACGATGATGTATAATAAGGACAAGTTGACTATGTCTCTCTCTTTTATCTTAACATTCTAAATTAGGATTTGGTAAACTGAGAGCAGTTACCTTTTGATGAATCTCTTCAAGTATAAAAACCCTCACCATTTTACTACTA---TCTCATCTTAAAA-CCCTCGAGTTACACAAAAATGGCTATCTCAAAGCTTATTCCTACTCTTGTGCTCTTTGTTTTGTTCTCTTTTGATGTTAGTGTTGCTCATCCAGGTCTAGGATTTGGATGGGGAAGTAATAGTCCCATTGGAGGATCTTTTTACTCAAATCTTTACCCACAATTTTACCAGTTCTCTTGTCCACAAGCTGATGAGATTGTCATGACGGTGCTCGAAAAAGCCATAGCTAAAGAACCAAGAATGGCAGCATCTTTACTCAGACTTCACTTCCACGACTGCTTCGTTCAGGTAAAAGTATCTTTACCTATTTTTGTTTTCCCTTTATGTGTCTCTTATGCTTAACTCTTATACACTACACTTTTTGTGTAAACAGGGCTGTGATGCATCAATCTTGTTGGATGATAGTGCTACCATTAGAAGTGAGAAGAACGCGGGACCAAACAAGAACTCNNNNNTAAaCTTTGAGGATATAGCAAAGAAGCTTTAAGTAAAGCAAACGAATCATTAATATTTTGGGAGGATGTATATATATATTTGAAGTTGTTGTTGTTGTTGTTGTT------TAAAACTGTTTTTTTTTTCT--TGTAATTAAGGTTGAAACAGATTTTGAAAGGACGTTAGCACGAAACTCGtAAATAaCGCATGTTTATTTTCCAAATAAATTTATAATAAAACTATTATACATCAAAACCCATTAATTCATCATAGGGGCAACCAAGTGTATATAGCAATATAAATCAATTTTTTAAAAACAACTTCTGTAAACAAAAGGAAAGTGAAGGCACTATGTGtCCCCACACGGTTCCATTGAGACAAAGGCATATGTATGTGTGTGAGTATAAATATAAGTTGGTTCTTGAACATCATTGCATGTTGATTAAtCACACAGCACAAATAAGAGTTAGAAAAATGGGAGTGTACTTAGGCAAGTATTGTTATATAATGATAATAATGTTAGTGTTGGtGTtGGGAAAAgAAGTGAGAAgCCAGTTGTTAAAAAATGGTTATTATTCAACTTCATGTCCAAAAGCTGAGTCGATAGTTAGAtCCACTGTtGAATCTCACTTTGATTCTGAtCCCACAATTTCCCCTGGCTTGCTTAGGCTTCATTTCCAtGACTGTTTTGTtCAGGTTtCAATTTTAaTTTTTctTTTGCTAATCTCAATCTCCTTTCTATCAATTATGCAAGTTAATTAATTGTTGAATATGACCTATTATTAGGGTTGTGATGGTTCGGTTTTAATCAAAGGGAAATCTGCGGAGCAAGCTGCTCTACCAAATCTTGGTCTAAGAGGTTTAGAAGTGATCGATGATGCTAAAGNNNNNGTTTTCTATTCCCAACACAAAGGAAGACAAAA-AAGAAGTGATAATTGGAAACTATATATAGATGTAACGAATCTTATATCCAAACCAACACTAACAATTAATGTAT---CTCATCCAACAAATTAAAAGCCAAGTTGACGTAACAATTCATACTTG-TCAAATCTTCTTCTATAAATTATCCCACAATGCA-------TGGTTGTTAAATTATT-----AGAGTGGCAATGAATACAGGAATGGTGAAGTCAATGGTGTGCATTGTGCTTGCTCAATTCTCACTTGTCGCGCTATTTCCTCTATGTATTTGTTATCAAACACATCAAAGCACGAGCTCTGTAGCCTCTCTATCCCCTCAGTTTTACGACAACTCGTGCCCAAACGCACAAGCCATCGTTCAATCTTACGTCGCCAATGCATACTTGAATGACCCTCGCATGGCTGCCTCAATTCTTAGGCTCCATTTCCATGACTGTTTCGTCAATGTTTGTCAAAATCTAGTCTACTCTTCAAATATATAATG-TTTAATATAAATAAGGAGAAATGTTGTTTG--ATATATATACTTTGGTTGGTGCAGGGATGTGATGCTTCCGTACTATTGGACAGTAGTGGAACCATGGAAAGCGAGAAACGATCAAATGCAAATCGAGACTCTGCTCGAGGGTTCGAAGTCATTGACGAGATCAAGTCTGCCTTGGAAAATGAATGTCCTGAAACAGTTTCTTNNNNNTCAtgACTATAATGCTttaACCAATTTTCTCTTTTGATTTctaGAATCTAGACCCTTcAtCGTTTGGTTCAATTGTTGAATCATAAGCTCGTGAAATTCTAGAAATGTTTTGACTGATCATATAGACTAAAGGTAAAAGTGATAGTACTTAAACAAAAAAAT----AAATAAACCTCTAATATTAACTAGTACTTTTTTTTTTTGCTTTGTTaTTAAAAAAATATAACTCTTTATTTGGGaAAAAAATATCTGTAACCAAA--------------aaCTTAACCGTCTGTAACAAATTGCCGAACCGACTAATTGAGGAGCAAGGGCAAATTGGTAATTTCGTTTAgATTTCCCGCTTCTTTCATCATCTCCAATTTCTCACCTCTCGAGgGTTACCAAATTACAATCCCAgACGAATTAgATCAgAAgAAGGAgAGAAgAAgAGAAgAGGATGAGGTTCCTCGgAgACTACAAGTTCGCTTTACTTACTTGCTCCGTTATCGCTCTCAGCATCTACTTCGCGATTAACgTCAAATTTCGTTTCGCGAACGATTCACCGGGAACTCGTACCGGAGTTAAGGTTTCCGAGAAATCTCCCTTCAACGACGAATTCATGTACATGTCAATCGCTgAAGATATCGATCGATCTTACCTCCACTACGATTACTACCGTGAATCTTGCCCTACCGCCGAGAAAATCATCGCGAAAGCTATCAGAGATATCTACAATGTCACACCCAGCGTAGCTCCGTCTATTATCCGTCTCCTCTTTCACGATTGCTTCATcGAGG------TTTCTgAttTCTgGCtTTCCCTTTCTTGNNNNNAAAgAATTAGAGTTGAATCAAAGTTTAACGCctgCtaAAACAATATTCTATAATCACATTCATTATAAATGATTACACACTATTAATTAGGAATTAATTTGATAGAAACGAACAAAAGAGAAAAAAACAAACCCAACATGATCTGCAATCGTCAACGCGCGAAGCCAACTCATGACCAATCACATAACGCGGTTTTCAGTTTTGAAT-GGATTACAACGTCGTCGTTTCGTCAAATTACCTCAACACTCTAGCCCCTTTCGCTGACTTCAACATCACCATTTGACTTCTCAATCCCTCTATAAGTTACTCGCATTCTCGTATCACTTTCCATGCATCTAAAACAAACTCTATCTACTAACTCGAAACACACTTGCGATCTTTATCTAAAACACAAACCAACAAAAAGAAAAA-TGGGCTTGGTCAGATCATTTGCTTTGTTCTTAGTCTTCCTTAGTTGTCTCATCGCGGTGTATGGCCAAGGTACGAGGATCGGGTTCTACTCGACCACGTGCCCTAATGCCGAGACGATTGTTCGGACCACTGTAGCATCTCACTTTAGTTCAGATCCAAAGGTTGCACCGGGGTTACTGAGAATGCACAACCATGATTGCTTTGTCCAAGGTTGTGATGGTTCGGTGCTATTATCGGGACCTAACTCTGAAAGAACCGCTGGCGCAAACGTTAACCTTCATGGTTTTGAAGTCATTGACGATGCCAAGAGGCAGCTCGAGGCAGCATGTCCTGGTGTTGTCTCTTGTGCTGATATATTGGCCTTAGCGGCTCGTGATTCCGTTGCTCTCGTAAGTATATATATA--CTAATTATACAACTATCAATATATCATACATAAGCAAAGAACTATGTCTT
>Cast5 C64
GATATAA----GCTAAATATCTGATTTTGTAAATAACTTATGAAGAGAAAATCTTTATTTGGTAAGAGTTGTTTTCTCAATGTAGCAGTTCACTCATCATTTTCAAACTTCAACTCTCAGAGAACACAAAGAGGTTAGACAGTGCAGATGCTTATGGTTGAGAAGCTTTACCTAACAATGGTACAAGGCGGTTTTGTTGGGATCACATGTGAAGTTAGGCACATGGATTCGTTCTTGGAGTTGGTACAAGGACTTCTAAAAGACAACAATGAGGTATAATAAGGACAAGTTGACTATGTCTCTCTCTTTTATCTTAACATTCTAAATTAGGATTTGGTAAACTGAGAGCAGTTAGCTTCT--TGAATCTCCT-AAGTATAAAAACCCTCACCGTTTTACTACTA---TCTCATCTTAAAA-CTCCCAAGTAACA--AAAATGGCTATCTCAAAGCTTATTCCTACTCTTGTGCTCTTTGTTTTGTTCTCTTTTGATGTTAGTGTTGCTCATCCAGGTCTAGGATTTGGATGGGGAAGTAATAGTCCCATTGGAGGATCTTTTTACTCAAATCTTTACCCACAATTTTACCAGTTCTCTTGTCCACAAGCTGATGAGATTGTTATGACGGTGCTCGAAAAAGCCATAGCTAAAGAACCAAGAATGGCAGCATCTTTACTCAGACTTCACTTCCACGACTGCTTCGTTCAGGTAAAAGTATCTTTACCTATTTTTGTTTTCCCTTTATGTGTCTCTTAAGCTTAACACTTATACACTACACTCTGTGTGTAAACAGGGCTGTGATGCATCAATCTTGTTGGATGATAGTGCTACCATAAGAAGTGAAAAGAACGCGGGACCAAACAAGAACTCNNNNNTAAACTTTGAGGATATAGCAAAGAAGCTTTAAGTAAAGCAAACGAATCATTAATATTTTGGGAGGATGTATATATATATTTGAAGTTGTTGTTGTTGTTGTTGTTGTT---TAAAACTGTTTTTTTTTTCT--TGTAATTAAGGTTGAAACAGATTTTGAAAGGACGTTAGCACGAAACTCGTAAATAACGCATGTTTATTTTCCAAATAAATTTATAATAAAACTATTATACATCAAAACCCATTAATTCATCATAGtGGCAACCAAGtGTATATAGCAATATAAATCAATTTTTTAAAAACAACTTCTGTAAACAAAAGGAAAGTGAAGGCaCTATGtGTCCCCACACGGTTCCATTGAgACAAAGGCATATGTATGtGtGTGAGTATAAATATAAGTTGGTTCTTGAACATCATTGCATGTTGATTAAtCACACAGCACAAATAAGAGTTAAAAAAATGGGAGTGTACTTAGGTAAGTATTGTTATATAATGATAATAATGTTAGGGTTGGGGTTGGGAAAAgAAgTGAgAAGCCCgTTGTTAAAAAAtGGTTATTATTCAACTTCaTGTCCAAAAGCTGAGTCGATAGTTAGATCCaCTGTtGAATCTCACTTTGATTCTGATCCCaCAATTTCCCCTGGCTTGCTTAGGCTTCATTTCCATGAcTGTTTTgTTCAGGtTTCAATTTTAATTTTTCTTTTGCTAATCTCAATCTCCTTTCTATCAATTATGCAAGTTAATTAATTGTTGAATATGACCTATTATTAGGGTTGTGATGGTTCGGTTTTAATCAAAGGGAAATCTGCGGAGCAAGCTGCTCTACCAAATCTTGGTCTAAGAGGTTTAGAAGTGATCGATGATGCTAAAGNNNNNGTTTTCTATTCCCAACACAAAGGAAGACAAAA-AAGAAGTGATAATTGGAAACTATATATAGATGTAACGAATCTTATATCCAAACCAACACTAACAATTAATGTAT---CTCATCCAACAAATTAAAAGCCAAGTTGACGTAACAATTCATACTTG-TCAAATCTTCTTCTATAAATTATCCCACAATGCA-------TGGTTGTTAAATTATT-----AGAGTGGCAATGAATACAGGAATGGTGAAGTCAATGGTGTGCATTGTGCTTGCTCAATTCTCACTTGTTGCGCTATTTCCTCTATGTATTTGTTATCAAACACATCAAAGCACGAGCTCTGTAGCCTCTCTATCCCCTCAGTTTTACGACAACTCGTGCCCAAACGCACAAGCCATCGTTCAATCTTACGTCGCCAATGCATACTTGAATGACCCTCGCATGGCTGCCTCAATTCTTAGGCTCCATTTCCATGACTGTTTCGTCAATGTTTGTCAAAATCTAGTCTATTCTTCAAATATATAATG-TTTAATATAAATAAGGAGAAATGTTGTTTg--ATATATATACTTTGGTTGGTGCAGGGATGTGATGCTTCCGTACTATTGGACAGTAGTGGAACCATGGAAAGCGAGAAACGATCAAATGCAAATCGAGACTCTGCTCGAGGGTTCGAAGTCATTGACGAGATCAAGTCTGCCTTGGAAAATGAATGTCCTGAAACAGTTTCTTNNNNNTCATGACTATAATGCTTTAACCAATTTTCTCTTTTGATTTCTAGAATCTAGACCCTTCATCGTTTGGTTCAATTGTTGAATCATAAGCTCGTGAAATTCTAGAAATGTTTTGACTGATCATATAGACTAAAGGTAAAAGTGATAGTACTTAAACAAAAAAAT----AAATAAACCTCTAATATTAACTAGTACTTTTTTTTTTTGCTTTGTTATTAAAAAAATATAACTCTTTATTTGGGAAAAAAaTATCTGTAACCAAA--------------AACTTAACCGTCTGTAACAAATTGCCGAACCGACTAATTGAGGAGCAAGGGCAAATTGGTAATTTCGTTTAgATTTCCCGCTTCTTTCATCATCTCCAATTTCTCACTTCTCGAGgGTTAACAAATTACAATCCCAgACGAATTAgATCAgAAgAAGGAgAGAAgAAgAGAAgAGGATGAGGTTCCTCGgAgACTACAAGTTCGCTTTACTTACTTGCTCCGTTATCGCTCTCAGCATCTACTTCGCGATTAACGTCAAATTTCGTTTCGCGAACGATTCACCGGGAACTCGTACCGAAGTTAAGGTTTCCAAGAAATCTCCCTTCAACGACGAATTCATGTACATGTCAATCGCTgAAGATATCGATCGATCTTACCTCCACTACGATTACTACCGTGAATCTTGCCCTACCGCCGAGAAAATCATCGCGAAAGCTATCAGAGATATCTACAATGTCACACCCAGCGTAGCTCCGTCTATTATCCGTCTCCTCTTTCACGATTGCTTCATCGagGtcaGatTTTCtgATTTCTGGcTTTCCCTTTCTTGNNNNNAAAgAAttAGAGTTGAATCAAAGTTTAACGCCTGctaAAACaatATTCTAtaATCACATTCATTATAAATGATTACACACTAtTaATTAGGAATTAGTTTGATAGAAACGAACAAAAGAGA-AAAAACAAACCCAACAtGATCTGCAATCGTCAACGCGCGAAGCCAGctCATGACCAATCACATAACGCGGTTTTCAGTTTTGAATTGGATTACAACGTCGTCGTTTTGTCAAATTACCTCAACACTCTAGCCCCTTTCGCTGACTTCAACATCACCATTtGACTTCTCAATCCCTCTATAAGTTACTCACGTTCTCGTATCACTTTCCATGCATCTAAAACAAACTCTATCTACTAACTCGAAACACACtTGCGGTCTT-ATCTAAAACACAAACCAACAAAAAGAAAAAATGGGCTTGGTCCGATCATTTGCTTTGGTCATAGTCTTCCTTAGTTGTCTCATCGCCGTTTATGGCCAAGGTACGAGgaTCGGGTTCTACTCGACTACGTGCCCTAATGCCGAGACAATTGTTCGGACCACTGTGGCATCTCACTTTGGTTCAGATCCAAAGGTTGCACCCGGGTTACTGAGAATGCACAACCATGATTGCTTTGTCCAAGGTTGTGATGGTTCGGTGCTTTTATCGGGACCTAACTCTGAAAGAACCGCTGGCGCAAACGTTAACCTCCATGGTTTTGAGGTCATTGACGATGCCAAGAGGCAGCTCGAGGCAGCATGTCCTGGTGTTGTCTCTTGTGCTGATATCTTGGCCTTAGCGGCTCGTGATTCGGTTTCTCTCGTAAGTTTATATATATACTAATTATACAACAATCAATaaATCATATATAAGCaaaGAACTATGTcTT
>Argu10 C65
GATATAA----GCTAAATGTCTGATTTTGTAAATAACTTATGAAGAGAAAATCTTTATTTGGTAAGAGTTGTTTTCTCAATGTAGCAGTTCACTCATCATTTTCAAACTTCAACTCTCAGAGAACACAAAGAGGTTAGACAGTGCAGATGCTTATGGTTGAGAAGCTTTACCTAACAATGGTACAAGGCGGTTTTGTTGGGATCACATGTGAAGTTAGGCACATGGATTCGTTCTTGGAGTTGGTACAAGGACTTCTAAAAGACAACAATGAGGTATAATAAGGACAAGTTGACTATGTCTCTCTCTTTTATCTTAACATTCTAAATTAGGATTTGGTAAACTGAGAGCAGTTAGCTTCT--TGAATCTCTT-AAGTATAAAAACCCTCACCGTTTTACTACTA---TCTCATCTTAAAA-CTCCCAAGTAACA--AAAATGGCTATCTCAAAGCTTATTCCTACTCTTGTGCTCTTTGTTTTGTTCTCTTTTGATGTTAGTGTTGCTCATCCAGGTCTAGGATTTGGATGGGGAAGTAATAGTCCCATTGGAGGATCTTTTTACTCAAATCTTTACCCACAATTTTACCAGTTCTCTTGTCCACAAGCTGATGAGATTGTTATGACGGTGCTCGAAAAAGCCATAGCTAAAGAACCAAGAATGGCAGCATCTTTACTCAGACTTCACTTCCACGACTGCTTCGTTCAGGTAAAAGTATCTTTACCTATTTTTGTTTTCCCTTTATGTGTCTCTTAAGCTTAACACTTATACACTACACTCTGTGTGTAAACAGGGCTGTGATGCATCAATCTTGTTGGATGATAGTGCTACCATAAGAAGTGAAAAGAACGCGGgACCAAACaAGAACTCNNNNNTAAACTTTGAGGATATAGCAAAGAAGCTTTAAGTAAAGCAAACGAATCATTAATATTTTGGGAGGATGTATATATATATTTGAAGTTGTTGTTGTTGTTGTT---------TAAAACTGTTTTTTCTCTCT--TGTAATTAAGGTTGAAACAGATTTTGAAAGGACGTTAGCACGAAACTCGTAAATAACGCATGTTTATTTTCCAAATAAATTTATAATAAAACTATTATACATCAAAACCCATTAATTCATCATAGTGGCAACCAAGTGTATATAGCAATATAAATCAATTTTTTAAAAACAACTTCTGTAAACAAAAGGAAAGTGAAGGCACTATGTGTCCCCACACGGTTCCATTGAGACAAAGGCATATGTATGTGTGTGAGTATAAATATAAGTTGGTTCTTGAACATCATTGCATGTTGATTAATCACACAGCACAAATAAGAGTTAGAAAAATGGGAGTGTACTTAGGCAAGTATTGTTATATAATGATAATAATGTTAGTGTTGGTGTTGGGAAAAGAAGTGAGAAGCCAGTTGTTAAAAAATGGTTATTATTCAACTTCATGTCCAAAAGCTGAGTCGATAGTTAGATCCACTGTTGAATCTCACTTTGATTCTGATCCCACAATTTCCCCTGGCTTGCTTAGGCTTCATTTCCATGACTGTTTTGTTCAGGTTTCAATTTTAATTTTTCTTTTGCTAATCTCAATCTCCTTTCTATCAATTATGCAAGTTAATTAATTGTTGAATATGACCTATTATTAGGGTTGTGATGGTTCGGTTTTAATCAAAGGGAAATCTGCGGAGCAAGCTGCTCTACCAAATCTTGGTCTAAGAGGTTTAGAAGTGATCGATGATGCTAAAGNNNNNGTTTTCTATTCCCAACACAAaGGAAGAcAAAaGAAGGAGTGAAAATCGGTAACTATATATAGATGTAACGAATCTTATATCCAAACCAACACTCACAATTAATGTATCCCCCCATCCAACAAATTAAAAGCCACGTTGACGTGACAAATCATACTTGGTGACGCCTTCCTCTATAAATTATCCAACCATGCATTCATCGTCATTCCCACAATAATCGCTGAGAGTCCAAATGAATACAAAAACGGTGAAGTCAATGGCGGGCATTGTTCTCTCTCAAATCTCACTTGTTGCGCTGTTTCCTCTATGTATTTGTTATCAAACACATCAAAGCACGAGCTCTGTAGCCTCTCTATCCCCTCAGTTTTACGAGAACTCGTGCCCAAACGCACAAGCCATCGTTCAATCTTACGTCGCCAATGCATACTTCAATGACCCTCGCATGGCTGCCTCAATTCTTAGGCTCCATTTCCACGACTGTTTCGTCAATGTTTGACAAAATCTAGTCTATTCTTCAGCTATATAATG-TTTGATTTAAATAAGGAGAAATGTTGTTTGATATATATATACTCTGGTTGGTGCAGGGATGTGATGCTTCCGTACTATTGGACAGTAGTGGAACCATGGAAAGCGAGAAACGATCAAATGCAAATCGAGACTCTGCTCGAGGGTTCGAAGTCATTGACGAGATCAAGTCTGCCTTGGAAAATGAATGTCCTGAAACAGTTTCTTNNNNNTCATGACTATAATGCTTTAACCAATTTTCTCTTTTGATTTCTAGAATCTAGACCCTTCATCGTTTGGTTCAATTGTTGAATCATAAGCTCGTGAAATTCTAGAAATGTTTTGACTGATCCTATAGACTAAAGGTGAAAGTGATTGTACTTAAACAAAAAAATTAAAAAAAAAACCTCTAATATTAACTAGTACTTTTTTTTGTTGCTTTGTTATTAAAAAAATATAACTCTTTATTTGGGAAAAAAATATCTGTAACCAAAAAAATATACGAAACAACTTAACCGTCTGTAACAAATTGCCGAACCGACTAATTGAGGAGCAAGGGCAAATTGGTAATTTCGTTTAgATTTCCCGCTTCTTTCATCATCTCCAATTTCTCACTTCTCGAGgGTTAACAAATTACAATCCCAgACGAACTAgATCAgAAgAAGGAgAGAAgAAgAGAAgAGGATGAGGTTCCTCGgAgACTACAAGTTCGCTTTACTTACTTGCTCCGTTATCGCTCTCAGCATCTACTTCGCGATTAACGTCAAATTTCGTTTCGCGAACGATTCACCGGGAACTCGTACCGGAGTTAAGGTTTCCGAGAAATCTCCCTTCGACGACGAATTCATGTACATGTCAATCGCTgAAGATATCGATCGATCTTACCTCCACTACGATTACTACCGTGAATCTTGCCCTACCGCCGAGAAAATCATCGCGAAAGCTATCAGAGATATCTACAATGTCACACCCAGCGTAGCTCCGCCTATTATCCGTCTCCTCTTTCACGATTGCTTCATCGAGGTCAGATTTTCTGATTTCTGGCTTTCCCTTTCTTGNNNNNAAAgAAtTAGAATTGAATCAAAGTTTAACGCCTGctAAAACAATATTCTATAATCACATTCATTATAAATGATTACACACTATTAATTAGGAATTAATTTGATAGAAACGAACAAAAGAGAAAAAAACAAACCCAACATGATCTGCAATCGTCAACGCGCGAAGCCAGCTCATGACCAATCACATAACGCGGTTTTCAGTTTTGAAT-GGATTACAACGTCGTCGTTTCGTCAAATTACCTCAACACTCTAGCCCCTTTCTCTGACTTCAACATCACCATTTGACTTCTCAATCCCTCTATAAGTTACTCGCATTCTCGTATCACTTTCCATGCATCTAAAACAAACTCTATCTACTAACTCGAAACACACTTGCGATCTTTATCTAAAACACAAACCAACAAAAAGAAAAA-TGGGCTTGGTCAGATCATTTGCTTTGTTCTTAGTCTTCCTTAGTTGTCTCATCGCGGTGTATGGCCAAGGTACGAGGATCGGGTTCTACTCGACCACGTGCCCTAATGCCGAGACGATTGTTCGGACCACTGTAGCATCTCACTTTAGTTCAGATCCAAAGGTTGCACCGGGGTTACTGAGAATGCACAACCATGATTGCTTTGTCCAAGGTTGTGATGGTTCGGTGCTATTATCGGGACCTAACTCTGAAAGAACCGCTGGCGCAaACGTTAACCTTCATGGTTTTGAAGTCATTGACGATGCCAAGAGGCAGCTCGAGGCAGCATGTCCTGGTGTTGTCTCTTGTGCTGATATATTGGCCTTAGCGGCTCGTGATTCCGTTGCTCTCGTAAGTATATATATA--CTAATTATAcaaCTATCAATATATCATACATAAGCAAAGAACTATGTCTT
>Argu9 C65
[truncated: 1,175,661 more chars]
